# Supplementary material for: Safety profile of vascular endothelial growth factor receptor tyrosine-kinase inhibitors in pediatrics: a pharmacovigilance disproportionality analysis
Source: Front Pharmacol. 2023 Jun 12;14:1160117. doi: 10.3389/fphar.2023.1160117 (PMC10291139; doi:10.3389/fphar.2023.1160117)
Supplement: Supplementary file 2 [file DataSheet1.CSV]

ISR	Date received	Outcome	Drug_seq	Original name	Drug name	Role code	Route	Dosis	Calculated daily dosis	Indication	Event	Case_id	Gender	Reporter country	Age in report
8397959	2012-05-31	Other	1019835856	CISPLATIN	cisplatin	Primary Suspect Drug	INTRAVENOUS DRIP	80 MG/M2/24H, CYCLIC, ON DAY 1		hepatic neoplasm malignant non-resectable	palmar-plantar erythrodysaesthesia syndrome	8537036	UNK	GERMANY	13
8397959	2012-05-31	Other	1019835857	DOXORUBICIN HCL	doxorubicin	Secondary Suspect Drug	INTRAVENOUS DRIP	60 MG/M2/48H, CYCLIC, ON DAYS 2 AND 3		hepatic neoplasm malignant non-resectable	palmar-plantar erythrodysaesthesia syndrome	8537036	UNK	GERMANY	13
8397959	2012-05-31	Other	1019835858	SORAFENIB	sorafenib	Secondary Suspect Drug		352 MG/M2/DAY, CYCLIC, ON DAYS 5-21		hepatic neoplasm malignant non-resectable	palmar-plantar erythrodysaesthesia syndrome	8537036	UNK	GERMANY	13
8397959	2012-05-31	Other	1019835859	FLUOROURACIL	fluorouracil	Concomitant				hepatic neoplasm malignant non-resectable	palmar-plantar erythrodysaesthesia syndrome	8537036	UNK	GERMANY	13
8320118	2012-04-30	Other	1019542306	CISPLATIN	cisplatin	Primary Suspect Drug	INTRAVENOUS	IV INFUSION ON DAY1		hepatic neoplasm malignant	neoplasm malignant / palmar-plantar erythrodysaesthesia syndrome	8535286	UNK	GERMANY	15
8320118	2012-04-30	Other	1019542307	DOXORUBICIN HCL	doxorubicin	Secondary Suspect Drug	INTRAVENOUS	IV INFUSION ON DAY2+3		hepatic neoplasm malignant	neoplasm malignant / palmar-plantar erythrodysaesthesia syndrome	8535286	UNK	GERMANY	15
8320118	2012-04-30	Other	1019542308	FLUOROURACIL	fluorouracil	Secondary Suspect Drug				hepatic neoplasm malignant	neoplasm malignant / palmar-plantar erythrodysaesthesia syndrome	8535286	UNK	GERMANY	15
8320118	2012-04-30	Other	1019542309	SORAFENIB	sorafenib	Secondary Suspect Drug		NO OF CYCLES:02		hepatic neoplasm malignant	neoplasm malignant / palmar-plantar erythrodysaesthesia syndrome	8535286	UNK	GERMANY	15
198088646	2022-02-11	Hospitalization - Initial or Prolonged/ Other	198088646100	LENVATINIB	lenvatinib	Primary Suspect Drug	Oral			osteosarcoma metastatic	febrile neutropenia / postoperative wound complication / wound dehiscence	19808864	M	AU	13
198088646	2022-02-11	Hospitalization - Initial or Prolonged/ Other	198088646200	LENVATINIB	lenvatinib	Secondary Suspect Drug	Oral				febrile neutropenia / postoperative wound complication / wound dehiscence	19808864	M	AU	13
198088646	2022-02-11	Hospitalization - Initial or Prolonged/ Other	198088646300	LENVATINIB	lenvatinib	Secondary Suspect Drug	Oral				febrile neutropenia / postoperative wound complication / wound dehiscence	19808864	M	AU	13
198088646	2022-02-11	Hospitalization - Initial or Prolonged/ Other	198088646400	IFOSFAMIDE	ifosfamide	Secondary Suspect Drug	Intravenous drip			osteosarcoma metastatic	febrile neutropenia / postoperative wound complication / wound dehiscence	19808864	M	AU	13
198088646	2022-02-11	Hospitalization - Initial or Prolonged/ Other	198088646500	IFOSFAMIDE	ifosfamide	Secondary Suspect Drug	Intravenous drip				febrile neutropenia / postoperative wound complication / wound dehiscence	19808864	M	AU	13
198088646	2022-02-11	Hospitalization - Initial or Prolonged/ Other	198088646600	ETOPOSIDE	etoposide	Secondary Suspect Drug	Intravenous drip			osteosarcoma metastatic	febrile neutropenia / postoperative wound complication / wound dehiscence	19808864	M	AU	13
198088646	2022-02-11	Hospitalization - Initial or Prolonged/ Other	198088646700	ETOPOSIDE	etoposide	Secondary Suspect Drug	Intravenous drip				febrile neutropenia / postoperative wound complication / wound dehiscence	19808864	M	AU	13
198088646	2022-02-11	Hospitalization - Initial or Prolonged/ Other	198088646800	GABAPENTIN	gabapentin	Concomitant	Oral	400 mg mane, 300 mg night		neuralgia	febrile neutropenia / postoperative wound complication / wound dehiscence	19808864	M	AU	13
198088646	2022-02-11	Hospitalization - Initial or Prolonged/ Other	198088646900	BACTRIM	trimethoprim / sulfamethoxazole	Concomitant	Oral	80 mg BD M,W,F		antifungal prophylaxis	febrile neutropenia / postoperative wound complication / wound dehiscence	19808864	M	AU	13
198088646	2022-02-11	Hospitalization - Initial or Prolonged/ Other	1980886461000	ASPIRIN	aspirin	Concomitant	Oral			platelet dysfunction	febrile neutropenia / postoperative wound complication / wound dehiscence	19808864	M	AU	13
198088646	2022-02-11	Hospitalization - Initial or Prolonged/ Other	1980886461100	MELATONIN	melatonin	Concomitant	Oral	per nocte		insomnia	febrile neutropenia / postoperative wound complication / wound dehiscence	19808864	M	AU	13
141823101	2017-11-13	Death	141823101100	VOTRIENT	pazopanib	Primary Suspect Drug	Unknown			product used for unknown indication	alanine aminotransferase increased / death / diarrhoea / nasopharyngitis / nausea	14182310	F	GB	17
198088647	2022-07-21	Hospitalization - Initial or Prolonged/ Other	198088647100	LENVATINIB	lenvatinib	Primary Suspect Drug	Oral			osteosarcoma metastatic	febrile neutropenia / postoperative wound complication / wound dehiscence	19808864	M	AU	13
198088647	2022-07-21	Hospitalization - Initial or Prolonged/ Other	198088647200	LENVATINIB	lenvatinib	Secondary Suspect Drug	Oral				febrile neutropenia / postoperative wound complication / wound dehiscence	19808864	M	AU	13
198088647	2022-07-21	Hospitalization - Initial or Prolonged/ Other	198088647300	LENVATINIB	lenvatinib	Secondary Suspect Drug	Oral				febrile neutropenia / postoperative wound complication / wound dehiscence	19808864	M	AU	13
198088647	2022-07-21	Hospitalization - Initial or Prolonged/ Other	198088647400	LENVATINIB	lenvatinib	Secondary Suspect Drug	Oral				febrile neutropenia / postoperative wound complication / wound dehiscence	19808864	M	AU	13
198088647	2022-07-21	Hospitalization - Initial or Prolonged/ Other	198088647500	LENVATINIB	lenvatinib	Secondary Suspect Drug	Oral				febrile neutropenia / postoperative wound complication / wound dehiscence	19808864	M	AU	13
198088647	2022-07-21	Hospitalization - Initial or Prolonged/ Other	198088647600	IFOSFAMIDE	ifosfamide	Secondary Suspect Drug	Intravenous drip			osteosarcoma metastatic	febrile neutropenia / postoperative wound complication / wound dehiscence	19808864	M	AU	13
198088647	2022-07-21	Hospitalization - Initial or Prolonged/ Other	198088647700	IFOSFAMIDE	ifosfamide	Secondary Suspect Drug	Intravenous drip				febrile neutropenia / postoperative wound complication / wound dehiscence	19808864	M	AU	13
198088647	2022-07-21	Hospitalization - Initial or Prolonged/ Other	198088647800	ETOPOSIDE	etoposide	Secondary Suspect Drug	Intravenous drip			osteosarcoma metastatic	febrile neutropenia / postoperative wound complication / wound dehiscence	19808864	M	AU	13
198088647	2022-07-21	Hospitalization - Initial or Prolonged/ Other	198088647900	ETOPOSIDE	etoposide	Secondary Suspect Drug	Intravenous drip				febrile neutropenia / postoperative wound complication / wound dehiscence	19808864	M	AU	13
198088647	2022-07-21	Hospitalization - Initial or Prolonged/ Other	1980886471000	GABAPENTIN	gabapentin	Concomitant	Oral	400 mg mane, 300 mg night		neuralgia	febrile neutropenia / postoperative wound complication / wound dehiscence	19808864	M	AU	13
198088647	2022-07-21	Hospitalization - Initial or Prolonged/ Other	1980886471100	BACTRIM	trimethoprim / sulfamethoxazole	Concomitant	Oral	80 mg BD M,W,F		antifungal prophylaxis	febrile neutropenia / postoperative wound complication / wound dehiscence	19808864	M	AU	13
198088647	2022-07-21	Hospitalization - Initial or Prolonged/ Other	1980886471200	ASPIRIN	aspirin	Concomitant	Oral			platelet dysfunction	febrile neutropenia / postoperative wound complication / wound dehiscence	19808864	M	AU	13
198088647	2022-07-21	Hospitalization - Initial or Prolonged/ Other	1980886471300	MELATONIN	melatonin	Concomitant	Oral	per nocte		insomnia	febrile neutropenia / postoperative wound complication / wound dehiscence	19808864	M	AU	13
8320116	2012-04-30	Other	1019542301	CISPLATIN	cisplatin	Primary Suspect Drug	INTRAVENOUS	IV INFUSION ON DAY1		hepatic neoplasm malignant	palmar-plantar erythrodysaesthesia syndrome	8535285	UNK	GERMANY	13
8320116	2012-04-30	Other	1019542302	DOXORUBICIN HCL	doxorubicin	Secondary Suspect Drug	INTRAVENOUS	IV INFUSION ON DAY2+3		hepatic neoplasm malignant	palmar-plantar erythrodysaesthesia syndrome	8535285	UNK	GERMANY	13
8320116	2012-04-30	Other	1019542303	SORAFENIB	sorafenib	Secondary Suspect Drug		NO OF CYCLES:05		hepatic neoplasm malignant	palmar-plantar erythrodysaesthesia syndrome	8535285	UNK	GERMANY	13
141823102	2018-04-25	Death	141823102100	VOTRIENT	pazopanib	Primary Suspect Drug	Unknown	UNK		product used for unknown indication	alanine aminotransferase increased / death / diarrhoea / nasopharyngitis / nausea	14182310	F	GB	17
5774419	2008-06-16	Hospitalization - Initial or Prolonged/ Other	1010045679	NEXAVAR	sorafenib	Primary Suspect Drug	ORAL	TOTAL DAILY DOSE: 800 MG UNIT DOSE: 200 MG		hepatic neoplasm malignant	neuralgia / pulmonary embolism	6630409	M	UNITED STATES	16
5774419	2008-06-16	Hospitalization - Initial or Prolonged/ Other	1010045680	NEXAVAR	sorafenib	Secondary Suspect Drug	ORAL	TOTAL DAILY DOSE: 400 MG UNIT DOSE: 200 MG			neuralgia / pulmonary embolism	6630409	M	UNITED STATES	16
5774419	2008-06-16	Hospitalization - Initial or Prolonged/ Other	1010045681	ADRIAMYCIN PFS	doxorubicin	Secondary Suspect Drug				hepatic neoplasm malignant	neuralgia / pulmonary embolism	6630409	M	UNITED STATES	16
5774419	2008-06-16	Hospitalization - Initial or Prolonged/ Other	1010045682	GABAPENTIN	gabapentin	Concomitant	ORAL	TOTAL DAILY DOSE: 1800 MG			neuralgia / pulmonary embolism	6630409	M	UNITED STATES	16
5774419	2008-06-16	Hospitalization - Initial or Prolonged/ Other	1010045683	BACTRIM DS	trimethoprim / sulfamethoxazole	Concomitant	ORAL				neuralgia / pulmonary embolism	6630409	M	UNITED STATES	16
5774419	2008-06-16	Hospitalization - Initial or Prolonged/ Other	1010045684	NYSTATIN	nystatin	Concomitant	ORAL	TOTAL DAILY DOSE: 20 ML			neuralgia / pulmonary embolism	6630409	M	UNITED STATES	16
5774419	2008-06-16	Hospitalization - Initial or Prolonged/ Other	1010045685	PEPCID	famotidine	Concomitant	ORAL	TOTAL DAILY DOSE: 40 MG			neuralgia / pulmonary embolism	6630409	M	UNITED STATES	16
8320114	2012-04-30	Other	1019542295	CISPLATIN	cisplatin	Primary Suspect Drug	INTRAVENOUS	IV INFUSION ON DAY1		hepatic neoplasm malignant	palmar-plantar erythrodysaesthesia syndrome	8535283	UNK	GERMANY	14
8320114	2012-04-30	Other	1019542296	DOXORUBICIN HCL	doxorubicin	Secondary Suspect Drug	INTRAVENOUS	IV INFUSION ON DAY2+3		hepatic neoplasm malignant	palmar-plantar erythrodysaesthesia syndrome	8535283	UNK	GERMANY	14
8320114	2012-04-30	Other	1019542297	SORAFENIB	sorafenib	Secondary Suspect Drug				hepatic neoplasm malignant	palmar-plantar erythrodysaesthesia syndrome	8535283	UNK	GERMANY	14
8320115	2012-04-30	Other	1019542298	CISPLATIN	cisplatin	Primary Suspect Drug	INTRAVENOUS	IV INFUSION ON DAY1		hepatic neoplasm malignant	neoplasm malignant / palmar-plantar erythrodysaesthesia syndrome	8535284	UNK	GERMANY	14
8320115	2012-04-30	Other	1019542299	DOXORUBICIN HCL	doxorubicin	Secondary Suspect Drug	INTRAVENOUS	IV INFUSION ON DAY2+3		hepatic neoplasm malignant	neoplasm malignant / palmar-plantar erythrodysaesthesia syndrome	8535284	UNK	GERMANY	14
8320115	2012-04-30	Other	1019542300	SORAFENIB	sorafenib	Secondary Suspect Drug				hepatic neoplasm malignant	neoplasm malignant / palmar-plantar erythrodysaesthesia syndrome	8535284	UNK	GERMANY	14
188216121	2021-02-01		188216121100	VOTRIENT	pazopanib	Primary Suspect Drug	Oral				hair colour changes / nausea / therapy change	18821612	F	US	13
198088641	2021-09-08	Hospitalization - Initial or Prolonged	198088641100	LENVATINIB	lenvatinib	Primary Suspect Drug	Oral			osteosarcoma metastatic	febrile neutropenia / wound complication	19808864	M	AU	13
198088641	2021-09-08	Hospitalization - Initial or Prolonged	198088641200	IFOSFAMIDE	ifosfamide	Secondary Suspect Drug	Intravenous drip			osteosarcoma metastatic	febrile neutropenia / wound complication	19808864	M	AU	13
198088641	2021-09-08	Hospitalization - Initial or Prolonged	198088641300	ETOPOSIDE	etoposide	Secondary Suspect Drug	Intravenous drip			osteosarcoma metastatic	febrile neutropenia / wound complication	19808864	M	AU	13
198088641	2021-09-08	Hospitalization - Initial or Prolonged	198088641400	GABAPENTIN	gabapentin	Concomitant	Oral	400 MG MANE, 300 MG NIGHT		neuralgia	febrile neutropenia / wound complication	19808864	M	AU	13
198088641	2021-09-08	Hospitalization - Initial or Prolonged	198088641500	BACTRIM	trimethoprim / sulfamethoxazole	Concomitant	Oral	80 MG BD M,W,F		antifungal prophylaxis	febrile neutropenia / wound complication	19808864	M	AU	13
198088641	2021-09-08	Hospitalization - Initial or Prolonged	198088641600	ASPIRIN	aspirin	Concomitant	Oral			platelet dysfunction	febrile neutropenia / wound complication	19808864	M	AU	13
6978681	2010-09-13	Hospitalization - Initial or Prolonged	1014644831	PAZOPANIB	pazopanib	Primary Suspect Drug	ORAL	225MGM2 PER DAY		neoplasm	body temperature increased / chills / pleural effusion / pneumonia / sinus tachycardia	5190776	F	UNITED STATES	6
156032351	2018-11-09	Hospitalization - Initial or Prolonged	156032351100	VOTRIENT	pazopanib	Primary Suspect Drug	Oral			neoplasm malignant	decreased appetite / weight decreased	15603235	F	US	14
194110341	2021-06-14	Death	194110341100	VOTRIENT	pazopanib	Primary Suspect Drug	Oral	800 MG, QD	800.0	malignant connective tissue neoplasm	death	19411034	M	US	15
194110341	2021-06-14	Death	194110341200	VOTRIENT	pazopanib	Secondary Suspect Drug				soft tissue sarcoma	death	19411034	M	US	15
134493201	2017-04-17	Death	1344932011	PAZOPANIB	pazopanib	Primary Suspect Drug	Unknown			ewing's sarcoma metastatic	abdominal abscess	13449320	F	US	13
134493201	2017-04-17	Death	1344932012	TOPOTECAN HYDROCHLORIDE	topotecan	Secondary Suspect Drug	Unknown			ewing's sarcoma metastatic	abdominal abscess	13449320	F	US	13
134493201	2017-04-17	Death	1344932013	THALIDOMIDE	thalidomide	Secondary Suspect Drug	Unknown			ewing's sarcoma metastatic	abdominal abscess	13449320	F	US	13
161711542	2019-05-02	Hospitalization - Initial or Prolonged	161711542100	CABOMETYX	cabozantinib	Primary Suspect Drug	Oral	20 MG, QD	20.0	hepatocellular carcinoma	constipation / influenza / nausea / off label use	16171154	F	US	16
161711542	2019-05-02	Hospitalization - Initial or Prolonged	161711542200	CABOMETYX	cabozantinib	Secondary Suspect Drug	Oral	20 MG, QD	20.0		constipation / influenza / nausea / off label use	16171154	F	US	16
161711542	2019-05-02	Hospitalization - Initial or Prolonged	161711542300	BENADRYL	diphenhydramine	Concomitant		UNK			constipation / influenza / nausea / off label use	16171154	F	US	16
161711542	2019-05-02	Hospitalization - Initial or Prolonged	161711542400	MORPHINE	morphine	Concomitant		UNK			constipation / influenza / nausea / off label use	16171154	F	US	16
161711542	2019-05-02	Hospitalization - Initial or Prolonged	161711542500	MYCOSTATIN	nystatin	Concomitant		UNK			constipation / influenza / nausea / off label use	16171154	F	US	16
161711542	2019-05-02	Hospitalization - Initial or Prolonged	161711542600	PREVACID	lansoprazole	Concomitant					constipation / influenza / nausea / off label use	16171154	F	US	16
161711542	2019-05-02	Hospitalization - Initial or Prolonged	161711542700	ZYPREXA	olanzapine	Concomitant		UNK			constipation / influenza / nausea / off label use	16171154	F	US	16
161711542	2019-05-02	Hospitalization - Initial or Prolonged	161711542800	ACETAMINOPHEN	acetaminophen	Concomitant		UNK			constipation / influenza / nausea / off label use	16171154	F	US	16
161711542	2019-05-02	Hospitalization - Initial or Prolonged	161711542900	ALOXI	palonosetron	Concomitant		UNK			constipation / influenza / nausea / off label use	16171154	F	US	16
161711542	2019-05-02	Hospitalization - Initial or Prolonged	1617115421000	ZOFRAN	ondansetron	Concomitant		UNK			constipation / influenza / nausea / off label use	16171154	F	US	16
161711542	2019-05-02	Hospitalization - Initial or Prolonged	1617115421100	ROCEPHIN	ceftriaxone	Concomitant		UNK			constipation / influenza / nausea / off label use	16171154	F	US	16
8320104	2012-04-30	Death/ Other	1019542268	CISPLATIN	cisplatin	Primary Suspect Drug	INTRAVENOUS	IV INFUSION ON DAY1		hepatic neoplasm malignant	neoplasm malignant / palmar-plantar erythrodysaesthesia syndrome	8535278	UNK	GERMANY	13
8320104	2012-04-30	Death/ Other	1019542269	DOXORUBICIN HCL	doxorubicin	Secondary Suspect Drug	INTRAVENOUS	IV INFUSION ON DAY2+3		hepatic neoplasm malignant	neoplasm malignant / palmar-plantar erythrodysaesthesia syndrome	8535278	UNK	GERMANY	13
8320104	2012-04-30	Death/ Other	1019542270	FLUOROURACIL	fluorouracil	Secondary Suspect Drug				hepatic neoplasm malignant	neoplasm malignant / palmar-plantar erythrodysaesthesia syndrome	8535278	UNK	GERMANY	13
8320104	2012-04-30	Death/ Other	1019542271	SORAFENIB	sorafenib	Secondary Suspect Drug		NO OF CYCLES:05		hepatic neoplasm malignant	neoplasm malignant / palmar-plantar erythrodysaesthesia syndrome	8535278	UNK	GERMANY	13
194110343	2021-08-25	Death	194110343100	VOTRIENT	pazopanib	Primary Suspect Drug	Oral	800 MG, QD	800.0	malignant connective tissue neoplasm	malignant connective tissue neoplasm / malignant neoplasm progression / soft tissue sarcoma	19411034	M	US	15
194110343	2021-08-25	Death	194110343200	VOTRIENT	pazopanib	Secondary Suspect Drug				soft tissue sarcoma	malignant connective tissue neoplasm / malignant neoplasm progression / soft tissue sarcoma	19411034	M	US	15
8320105	2012-04-30	Other	1019542272	CISPLATIN	cisplatin	Primary Suspect Drug	INTRAVENOUS	IV INFUSION ON DAY1		hepatic neoplasm malignant	palmar-plantar erythrodysaesthesia syndrome	8535279	UNK	GERMANY	7
8320105	2012-04-30	Other	1019542273	DOXORUBICIN HCL	doxorubicin	Secondary Suspect Drug	INTRAVENOUS	IV INFUSION ON DAY2+3		hepatic neoplasm malignant	palmar-plantar erythrodysaesthesia syndrome	8535279	UNK	GERMANY	7
8320105	2012-04-30	Other	1019542274	SORAFENIB	sorafenib	Secondary Suspect Drug				hepatic neoplasm malignant	palmar-plantar erythrodysaesthesia syndrome	8535279	UNK	GERMANY	7
98150862	2014-01-27	Other	981508621	Sutent	sunitinib	Primary Suspect Drug	ORAL	37.5 MG, 1X/DAY	37.5	renal cancer stage iv	alopecia / diarrhoea / eczema / electrocardiogram abnormal / hypothyroidism / palmar-plantar erythrodysaesthesia syndrome / pancytopenia	9815086	F	JP	12
8320103	2012-04-30	Other	1019542265	CISPLATIN	cisplatin	Primary Suspect Drug	INTRAVENOUS	IV INFUSION ON DAY1		hepatic neoplasm malignant	aspergilloma / palmar-plantar erythrodysaesthesia syndrome	8535277	UNK	GERMANY	16
8320103	2012-04-30	Other	1019542266	DOXORUBICIN HCL	doxorubicin	Secondary Suspect Drug	INTRAVENOUS	IV INFUSION ON DAY2+3		hepatic neoplasm malignant	aspergilloma / palmar-plantar erythrodysaesthesia syndrome	8535277	UNK	GERMANY	16
8320103	2012-04-30	Other	1019542267	SORAFENIB	sorafenib	Secondary Suspect Drug				hepatic neoplasm malignant	aspergilloma / palmar-plantar erythrodysaesthesia syndrome	8535277	UNK	GERMANY	16
205542495	2022-04-20	Hospitalization - Initial or Prolonged	205542495100	LENVATINIB	lenvatinib	Primary Suspect Drug	Oral			hepatoblastoma	atelectasis	20554249	F	AR	10
205542495	2022-04-20	Hospitalization - Initial or Prolonged	205542495200	LENVATINIB	lenvatinib	Secondary Suspect Drug	Oral	Starting dose at 14 mg/sq meter, fluctuated dosage			atelectasis	20554249	F	AR	10
113993451	2015-08-20	Death/ Hospitalization - Initial or Prolonged	1139934511	SORAFENIB	sorafenib	Primary Suspect Drug	Oral	200 MG, BID		acute myeloid leukaemia	acute myeloid leukaemia / anaemia / diarrhoea / neutrophil count decreased / oral disorder / platelet count decreased / product use issue	11399345	M	JP	15
113993451	2015-08-20	Death/ Hospitalization - Initial or Prolonged	1139934512	SORAFENIB	sorafenib	Secondary Suspect Drug	Oral	200 MG, QOD		acute myeloid leukaemia	acute myeloid leukaemia / anaemia / diarrhoea / neutrophil count decreased / oral disorder / platelet count decreased / product use issue	11399345	M	JP	15
113993451	2015-08-20	Death/ Hospitalization - Initial or Prolonged	1139934513	SORAFENIB	sorafenib	Secondary Suspect Drug	Oral	DAILY DOSE 600 MG		acute myeloid leukaemia	acute myeloid leukaemia / anaemia / diarrhoea / neutrophil count decreased / oral disorder / platelet count decreased / product use issue	11399345	M	JP	15
142305371	2017-11-28		1423053711	METHOTREXATE	methotrexate	Primary Suspect Drug	Unknown	UNK		desmoid tumour	drug ineffective	14230537	M	US	7
142305371	2017-11-28		1423053712	VINBLASTINE	vinblastine	Secondary Suspect Drug		UNK		desmoid tumour	drug ineffective	14230537	M	US	7
142305371	2017-11-28		1423053713	SORAFENIB	sorafenib	Secondary Suspect Drug		UNK		desmoid tumour	drug ineffective	14230537	M	US	7
126692271	2016-08-19	Other	1266922711	SORAFENIB	sorafenib	Primary Suspect Drug		400 MG, QD	400.0	osteosarcoma	haematuria / nephrotic syndrome / off label use / proteinuria / thrombotic microangiopathy	12669227	M	TR	15
126692271	2016-08-19	Other	1266922712	BEVACIZUMAB	bevacizumab	Secondary Suspect Drug		400 MG, Q2WK			haematuria / nephrotic syndrome / off label use / proteinuria / thrombotic microangiopathy	12669227	M	TR	15
126692271	2016-08-19	Other	1266922713	DOXORUBICIN HYDROCHLORIDE	doxorubicin	Concomitant				osteosarcoma	haematuria / nephrotic syndrome / off label use / proteinuria / thrombotic microangiopathy	12669227	M	TR	15
126692271	2016-08-19	Other	1266922714	CISPLATIN	cisplatin	Concomitant				osteosarcoma	haematuria / nephrotic syndrome / off label use / proteinuria / thrombotic microangiopathy	12669227	M	TR	15
126692271	2016-08-19	Other	1266922715	METHOTREXATE	methotrexate	Concomitant				osteosarcoma	haematuria / nephrotic syndrome / off label use / proteinuria / thrombotic microangiopathy	12669227	M	TR	15
126692271	2016-08-19	Other	1266922716	IFOSFAMIDE	ifosfamide	Concomitant				osteosarcoma	haematuria / nephrotic syndrome / off label use / proteinuria / thrombotic microangiopathy	12669227	M	TR	15
127722431	2016-09-22	Other	1277224311	CISPLATIN	cisplatin	Primary Suspect Drug	Unknown			adrenocortical carcinoma	gastroenteritis / mucosal inflammation / pyrexia	12772243	F	ES	16
127722431	2016-09-22	Other	1277224312	CISPLATIN	cisplatin	Secondary Suspect Drug	Unknown			metastases to lung	gastroenteritis / mucosal inflammation / pyrexia	12772243	F	ES	16
127722431	2016-09-22	Other	1277224313	CISPLATIN	cisplatin	Secondary Suspect Drug				metastases to liver	gastroenteritis / mucosal inflammation / pyrexia	12772243	F	ES	16
127722431	2016-09-22	Other	1277224314	DOXORUBICIN	doxorubicin	Secondary Suspect Drug				adrenocortical carcinoma	gastroenteritis / mucosal inflammation / pyrexia	12772243	F	ES	16
127722431	2016-09-22	Other	1277224315	DOXORUBICIN	doxorubicin	Secondary Suspect Drug				metastases to lung	gastroenteritis / mucosal inflammation / pyrexia	12772243	F	ES	16
127722431	2016-09-22	Other	1277224316	DOXORUBICIN	doxorubicin	Secondary Suspect Drug				metastases to liver	gastroenteritis / mucosal inflammation / pyrexia	12772243	F	ES	16
127722431	2016-09-22	Other	1277224317	SORAFENIB	sorafenib	Concomitant				adrenocortical carcinoma	gastroenteritis / mucosal inflammation / pyrexia	12772243	F	ES	16
127722431	2016-09-22	Other	1277224318	SORAFENIB	sorafenib	Concomitant				metastases to lung	gastroenteritis / mucosal inflammation / pyrexia	12772243	F	ES	16
127722431	2016-09-22	Other	1277224319	SORAFENIB	sorafenib	Concomitant				metastases to liver	gastroenteritis / mucosal inflammation / pyrexia	12772243	F	ES	16
127722431	2016-09-22	Other	12772243110	IFOSFAMIDE	ifosfamide	Concomitant				adrenocortical carcinoma	gastroenteritis / mucosal inflammation / pyrexia	12772243	F	ES	16
127722431	2016-09-22	Other	12772243111	IFOSFAMIDE	ifosfamide	Concomitant				metastases to lung	gastroenteritis / mucosal inflammation / pyrexia	12772243	F	ES	16
127722431	2016-09-22	Other	12772243112	IFOSFAMIDE	ifosfamide	Concomitant				metastases to liver	gastroenteritis / mucosal inflammation / pyrexia	12772243	F	ES	16
127722431	2016-09-22	Other	12772243113	MESNA	mesna	Concomitant				adrenocortical carcinoma	gastroenteritis / mucosal inflammation / pyrexia	12772243	F	ES	16
127722431	2016-09-22	Other	12772243114	MESNA	mesna	Concomitant				metastases to lung	gastroenteritis / mucosal inflammation / pyrexia	12772243	F	ES	16
127722431	2016-09-22	Other	12772243115	MESNA	mesna	Concomitant				metastases to liver	gastroenteritis / mucosal inflammation / pyrexia	12772243	F	ES	16
127722431	2016-09-22	Other	12772243116	ETOPOSIDE	etoposide	Concomitant				adrenocortical carcinoma	gastroenteritis / mucosal inflammation / pyrexia	12772243	F	ES	16
127722431	2016-09-22	Other	12772243117	ETOPOSIDE	etoposide	Concomitant				metastases to lung	gastroenteritis / mucosal inflammation / pyrexia	12772243	F	ES	16
127722431	2016-09-22	Other	12772243118	ETOPOSIDE	etoposide	Concomitant				metastases to liver	gastroenteritis / mucosal inflammation / pyrexia	12772243	F	ES	16
205046811	2022-02-23	Other	205046811100	SUNITINIB	sunitinib	Primary Suspect Drug	Unknown	UNK		paraganglion neoplasm	primary hypothyroidism	20504681	F	AR	13
205046812	2022-06-30	Other	205046812100	SUNITINIB	sunitinib	Primary Suspect Drug	Unknown	UNK		paraganglion neoplasm	primary hypothyroidism	20504681	F	AR	13
139252841	2017-08-31	Other	1392528411	SORAFENIB	sorafenib	Primary Suspect Drug	Oral			osteosarcoma	off label use / osteosarcoma / product use in unapproved indication	13925284	UNK	JP	2
156411255	2019-03-07	Hospitalization - Initial or Prolonged	1564112551	LENVATINIB	lenvatinib	Primary Suspect Drug	Oral			osteosarcoma	haemoglobin decreased / platelet count decreased / pneumothorax	15641125	M	IT	13
156411255	2019-03-07	Hospitalization - Initial or Prolonged	1564112552	IFOSFAMIDE	ifosfamide	Secondary Suspect Drug	Intravenous drip	3GR/M2/DAY		osteosarcoma	haemoglobin decreased / platelet count decreased / pneumothorax	15641125	M	IT	13
156411255	2019-03-07	Hospitalization - Initial or Prolonged	1564112553	ETOPOSIDE	etoposide	Secondary Suspect Drug	Intravenous drip	1000 MG/M2/DAY		osteosarcoma	haemoglobin decreased / platelet count decreased / pneumothorax	15641125	M	IT	13
156411255	2019-03-07	Hospitalization - Initial or Prolonged	1564112554	MINOCYCLINE HYDROCHLORIDE	minocycline	Concomitant					haemoglobin decreased / platelet count decreased / pneumothorax	15641125	M	IT	13
156411252	2018-11-30	Hospitalization - Initial or Prolonged	1564112521	LENVATINIB	lenvatinib	Primary Suspect Drug	Oral			osteosarcoma	haemoglobin decreased / platelet count decreased / pneumothorax	15641125	M	IT	13
156411252	2018-11-30	Hospitalization - Initial or Prolonged	1564112522	IFOSFAMIDE	ifosfamide	Secondary Suspect Drug	Intravenous drip	3GR/M2/DAY		osteosarcoma	haemoglobin decreased / platelet count decreased / pneumothorax	15641125	M	IT	13
156411252	2018-11-30	Hospitalization - Initial or Prolonged	1564112523	ETOPOSIDE	etoposide	Secondary Suspect Drug	Intravenous drip	1000 MG/M2/DAY		osteosarcoma	haemoglobin decreased / platelet count decreased / pneumothorax	15641125	M	IT	13
156411252	2018-11-30	Hospitalization - Initial or Prolonged	1564112524	MINOCYCLINE HYDROCHLORIDE	minocycline	Concomitant					haemoglobin decreased / platelet count decreased / pneumothorax	15641125	M	IT	13
200868831	2021-11-18	Other	200868831100	STIVARGA	regorafenib	Primary Suspect Drug		40mg-80mg		osteosarcoma metastatic	alanine aminotransferase increased / anaemia / aspartate aminotransferase increased / diarrhoea / hypertriglyceridaemia / hypothyroidism / leukopenia / lymphopenia / nausea / off label use / palmar-plantar erythrodysaesthesia syndrome / pericardial effusion / right ventricular dysfunction / thrombocytopenia	20086883	F	JP	11
209863851	2022-06-21	Other	209863851100	STIVARGA	regorafenib	Primary Suspect Drug	Oral	160 mg, QD for 21 days on, 7 days off		bone cancer	hepatic enzyme abnormal / illness / off label use	20986385	M	US	16
209863851	2022-06-21	Other	209863851200	STIVARGA	regorafenib	Secondary Suspect Drug		Daily dose 120 mg		metastases to lung	hepatic enzyme abnormal / illness / off label use	20986385	M	US	16
207275121	2022-04-19	Other	207275121100	AVASTIN	bevacizumab	Primary Suspect Drug	Unknown			rhabdomyosarcoma	haematuria / neutropenia	20727512	F	US	16
207275121	2022-04-19	Other	207275121200	VINORELBINE	vinorelbine	Secondary Suspect Drug	Unknown			rhabdomyosarcoma	haematuria / neutropenia	20727512	F	US	16
207275121	2022-04-19	Other	207275121300	CYCLOPHOSPHAMIDE	cyclophosphamide	Secondary Suspect Drug	Oral			rhabdomyosarcoma	haematuria / neutropenia	20727512	F	US	16
207275121	2022-04-19	Other	207275121400	PAZOPANIB	pazopanib	Concomitant	Unknown			rhabdomyosarcoma	haematuria / neutropenia	20727512	F	US	16
207275121	2022-04-19	Other	207275121500	LENVATINIB	lenvatinib	Concomitant				rhabdomyosarcoma	haematuria / neutropenia	20727512	F	US	16
207275121	2022-04-19	Other	207275121600	EVEROLIMUS	everolimus	Concomitant				rhabdomyosarcoma	haematuria / neutropenia	20727512	F	US	16
207275121	2022-04-19	Other	207275121700	DOXORUBICIN	doxorubicin	Concomitant				rhabdomyosarcoma	haematuria / neutropenia	20727512	F	US	16
1937701712	2021-10-20	Hospitalization - Initial or Prolonged	1937701712100	LENVATINIB	lenvatinib	Primary Suspect Drug	Oral			gastrointestinal stromal tumour	musculoskeletal pain	19377017	M	AU	16
1937701712	2021-10-20	Hospitalization - Initial or Prolonged	1937701712200	LENVATINIB	lenvatinib	Secondary Suspect Drug	Oral				musculoskeletal pain	19377017	M	AU	16
1937701712	2021-10-20	Hospitalization - Initial or Prolonged	1937701712300	GABAPENTIN	gabapentin	Concomitant					musculoskeletal pain	19377017	M	AU	16
1937701712	2021-10-20	Hospitalization - Initial or Prolonged	1937701712400	ONDANSETRON	ondansetron	Concomitant					musculoskeletal pain	19377017	M	AU	16
1937701712	2021-10-20	Hospitalization - Initial or Prolonged	1937701712500	OXYCODONE	oxycodone	Concomitant					musculoskeletal pain	19377017	M	AU	16
1937701712	2021-10-20	Hospitalization - Initial or Prolonged	1937701712600	ACETAMINOPHEN	acetaminophen	Concomitant					musculoskeletal pain	19377017	M	AU	16
1937701712	2021-10-20	Hospitalization - Initial or Prolonged	1937701712700	TAPENTADOL	tapentadol	Concomitant					musculoskeletal pain	19377017	M	AU	16
1937701712	2021-10-20	Hospitalization - Initial or Prolonged	1937701712800	CELECOXIB	celecoxib	Concomitant					musculoskeletal pain	19377017	M	AU	16
170448391	2019-11-18	Death	1704483911	PAZOPANIB	pazopanib	Primary Suspect Drug	Unknown			angiosarcoma	angiosarcoma / malignant neoplasm progression / product use in unapproved indication / respiratory failure	17044839	M	US	11
170448391	2019-11-18	Death	1704483912	PACLITAXEL	paclitaxel	Secondary Suspect Drug	Unknown			angiosarcoma	angiosarcoma / malignant neoplasm progression / product use in unapproved indication / respiratory failure	17044839	M	US	11
170448391	2019-11-18	Death	1704483913	TRAMETINIB	trametinib	Secondary Suspect Drug	Unknown			angiosarcoma	angiosarcoma / malignant neoplasm progression / product use in unapproved indication / respiratory failure	17044839	M	US	11
170448391	2019-11-18	Death	1704483914	SIROLIMUS	sirolimus	Secondary Suspect Drug	Unknown	UNK		angiosarcoma	angiosarcoma / malignant neoplasm progression / product use in unapproved indication / respiratory failure	17044839	M	US	11
170448391	2019-11-18	Death	1704483915	BEVACIZUMAB	bevacizumab	Secondary Suspect Drug	Unknown			angiosarcoma	angiosarcoma / malignant neoplasm progression / product use in unapproved indication / respiratory failure	17044839	M	US	11
170448391	2019-11-18	Death	1704483916	OLARATUMAB	olaratumab	Secondary Suspect Drug	Unknown			angiosarcoma	angiosarcoma / malignant neoplasm progression / product use in unapproved indication / respiratory failure	17044839	M	US	11
170448391	2019-11-18	Death	1704483917	DOXORUBICIN	doxorubicin	Secondary Suspect Drug	Unknown			angiosarcoma	angiosarcoma / malignant neoplasm progression / product use in unapproved indication / respiratory failure	17044839	M	US	11
202908712	2022-02-03	Other	202908712100	NEXAVAR	sorafenib	Primary Suspect Drug	Oral	600 mg daily in the morning and 400 mg in the evening daily)		hepatic cancer	asthenia / blood pressure increased / diarrhoea / exercise tolerance decreased / impaired self-care / nausea / off label use / vomiting	20290871	F	US	14
202908712	2022-02-03	Other	202908712200	NEXAVAR	sorafenib	Secondary Suspect Drug	Oral	200 mg, BID		hepatic cancer	asthenia / blood pressure increased / diarrhoea / exercise tolerance decreased / impaired self-care / nausea / off label use / vomiting	20290871	F	US	14
202908712	2022-02-03	Other	202908712300	NEXAVAR	sorafenib	Secondary Suspect Drug		600 mg (On Mondays and Fridays takes 200mg morning and 400mg evening)		hepatic cancer	asthenia / blood pressure increased / diarrhoea / exercise tolerance decreased / impaired self-care / nausea / off label use / vomiting	20290871	F	US	14
1937701710	2021-09-07	Hospitalization - Initial or Prolonged	1937701710100	LENVATINIB	lenvatinib	Primary Suspect Drug	Oral			gastrointestinal stromal tumour	musculoskeletal pain	19377017	M	AU	16
1937701710	2021-09-07	Hospitalization - Initial or Prolonged	1937701710200	LENVATINIB	lenvatinib	Secondary Suspect Drug	Oral				musculoskeletal pain	19377017	M	AU	16
1937701710	2021-09-07	Hospitalization - Initial or Prolonged	1937701710300	GABAPENTIN	gabapentin	Concomitant					musculoskeletal pain	19377017	M	AU	16
1937701710	2021-09-07	Hospitalization - Initial or Prolonged	1937701710400	ONDANSETRON	ondansetron	Concomitant					musculoskeletal pain	19377017	M	AU	16
1937701710	2021-09-07	Hospitalization - Initial or Prolonged	1937701710500	OXYCODONE	oxycodone	Concomitant					musculoskeletal pain	19377017	M	AU	16
1937701710	2021-09-07	Hospitalization - Initial or Prolonged	1937701710600	ACETAMINOPHEN	acetaminophen	Concomitant					musculoskeletal pain	19377017	M	AU	16
1937701710	2021-09-07	Hospitalization - Initial or Prolonged	1937701710700	TAPENTADOL	tapentadol	Concomitant					musculoskeletal pain	19377017	M	AU	16
1937701710	2021-09-07	Hospitalization - Initial or Prolonged	1937701710800	CELECOXIB	celecoxib	Concomitant					musculoskeletal pain	19377017	M	AU	16
211207335	2022-09-12	Hospitalization - Initial or Prolonged	211207335100	LENVATINIB	lenvatinib	Primary Suspect Drug	Oral			germ cell cancer	cholecystitis	21120733	M	ES	7
211207335	2022-09-12	Hospitalization - Initial or Prolonged	211207335200	DIPYRONE	dipyrone	Concomitant					cholecystitis	21120733	M	ES	7
211207335	2022-09-12	Hospitalization - Initial or Prolonged	211207335300	POLYETHYLENE GLYCOL 3350 and POTASSIUM CHLORIDE and SODIUM BICARBONATE and SODIUM CHLORIDE	Concomitant					cholecystitis	21120733	M	ES	7
211207335	2022-09-12	Hospitalization - Initial or Prolonged	211207335300	POLYETHYLENE GLYCOL 3350 and POTASSIUM CHLORIDE and SODIUM BICARBONATE and SODIUM CHLORIDE	Concomitant					cholecystitis	21120733	M	ES	7
211207335	2022-09-12	Hospitalization - Initial or Prolonged	211207335300	POLYETHYLENE GLYCOL 3350 and POTASSIUM CHLORIDE and SODIUM BICARBONATE and SODIUM CHLORIDE	Concomitant					cholecystitis	21120733	M	ES	7
211207335	2022-09-12	Hospitalization - Initial or Prolonged	211207335300	POLYETHYLENE GLYCOL 3350 and POTASSIUM CHLORIDE and SODIUM BICARBONATE and SODIUM CHLORIDE	polyethylene glycol 3350 / potassium chloride / sodium bicarbonate / sodium chloride	Concomitant					cholecystitis	21120733	M	ES	7
211207335	2022-09-12	Hospitalization - Initial or Prolonged	211207335400	LEVOTHYROXINE SODIUM	levothyroxine	Concomitant					cholecystitis	21120733	M	ES	7
211207335	2022-09-12	Hospitalization - Initial or Prolonged	211207335500	ENALAPRIL	enalapril	Concomitant					cholecystitis	21120733	M	ES	7
211207335	2022-09-12	Hospitalization - Initial or Prolonged	211207335600	MORPHINE	morphine	Concomitant					cholecystitis	21120733	M	ES	7
211207335	2022-09-12	Hospitalization - Initial or Prolonged	211207335700	ALFACALCIDOL	alfacalcidol	Concomitant					cholecystitis	21120733	M	ES	7
211207335	2022-09-12	Hospitalization - Initial or Prolonged	211207335800	SODIUM BICARBONATE	sodium bicarbonate	Concomitant					cholecystitis	21120733	M	ES	7
211207335	2022-09-12	Hospitalization - Initial or Prolonged	211207335900	ASCORBIC ACID	ascorbic acid	Concomitant					cholecystitis	21120733	M	ES	7
134593591	2017-04-19		1345935911	SORAFENIB	sorafenib	Primary Suspect Drug	Oral	200 MG/M2, BID		papillary thyroid cancer	product use issue	13459359	F	US	14
176802491	2020-04-16		176802491100	VOTRIENT	pazopanib	Primary Suspect Drug	Oral			synovial sarcoma	off label use	17680249	M	US	16
132707291	2017-02-25	Hospitalization - Initial or Prolonged	1327072911	CYCLOPHOSPHAMIDE	cyclophosphamide	Primary Suspect Drug	Unknown	FIRST CYCLE		product used for unknown indication	encephalopathy / hyperammonaemia	13270729	M	US	14
132707291	2017-02-25	Hospitalization - Initial or Prolonged	1327072912	CRIZOTINIB	crizotinib	Secondary Suspect Drug	Unknown	FIRST CYCLE		product used for unknown indication	encephalopathy / hyperammonaemia	13270729	M	US	14
132707291	2017-02-25	Hospitalization - Initial or Prolonged	1327072913	TOPOTECAN HYDROCHLORIDE	topotecan	Secondary Suspect Drug	Unknown	FIRST CYCLE		product used for unknown indication	encephalopathy / hyperammonaemia	13270729	M	US	14
132707291	2017-02-25	Hospitalization - Initial or Prolonged	1327072914	SORAFENIB	sorafenib	Concomitant	Unknown	BAY 43-9006		product used for unknown indication	encephalopathy / hyperammonaemia	13270729	M	US	14
132707291	2017-02-25	Hospitalization - Initial or Prolonged	1327072915	GEMCITABINE HYDROCHLORIDE	gemcitabine	Concomitant	Unknown			product used for unknown indication	encephalopathy / hyperammonaemia	13270729	M	US	14
132707291	2017-02-25	Hospitalization - Initial or Prolonged	1327072916	NIVOLUMAB	nivolumab	Concomitant	Unknown	MDX-1106, BMS-936558		product used for unknown indication	encephalopathy / hyperammonaemia	13270729	M	US	14
132707291	2017-02-25	Hospitalization - Initial or Prolonged	1327072917	GABAPENTIN	gabapentin	Concomitant	Unknown			product used for unknown indication	encephalopathy / hyperammonaemia	13270729	M	US	14
132707291	2017-02-25	Hospitalization - Initial or Prolonged	1327072918	MORPHINE	morphine	Concomitant	Oral			product used for unknown indication	encephalopathy / hyperammonaemia	13270729	M	US	14
132707291	2017-02-25	Hospitalization - Initial or Prolonged	1327072919	ONDANSETRON	ondansetron	Concomitant	Unknown			product used for unknown indication	encephalopathy / hyperammonaemia	13270729	M	US	14
132707291	2017-02-25	Hospitalization - Initial or Prolonged	13270729110	SCOPOLAMINE	scopolamine	Concomitant	Unknown			product used for unknown indication	encephalopathy / hyperammonaemia	13270729	M	US	14
108744271	2015-02-27	Death/ Other	1087442711	SORAFENIB	sorafenib	Primary Suspect Drug		DAILY DOSE 340 MG/M2		acute myeloid leukaemia recurrent	acute myeloid leukaemia / bone marrow failure / off label use	10874427	UNK	US	7
87788801	2012-09-12	Life-Threatening/ Other	877888011	Nexavar	sorafenib	Primary Suspect Drug	ORAL	100 MG/M2, BID		acute myeloid leukaemia recurrent	post procedural cellulitis / septic shock	8778880	M	US	14
87788801	2012-09-12	Life-Threatening/ Other	877888012	DEXAMETHASONE	dexamethasone	Secondary Suspect Drug				acute myeloid leukaemia recurrent	post procedural cellulitis / septic shock	8778880	M	US	14
126692272	2016-12-09	Other	1266922721	SORAFENIB	sorafenib	Primary Suspect Drug		400 MG, QD	400.0	osteosarcoma	haematuria / nephrotic syndrome / off label use / proteinuria / thrombotic microangiopathy	12669227	M	TR	15
126692272	2016-12-09	Other	1266922722	BEVACIZUMAB	bevacizumab	Secondary Suspect Drug		400 MG, Q2WK			haematuria / nephrotic syndrome / off label use / proteinuria / thrombotic microangiopathy	12669227	M	TR	15
126692272	2016-12-09	Other	1266922723	DOXORUBICIN HYDROCHLORIDE	doxorubicin	Concomitant				osteosarcoma	haematuria / nephrotic syndrome / off label use / proteinuria / thrombotic microangiopathy	12669227	M	TR	15
126692272	2016-12-09	Other	1266922724	CISPLATIN	cisplatin	Concomitant				osteosarcoma	haematuria / nephrotic syndrome / off label use / proteinuria / thrombotic microangiopathy	12669227	M	TR	15
126692272	2016-12-09	Other	1266922725	METHOTREXATE	methotrexate	Concomitant				osteosarcoma	haematuria / nephrotic syndrome / off label use / proteinuria / thrombotic microangiopathy	12669227	M	TR	15
126692272	2016-12-09	Other	1266922726	IFOSFAMIDE	ifosfamide	Concomitant				osteosarcoma	haematuria / nephrotic syndrome / off label use / proteinuria / thrombotic microangiopathy	12669227	M	TR	15
137494541	2017-07-13	Other	1374945411	PAZOPANIB	pazopanib	Primary Suspect Drug	Unknown	400 MG, QD	400.0	metastases to liver	anaemia / blood alkaline phosphatase increased / hypothyroidism	13749454	F	JP	16
137494541	2017-07-13	Other	1374945412	PAZOPANIB	pazopanib	Secondary Suspect Drug	Unknown	800 MG, QD	800.0	osteosarcoma recurrent	anaemia / blood alkaline phosphatase increased / hypothyroidism	13749454	F	JP	16
177716951	2020-05-12	Hospitalization - Initial or Prolonged	177716951100	IFOSFAMIDE	ifosfamide	Primary Suspect Drug	Unknown	3RD CYCLE		osteosarcoma metastatic	acute kidney injury / anaemia / bone marrow failure / dehydration / dyspnoea / escherichia urinary tract infection / hypophagia / hypoxia / mucosal inflammation / oesophagitis / pyrexia / respiratory distress / respiratory syncytial virus infection / therapeutic response unexpected / urine output decreased / vomiting	17771695	F	GB	14
177716951	2020-05-12	Hospitalization - Initial or Prolonged	177716951200	LENVATINIB	lenvatinib	Secondary Suspect Drug	Oral	3RD CYCLE		osteosarcoma metastatic	acute kidney injury / anaemia / bone marrow failure / dehydration / dyspnoea / escherichia urinary tract infection / hypophagia / hypoxia / mucosal inflammation / oesophagitis / pyrexia / respiratory distress / respiratory syncytial virus infection / therapeutic response unexpected / urine output decreased / vomiting	17771695	F	GB	14
177716951	2020-05-12	Hospitalization - Initial or Prolonged	177716951300	ETOPOSIDE	etoposide	Secondary Suspect Drug	Unknown	3RD CYCLE		osteosarcoma metastatic	acute kidney injury / anaemia / bone marrow failure / dehydration / dyspnoea / escherichia urinary tract infection / hypophagia / hypoxia / mucosal inflammation / oesophagitis / pyrexia / respiratory distress / respiratory syncytial virus infection / therapeutic response unexpected / urine output decreased / vomiting	17771695	F	GB	14
177716951	2020-05-12	Hospitalization - Initial or Prolonged	177716951400	CHOLECALCIFEROL	cholecalciferol	Concomitant	Unknown			product used for unknown indication	acute kidney injury / anaemia / bone marrow failure / dehydration / dyspnoea / escherichia urinary tract infection / hypophagia / hypoxia / mucosal inflammation / oesophagitis / pyrexia / respiratory distress / respiratory syncytial virus infection / therapeutic response unexpected / urine output decreased / vomiting	17771695	F	GB	14
177716951	2020-05-12	Hospitalization - Initial or Prolonged	177716951500	melatonin	melatonin	Concomitant	Unknown			product used for unknown indication	acute kidney injury / anaemia / bone marrow failure / dehydration / dyspnoea / escherichia urinary tract infection / hypophagia / hypoxia / mucosal inflammation / oesophagitis / pyrexia / respiratory distress / respiratory syncytial virus infection / therapeutic response unexpected / urine output decreased / vomiting	17771695	F	GB	14
177716951	2020-05-12	Hospitalization - Initial or Prolonged	177716951600	SULFAMETHOXAZOLE and TRIMETHOPRIM	Concomitant	Unknown				acute kidney injury / anaemia / bone marrow failure / dehydration / dyspnoea / escherichia urinary tract infection / hypophagia / hypoxia / mucosal inflammation / oesophagitis / pyrexia / respiratory distress / respiratory syncytial virus infection / therapeutic response unexpected / urine output decreased / vomiting	17771695	F	GB	14
177716951	2020-05-12	Hospitalization - Initial or Prolonged	177716951600	SULFAMETHOXAZOLE and TRIMETHOPRIM	sulfamethoxazole / trimethoprim	Concomitant	Unknown			product used for unknown indication	acute kidney injury / anaemia / bone marrow failure / dehydration / dyspnoea / escherichia urinary tract infection / hypophagia / hypoxia / mucosal inflammation / oesophagitis / pyrexia / respiratory distress / respiratory syncytial virus infection / therapeutic response unexpected / urine output decreased / vomiting	17771695	F	GB	14
177716951	2020-05-12	Hospitalization - Initial or Prolonged	177716951700	OMEPRAZOLE	omeprazole	Concomitant	Unknown			product used for unknown indication	acute kidney injury / anaemia / bone marrow failure / dehydration / dyspnoea / escherichia urinary tract infection / hypophagia / hypoxia / mucosal inflammation / oesophagitis / pyrexia / respiratory distress / respiratory syncytial virus infection / therapeutic response unexpected / urine output decreased / vomiting	17771695	F	GB	14
177716951	2020-05-12	Hospitalization - Initial or Prolonged	177716951800	METOCLOPRAMIDE	metoclopramide	Concomitant	Unknown			product used for unknown indication	acute kidney injury / anaemia / bone marrow failure / dehydration / dyspnoea / escherichia urinary tract infection / hypophagia / hypoxia / mucosal inflammation / oesophagitis / pyrexia / respiratory distress / respiratory syncytial virus infection / therapeutic response unexpected / urine output decreased / vomiting	17771695	F	GB	14
177716951	2020-05-12	Hospitalization - Initial or Prolonged	177716951900	LEVETIRACETAM	levetiracetam	Concomitant	Unknown			product used for unknown indication	acute kidney injury / anaemia / bone marrow failure / dehydration / dyspnoea / escherichia urinary tract infection / hypophagia / hypoxia / mucosal inflammation / oesophagitis / pyrexia / respiratory distress / respiratory syncytial virus infection / therapeutic response unexpected / urine output decreased / vomiting	17771695	F	GB	14
177716951	2020-05-12	Hospitalization - Initial or Prolonged	1777169511000	norethisterone	norethisterone	Concomitant	Unknown			product used for unknown indication	acute kidney injury / anaemia / bone marrow failure / dehydration / dyspnoea / escherichia urinary tract infection / hypophagia / hypoxia / mucosal inflammation / oesophagitis / pyrexia / respiratory distress / respiratory syncytial virus infection / therapeutic response unexpected / urine output decreased / vomiting	17771695	F	GB	14
177716951	2020-05-12	Hospitalization - Initial or Prolonged	1777169511100	LEVOTHYROXINE	levothyroxine	Concomitant	Unknown			product used for unknown indication	acute kidney injury / anaemia / bone marrow failure / dehydration / dyspnoea / escherichia urinary tract infection / hypophagia / hypoxia / mucosal inflammation / oesophagitis / pyrexia / respiratory distress / respiratory syncytial virus infection / therapeutic response unexpected / urine output decreased / vomiting	17771695	F	GB	14
171201141	2019-12-06	Other	171201141100	VOTRIENT	pazopanib	Primary Suspect Drug	Oral	200 MG (CRUSHED TABLETS), QD		solitary fibrous tumour	diarrhoea / dysphagia / hypertension / hypothyroidism / wrong technique in product usage process	17120114	F	GB	11
171201141	2019-12-06	Other	171201141200	VOTRIENT	pazopanib	Secondary Suspect Drug	Oral	400 MG, QD	400.0		diarrhoea / dysphagia / hypertension / hypothyroidism / wrong technique in product usage process	17120114	F	GB	11
171201141	2019-12-06	Other	171201141300	VOTRIENT	pazopanib	Secondary Suspect Drug	Oral	200 MG, QD	200.0		diarrhoea / dysphagia / hypertension / hypothyroidism / wrong technique in product usage process	17120114	F	GB	11
205316221	2022-03-01	Hospitalization - Initial or Prolonged	205316221100	LENVATINIB	lenvatinib	Primary Suspect Drug	Oral	Starting dose 20 mg, fluctuated dose		hepatocellular carcinoma	intra-abdominal haemorrhage	20531622	M	AU	14
205316221	2022-03-01	Hospitalization - Initial or Prolonged	205316221200	TACROLIMUS	tacrolimus	Concomitant					intra-abdominal haemorrhage	20531622	M	AU	14
205316221	2022-03-01	Hospitalization - Initial or Prolonged	205316221300	OXYCODONE	oxycodone	Concomitant					intra-abdominal haemorrhage	20531622	M	AU	14
205316221	2022-03-01	Hospitalization - Initial or Prolonged	205316221400	BACTRIM	trimethoprim / sulfamethoxazole	Concomitant					intra-abdominal haemorrhage	20531622	M	AU	14
205316221	2022-03-01	Hospitalization - Initial or Prolonged	205316221500	CLONIDINE	clonidine	Concomitant					intra-abdominal haemorrhage	20531622	M	AU	14
205316221	2022-03-01	Hospitalization - Initial or Prolonged	205316221600	CYCLIZINE	cyclizine	Concomitant					intra-abdominal haemorrhage	20531622	M	AU	14
205316221	2022-03-01	Hospitalization - Initial or Prolonged	205316221700	FENTANYL	fentanyl	Concomitant					intra-abdominal haemorrhage	20531622	M	AU	14
205316221	2022-03-01	Hospitalization - Initial or Prolonged	205316221800	PANTOPRAZOLE	pantoprazole	Concomitant					intra-abdominal haemorrhage	20531622	M	AU	14
205316221	2022-03-01	Hospitalization - Initial or Prolonged	205316221900	DEXAMETHASONE	dexamethasone	Concomitant					intra-abdominal haemorrhage	20531622	M	AU	14
205316221	2022-03-01	Hospitalization - Initial or Prolonged	2053162211000	LORAZEPAM	lorazepam	Concomitant					intra-abdominal haemorrhage	20531622	M	AU	14
205316221	2022-03-01	Hospitalization - Initial or Prolonged	2053162211100	GRANISETRON	granisetron	Concomitant					intra-abdominal haemorrhage	20531622	M	AU	14
205316221	2022-03-01	Hospitalization - Initial or Prolonged	2053162211200	CYCLIZINE	cyclizine	Concomitant					intra-abdominal haemorrhage	20531622	M	AU	14
133290931	2017-03-10		1332909311	VOTRIENT	pazopanib	Primary Suspect Drug					erythema / pruritus / scratch	13329093	M	US	0
205316222	2022-05-18	Hospitalization - Initial or Prolonged	205316222100	LENVATINIB	lenvatinib	Primary Suspect Drug	Oral			hepatocellular carcinoma	intra-abdominal haemorrhage	20531622	M	AU	14
205316222	2022-05-18	Hospitalization - Initial or Prolonged	205316222200	LENVATINIB	lenvatinib	Secondary Suspect Drug	Oral				intra-abdominal haemorrhage	20531622	M	AU	14
205316222	2022-05-18	Hospitalization - Initial or Prolonged	205316222300	TACROLIMUS	tacrolimus	Concomitant					intra-abdominal haemorrhage	20531622	M	AU	14
205316222	2022-05-18	Hospitalization - Initial or Prolonged	205316222400	OXYCODONE	oxycodone	Concomitant					intra-abdominal haemorrhage	20531622	M	AU	14
205316222	2022-05-18	Hospitalization - Initial or Prolonged	205316222500	BACTRIM	trimethoprim / sulfamethoxazole	Concomitant					intra-abdominal haemorrhage	20531622	M	AU	14
205316222	2022-05-18	Hospitalization - Initial or Prolonged	205316222600	CLONIDINE	clonidine	Concomitant					intra-abdominal haemorrhage	20531622	M	AU	14
205316222	2022-05-18	Hospitalization - Initial or Prolonged	205316222700	CYCLIZINE	cyclizine	Concomitant					intra-abdominal haemorrhage	20531622	M	AU	14
205316222	2022-05-18	Hospitalization - Initial or Prolonged	205316222800	FENTANYL	fentanyl	Concomitant					intra-abdominal haemorrhage	20531622	M	AU	14
205316222	2022-05-18	Hospitalization - Initial or Prolonged	205316222900	PANTOPRAZOLE	pantoprazole	Concomitant					intra-abdominal haemorrhage	20531622	M	AU	14
205316222	2022-05-18	Hospitalization - Initial or Prolonged	2053162221000	DEXAMETHASONE	dexamethasone	Concomitant					intra-abdominal haemorrhage	20531622	M	AU	14
205316222	2022-05-18	Hospitalization - Initial or Prolonged	2053162221100	LORAZEPAM	lorazepam	Concomitant					intra-abdominal haemorrhage	20531622	M	AU	14
205316222	2022-05-18	Hospitalization - Initial or Prolonged	2053162221200	GRANISETRON	granisetron	Concomitant					intra-abdominal haemorrhage	20531622	M	AU	14
205316222	2022-05-18	Hospitalization - Initial or Prolonged	2053162221300	CYCLIZINE	cyclizine	Concomitant	Intravenous (not otherwise spe				intra-abdominal haemorrhage	20531622	M	AU	14
205316222	2022-05-18	Hospitalization - Initial or Prolonged	2053162221400	FENTANYL	fentanyl	Concomitant					intra-abdominal haemorrhage	20531622	M	AU	14
7949372	2011-11-30	Hospitalization - Initial or Prolonged	1018175506	PAZOPANIB	pazopanib	Primary Suspect Drug	ORAL	450MGM2 PER DAY		sarcoma metastatic	back pain / pain in extremity / peripheral sensory neuropathy	8268989	M	UNITED STATES	13
7167018	2010-12-16	Hospitalization - Initial or Prolonged	1015333976	PAZOPANIB	pazopanib	Primary Suspect Drug	ORAL	450MGM2 PER DAY		sarcoma metastatic	back pain / dysstasia / muscular weakness / pain in extremity / peripheral motor neuropathy / peroneal nerve palsy	7714358	M	UNITED STATES	13
7913535	2011-11-15		1018044031	NEXAVAR	sorafenib	Primary Suspect Drug	ORAL	200 MG, BID		product used for unknown indication	rash	7653031	F	UNITED STATES	13
89891091	2012-12-28	Other	898910911	Prograf	tacrolimus	Primary Suspect Drug	UNKNOWN			prophylaxis against graft versus host disease	acute graft versus host disease / drug ineffective	8989109	M	JP	6
89891091	2012-12-28	Other	898910912	ETOPOSIDE	etoposide	Concomitant	UNKNOWN	150 MG/M2, UNKNOWN/D			acute graft versus host disease / drug ineffective	8989109	M	JP	6
89891091	2012-12-28	Other	898910913	ETOPOSIDE	etoposide	Concomitant	UNKNOWN	100 MG/M2, UNKNOWN/D			acute graft versus host disease / drug ineffective	8989109	M	JP	6
89891091	2012-12-28	Other	898910914	ETOPOSIDE	etoposide	Concomitant	UNKNOWN	60 MG/KG, UNKNOWN/D			acute graft versus host disease / drug ineffective	8989109	M	JP	6
89891091	2012-12-28	Other	898910915	CYTARABINE	cytarabine	Concomitant	UNKNOWN	200 MG/M2, UNKNOWN/D			acute graft versus host disease / drug ineffective	8989109	M	JP	6
89891091	2012-12-28	Other	898910916	CYTARABINE	cytarabine	Concomitant	UNKNOWN	3 G/M2, BID			acute graft versus host disease / drug ineffective	8989109	M	JP	6
89891091	2012-12-28	Other	898910917	MITOXANTRONE	mitoxantrone	Concomitant	UNKNOWN	5 MG/M2, UNKNOWN/D			acute graft versus host disease / drug ineffective	8989109	M	JP	6
89891091	2012-12-28	Other	898910918	IDARUBICIN	idarubicin	Concomitant	UNKNOWN	10 MG/M2, UNKNOWN/D			acute graft versus host disease / drug ineffective	8989109	M	JP	6
89891091	2012-12-28	Other	898910919	SORAFENIB	sorafenib	Concomitant	ORAL	200 MG, UNKNOWN/D			acute graft versus host disease / drug ineffective	8989109	M	JP	6
89891091	2012-12-28	Other	8989109110	SORAFENIB	sorafenib	Concomitant	ORAL	300 MG, UNKNOWN/D			acute graft versus host disease / drug ineffective	8989109	M	JP	6
89891091	2012-12-28	Other	8989109111	SORAFENIB	sorafenib	Concomitant	ORAL	150 MG, QOD			acute graft versus host disease / drug ineffective	8989109	M	JP	6
89891091	2012-12-28	Other	8989109112	SORAFENIB	sorafenib	Concomitant	ORAL	250 MG, QOD			acute graft versus host disease / drug ineffective	8989109	M	JP	6
89891091	2012-12-28	Other	8989109113	METHOTREXATE	methotrexate	Concomitant	UNKNOWN			prophylaxis against graft versus host disease	acute graft versus host disease / drug ineffective	8989109	M	JP	6
89891091	2012-12-28	Other	8989109114	CYCLOPHOSPHAMIDE	cyclophosphamide	Concomitant	UNKNOWN	60 MG/KG, UNKNOWN/D			acute graft versus host disease / drug ineffective	8989109	M	JP	6
202242116	2022-03-18	Death/ Hospitalization - Initial or Prolonged	202242116100	LENVATINIB	lenvatinib	Primary Suspect Drug	Oral			osteosarcoma	cardiac failure / encephalopathy / febrile neutropenia / pneumonia	20224211	F	CZ	15
202242116	2022-03-18	Death/ Hospitalization - Initial or Prolonged	202242116200	IFOSFAMIDE	ifosfamide	Secondary Suspect Drug	Intravenous drip			osteosarcoma	cardiac failure / encephalopathy / febrile neutropenia / pneumonia	20224211	F	CZ	15
202242116	2022-03-18	Death/ Hospitalization - Initial or Prolonged	202242116300	IFOSFAMIDE	ifosfamide	Secondary Suspect Drug	Intravenous drip				cardiac failure / encephalopathy / febrile neutropenia / pneumonia	20224211	F	CZ	15
202242116	2022-03-18	Death/ Hospitalization - Initial or Prolonged	202242116400	IFOSFAMIDE	ifosfamide	Secondary Suspect Drug	Intravenous drip				cardiac failure / encephalopathy / febrile neutropenia / pneumonia	20224211	F	CZ	15
202242116	2022-03-18	Death/ Hospitalization - Initial or Prolonged	202242116500	ETOPOSIDE	etoposide	Secondary Suspect Drug	Intravenous drip			osteosarcoma	cardiac failure / encephalopathy / febrile neutropenia / pneumonia	20224211	F	CZ	15
202242116	2022-03-18	Death/ Hospitalization - Initial or Prolonged	202242116600	ETOPOSIDE	etoposide	Secondary Suspect Drug	Intravenous drip				cardiac failure / encephalopathy / febrile neutropenia / pneumonia	20224211	F	CZ	15
202242116	2022-03-18	Death/ Hospitalization - Initial or Prolonged	202242116700	ETOPOSIDE	etoposide	Secondary Suspect Drug	Intravenous drip				cardiac failure / encephalopathy / febrile neutropenia / pneumonia	20224211	F	CZ	15
199245741	2021-10-06	Hospitalization - Initial or Prolonged	199245741100	LENVIMA	lenvatinib	Primary Suspect Drug	Oral			hepatic cancer	myelosuppression	19924574	M	CN	15
199245741	2021-10-06	Hospitalization - Initial or Prolonged	199245741200	ETOPOSIDE	etoposide	Secondary Suspect Drug	Intravenous drip			bone sarcoma	myelosuppression	19924574	M	CN	15
199245741	2021-10-06	Hospitalization - Initial or Prolonged	199245741300	IFOSFAMIDE	ifosfamide	Secondary Suspect Drug	Intravenous drip			bone sarcoma	myelosuppression	19924574	M	CN	15
188441461	2021-02-03		188441461100	CABOMETYX	cabozantinib	Primary Suspect Drug	Oral	60 MG, QD	60.0	bone cancer	blister / decreased appetite / depressed mood / diarrhoea / hair colour changes / hypothyroidism / limb discomfort / off label use / skin discolouration / skin exfoliation	18844146	M	US	13
188441461	2021-02-03		188441461200	CABOMETYX	cabozantinib	Secondary Suspect Drug	Oral	60 MG, QD	60.0		blister / decreased appetite / depressed mood / diarrhoea / hair colour changes / hypothyroidism / limb discomfort / off label use / skin discolouration / skin exfoliation	18844146	M	US	13
188441461	2021-02-03		188441461300	BACTRIM	trimethoprim / sulfamethoxazole	Concomitant					blister / decreased appetite / depressed mood / diarrhoea / hair colour changes / hypothyroidism / limb discomfort / off label use / skin discolouration / skin exfoliation	18844146	M	US	13
188441461	2021-02-03		188441461400	BENADRYL ALLERGY	diphenhydramine	Concomitant					blister / decreased appetite / depressed mood / diarrhoea / hair colour changes / hypothyroidism / limb discomfort / off label use / skin discolouration / skin exfoliation	18844146	M	US	13
188441461	2021-02-03		188441461500	COLACE	docusate	Concomitant					blister / decreased appetite / depressed mood / diarrhoea / hair colour changes / hypothyroidism / limb discomfort / off label use / skin discolouration / skin exfoliation	18844146	M	US	13
188441461	2021-02-03		188441461600	GABAPENTIN	gabapentin	Concomitant					blister / decreased appetite / depressed mood / diarrhoea / hair colour changes / hypothyroidism / limb discomfort / off label use / skin discolouration / skin exfoliation	18844146	M	US	13
188441461	2021-02-03		188441461700	LORAZEPAM	lorazepam	Concomitant					blister / decreased appetite / depressed mood / diarrhoea / hair colour changes / hypothyroidism / limb discomfort / off label use / skin discolouration / skin exfoliation	18844146	M	US	13
188441461	2021-02-03		188441461800	MEGACE	megestrol / megestrol acetate	Concomitant					blister / decreased appetite / depressed mood / diarrhoea / hair colour changes / hypothyroidism / limb discomfort / off label use / skin discolouration / skin exfoliation	18844146	M	US	13
188441461	2021-02-03		188441461900	Melatonin	melatonin	Concomitant					blister / decreased appetite / depressed mood / diarrhoea / hair colour changes / hypothyroidism / limb discomfort / off label use / skin discolouration / skin exfoliation	18844146	M	US	13
188441461	2021-02-03		1884414611000	MIRALAX	polyethylene glycol 3350 / polyethylene glycol	Concomitant					blister / decreased appetite / depressed mood / diarrhoea / hair colour changes / hypothyroidism / limb discomfort / off label use / skin discolouration / skin exfoliation	18844146	M	US	13
188441461	2021-02-03		1884414611100	Ondansetron	ondansetron	Concomitant					blister / decreased appetite / depressed mood / diarrhoea / hair colour changes / hypothyroidism / limb discomfort / off label use / skin discolouration / skin exfoliation	18844146	M	US	13
188441461	2021-02-03		1884414611200	Oxycodone	oxycodone	Concomitant					blister / decreased appetite / depressed mood / diarrhoea / hair colour changes / hypothyroidism / limb discomfort / off label use / skin discolouration / skin exfoliation	18844146	M	US	13
188441461	2021-02-03		1884414611300	PROMETHAZINE	promethazine	Concomitant					blister / decreased appetite / depressed mood / diarrhoea / hair colour changes / hypothyroidism / limb discomfort / off label use / skin discolouration / skin exfoliation	18844146	M	US	13
188441461	2021-02-03		1884414611400	TYLENOL	acetaminophen	Concomitant					blister / decreased appetite / depressed mood / diarrhoea / hair colour changes / hypothyroidism / limb discomfort / off label use / skin discolouration / skin exfoliation	18844146	M	US	13
188441461	2021-02-03		1884414611500	Loperamide	loperamide	Concomitant					blister / decreased appetite / depressed mood / diarrhoea / hair colour changes / hypothyroidism / limb discomfort / off label use / skin discolouration / skin exfoliation	18844146	M	US	13
188441461	2021-02-03		1884414611600	CITALOPRAM	citalopram	Concomitant		UNK			blister / decreased appetite / depressed mood / diarrhoea / hair colour changes / hypothyroidism / limb discomfort / off label use / skin discolouration / skin exfoliation	18844146	M	US	13
188441461	2021-02-03		1884414611700	LEVOTHYROXINE SODIUM	levothyroxine	Concomitant		UNK			blister / decreased appetite / depressed mood / diarrhoea / hair colour changes / hypothyroidism / limb discomfort / off label use / skin discolouration / skin exfoliation	18844146	M	US	13
188441461	2021-02-03		1884414611800	Hydroxyzine hcl	hydroxyzine	Concomitant					blister / decreased appetite / depressed mood / diarrhoea / hair colour changes / hypothyroidism / limb discomfort / off label use / skin discolouration / skin exfoliation	18844146	M	US	13
186240841	2020-12-16	Other	186240841100	LENVIMA	lenvatinib	Primary Suspect Drug	Oral			osteosarcoma	neutropenia	18624084	F	GB	17
186240841	2020-12-16	Other	186240841200	LENVIMA	lenvatinib	Secondary Suspect Drug	Oral				neutropenia	18624084	F	GB	17
151233872	2018-10-08	Other	1512338721	CABOZANTINIB	cabozantinib	Primary Suspect Drug	Oral	40 MG/M2, QD		osteosarcoma	amylase increased / lipase increased	15123387	UNK	FR	13
151233872	2018-10-08	Other	1512338722	CABOZANTINIB	cabozantinib	Secondary Suspect Drug	Oral	30 MG, QD	30.0		amylase increased / lipase increased	15123387	UNK	FR	13
208758821	2022-05-26	Other	208758821100	DOXORUBICIN	doxorubicin	Primary Suspect Drug	Unknown	3 courses; CADO regimen		neuroblastoma	drug ineffective / metastatic renal cell carcinoma / papillary renal cell carcinoma	20875882	M	GB	15
208758821	2022-05-26	Other	208758821200	CARBOPLATIN	carboplatin	Secondary Suspect Drug	Unknown	3 courses; CADO regimen and CE regimen		neuroblastoma	drug ineffective / metastatic renal cell carcinoma / papillary renal cell carcinoma	20875882	M	GB	15
208758821	2022-05-26	Other	208758821300	VINCRISTINE	vincristine	Secondary Suspect Drug	Unknown	3 courses; CADO regimen		neuroblastoma	drug ineffective / metastatic renal cell carcinoma / papillary renal cell carcinoma	20875882	M	GB	15
208758821	2022-05-26	Other	208758821400	CYCLOPHOSPHAMIDE	cyclophosphamide	Secondary Suspect Drug	Unknown	3 courses; CADO regimen		neuroblastoma	drug ineffective / metastatic renal cell carcinoma / papillary renal cell carcinoma	20875882	M	GB	15
208758821	2022-05-26	Other	208758821500	ETOPOSIDE	etoposide	Secondary Suspect Drug	Unknown	3 courses; CADO regimen and CE regimen		neuroblastoma	drug ineffective / metastatic renal cell carcinoma / papillary renal cell carcinoma	20875882	M	GB	15
208758821	2022-05-26	Other	208758821600	AXITINIB	axitinib	Secondary Suspect Drug	Unknown			papillary renal cell carcinoma	drug ineffective / metastatic renal cell carcinoma / papillary renal cell carcinoma	20875882	M	GB	15
208758821	2022-05-26	Other	208758821700	AVELUMAB	avelumab	Secondary Suspect Drug	Unknown			papillary renal cell carcinoma	drug ineffective / metastatic renal cell carcinoma / papillary renal cell carcinoma	20875882	M	GB	15
8543447	2012-07-27	Other	1020366898	SUTENT	sunitinib	Primary Suspect Drug		15 MG, 1X/DAY	15.0	sarcoma	disease progression / pneumothorax / sarcoma / weight increased	8687192	F	UNITED STATES	13
8543448	2012-07-27	Other	1020366899	SUTENT	sunitinib	Primary Suspect Drug		15 MG, DAILY	15.0	sarcoma	pneumothorax	8687193	F	UNITED STATES	14
209947871	2022-06-22	Other	209947871100	IFOSFAMIDE	ifosfamide	Primary Suspect Drug	Unknown	UNK (High doses)		osteosarcoma	drug ineffective	20994787	F	US	16
209947871	2022-06-22	Other	209947871200	GEMCITABINE	gemcitabine	Secondary Suspect Drug	Unknown	UNK		osteosarcoma	drug ineffective	20994787	F	US	16
209947871	2022-06-22	Other	209947871300	ETOPOSIDE	etoposide	Secondary Suspect Drug	Unknown	UNK		osteosarcoma	drug ineffective	20994787	F	US	16
209947871	2022-06-22	Other	209947871400	THALIDOMIDE	thalidomide	Secondary Suspect Drug	Unknown	UNK		osteosarcoma	drug ineffective	20994787	F	US	16
209947871	2022-06-22	Other	209947871500	PAZOPANIB	pazopanib	Secondary Suspect Drug	Unknown	UNK		osteosarcoma	drug ineffective	20994787	F	US	16
209947871	2022-06-22	Other	209947871600	CYCLOPHOSPHAMIDE	cyclophosphamide	Secondary Suspect Drug	Unknown	UNK		osteosarcoma	drug ineffective	20994787	F	US	16
209947871	2022-06-22	Other	209947871700	CARFILZOMIB	carfilzomib	Secondary Suspect Drug	Unknown	UNK		osteosarcoma	drug ineffective	20994787	F	US	16
209947871	2022-06-22	Other	209947871800	SIROLIMUS	sirolimus	Concomitant	Unknown	UNK		osteosarcoma	drug ineffective	20994787	F	US	16
209947871	2022-06-22	Other	209947871900	DENOSUMAB	denosumab	Concomitant	Unknown	UNK		osteosarcoma	drug ineffective	20994787	F	US	16
209947871	2022-06-22	Other	2099478711000	MIFAMURTIDE	mifamurtide	Concomitant	Unknown	UNK		osteosarcoma	drug ineffective	20994787	F	US	16
209947871	2022-06-22	Other	2099478711100	METHOTREXATE	methotrexate	Concomitant	Unknown	UNK		osteosarcoma	drug ineffective	20994787	F	US	16
209947871	2022-06-22	Other	2099478711200	DOXORUBICIN	doxorubicin	Concomitant	Unknown	UNK		osteosarcoma	drug ineffective	20994787	F	US	16
126721001	2016-08-22	Other	1267210011	SORAFENIB	sorafenib	Primary Suspect Drug		UNK		alveolar soft part sarcoma	lymphadenitis bacterial / off label use	12672100	F	US	17
139743281	2017-09-15	Other	1397432811	SIROLIMUS	sirolimus	Primary Suspect Drug	Oral	1 MG, UNK		neoplasm malignant	ammonia increased / condition aggravated / drug intolerance / mental status changes / product use in unapproved indication	13974328	M	US	16
139743281	2017-09-15	Other	1397432812	SORAFENIB	sorafenib	Concomitant	Oral	200 MG, 2X/DAY	400.0	neoplasm malignant	ammonia increased / condition aggravated / drug intolerance / mental status changes / product use in unapproved indication	13974328	M	US	16
194782201	2021-06-30	Other	194782201100	INLYTA	axitinib	Primary Suspect Drug	Oral	4 MG, 2X/DAY	8.0		atypical pneumonia / off label use	19478220	F	US	15
181960382	2022-01-11	Other	181960382100	ETOPOSIDE	etoposide	Primary Suspect Drug	Unknown			acute myeloid leukaemia	acute myeloid leukaemia recurrent / bone marrow failure / drug intolerance / lymphadenopathy / myelosuppression / pancytopenia / skin toxicity	18196038	M	CA	9
181960382	2022-01-11	Other	181960382200	ETOPOSIDE	etoposide	Secondary Suspect Drug	Unknown				acute myeloid leukaemia recurrent / bone marrow failure / drug intolerance / lymphadenopathy / myelosuppression / pancytopenia / skin toxicity	18196038	M	CA	9
181960382	2022-01-11	Other	181960382300	FLUDARABINE	fludarabine	Secondary Suspect Drug	Unknown	30 mg/m2 Daily;		acute myeloid leukaemia	acute myeloid leukaemia recurrent / bone marrow failure / drug intolerance / lymphadenopathy / myelosuppression / pancytopenia / skin toxicity	18196038	M	CA	9
181960382	2022-01-11	Other	181960382400	FLUDARABINE	fludarabine	Secondary Suspect Drug				product used for unknown indication	acute myeloid leukaemia recurrent / bone marrow failure / drug intolerance / lymphadenopathy / myelosuppression / pancytopenia / skin toxicity	18196038	M	CA	9
181960382	2022-01-11	Other	181960382500	BUSULFAN	busulfan	Secondary Suspect Drug	Unknown			acute myeloid leukaemia	acute myeloid leukaemia recurrent / bone marrow failure / drug intolerance / lymphadenopathy / myelosuppression / pancytopenia / skin toxicity	18196038	M	CA	9
181960382	2022-01-11	Other	181960382600	BUSULFAN	busulfan	Secondary Suspect Drug				product used for unknown indication	acute myeloid leukaemia recurrent / bone marrow failure / drug intolerance / lymphadenopathy / myelosuppression / pancytopenia / skin toxicity	18196038	M	CA	9
181960382	2022-01-11	Other	181960382700	CYCLOPHOSPHAMIDE	cyclophosphamide	Secondary Suspect Drug	Unknown			acute myeloid leukaemia	acute myeloid leukaemia recurrent / bone marrow failure / drug intolerance / lymphadenopathy / myelosuppression / pancytopenia / skin toxicity	18196038	M	CA	9
181960382	2022-01-11	Other	181960382800	CYCLOPHOSPHAMIDE	cyclophosphamide	Secondary Suspect Drug				product used for unknown indication	acute myeloid leukaemia recurrent / bone marrow failure / drug intolerance / lymphadenopathy / myelosuppression / pancytopenia / skin toxicity	18196038	M	CA	9
181960382	2022-01-11	Other	181960382900	CYTARABINE	cytarabine	Secondary Suspect Drug	Unknown	2000 mg/m2 Daily;		acute myeloid leukaemia	acute myeloid leukaemia recurrent / bone marrow failure / drug intolerance / lymphadenopathy / myelosuppression / pancytopenia / skin toxicity	18196038	M	CA	9
181960382	2022-01-11	Other	1819603821000	CYTARABINE	cytarabine	Secondary Suspect Drug	Unknown			product used for unknown indication	acute myeloid leukaemia recurrent / bone marrow failure / drug intolerance / lymphadenopathy / myelosuppression / pancytopenia / skin toxicity	18196038	M	CA	9
181960382	2022-01-11	Other	1819603821100	CYTARABINE	cytarabine	Secondary Suspect Drug	Unknown				acute myeloid leukaemia recurrent / bone marrow failure / drug intolerance / lymphadenopathy / myelosuppression / pancytopenia / skin toxicity	18196038	M	CA	9
181960382	2022-01-11	Other	1819603821200	CYTARABINE	cytarabine	Secondary Suspect Drug	Unknown				acute myeloid leukaemia recurrent / bone marrow failure / drug intolerance / lymphadenopathy / myelosuppression / pancytopenia / skin toxicity	18196038	M	CA	9
181960382	2022-01-11	Other	1819603821300	DAUNORUBICIN	daunorubicin	Secondary Suspect Drug	Unknown			acute myeloid leukaemia	acute myeloid leukaemia recurrent / bone marrow failure / drug intolerance / lymphadenopathy / myelosuppression / pancytopenia / skin toxicity	18196038	M	CA	9
181960382	2022-01-11	Other	1819603821400	DAUNORUBICIN	daunorubicin	Secondary Suspect Drug	Unknown			product used for unknown indication	acute myeloid leukaemia recurrent / bone marrow failure / drug intolerance / lymphadenopathy / myelosuppression / pancytopenia / skin toxicity	18196038	M	CA	9
181960382	2022-01-11	Other	1819603821500	FILGRASTIM	filgrastim	Secondary Suspect Drug	Unknown			acute myeloid leukaemia	acute myeloid leukaemia recurrent / bone marrow failure / drug intolerance / lymphadenopathy / myelosuppression / pancytopenia / skin toxicity	18196038	M	CA	9
181960382	2022-01-11	Other	1819603821600	FILGRASTIM	filgrastim	Secondary Suspect Drug				product used for unknown indication	acute myeloid leukaemia recurrent / bone marrow failure / drug intolerance / lymphadenopathy / myelosuppression / pancytopenia / skin toxicity	18196038	M	CA	9
181960382	2022-01-11	Other	1819603821700	RYDAPT	midostaurin	Secondary Suspect Drug	Oral			acute myeloid leukaemia	acute myeloid leukaemia recurrent / bone marrow failure / drug intolerance / lymphadenopathy / myelosuppression / pancytopenia / skin toxicity	18196038	M	CA	9
181960382	2022-01-11	Other	1819603821800	RYDAPT	midostaurin	Secondary Suspect Drug	Oral	30 mg/m2 Daily;		product used for unknown indication	acute myeloid leukaemia recurrent / bone marrow failure / drug intolerance / lymphadenopathy / myelosuppression / pancytopenia / skin toxicity	18196038	M	CA	9
181960382	2022-01-11	Other	1819603821900	RYDAPT	midostaurin	Secondary Suspect Drug	Oral				acute myeloid leukaemia recurrent / bone marrow failure / drug intolerance / lymphadenopathy / myelosuppression / pancytopenia / skin toxicity	18196038	M	CA	9
181960382	2022-01-11	Other	1819603822000	SORAFENIB	sorafenib	Secondary Suspect Drug	Unknown			acute myeloid leukaemia	acute myeloid leukaemia recurrent / bone marrow failure / drug intolerance / lymphadenopathy / myelosuppression / pancytopenia / skin toxicity	18196038	M	CA	9
181960382	2022-01-11	Other	1819603822100	SORAFENIB	sorafenib	Secondary Suspect Drug	Unknown	200 mg/m2 Daily;			acute myeloid leukaemia recurrent / bone marrow failure / drug intolerance / lymphadenopathy / myelosuppression / pancytopenia / skin toxicity	18196038	M	CA	9
181960382	2022-01-11	Other	1819603822200	THYMOGLOBULIN	anti-thymocyte globulin (rabbit) / antithymocyte immunoglobulin (rabbit)	Secondary Suspect Drug	Unknown			acute myeloid leukaemia	acute myeloid leukaemia recurrent / bone marrow failure / drug intolerance / lymphadenopathy / myelosuppression / pancytopenia / skin toxicity	18196038	M	CA	9
181960382	2022-01-11	Other	1819603822300	THYMOGLOBULIN	anti-thymocyte globulin (rabbit) / antithymocyte immunoglobulin (rabbit)	Secondary Suspect Drug				product used for unknown indication	acute myeloid leukaemia recurrent / bone marrow failure / drug intolerance / lymphadenopathy / myelosuppression / pancytopenia / skin toxicity	18196038	M	CA	9
181960382	2022-01-11	Other	1819603822400	NEXAVAR	sorafenib	Secondary Suspect Drug				product used for unknown indication	acute myeloid leukaemia recurrent / bone marrow failure / drug intolerance / lymphadenopathy / myelosuppression / pancytopenia / skin toxicity	18196038	M	CA	9
181960382	2022-01-11	Other	1819603822500	NEXAVAR	sorafenib	Secondary Suspect Drug	Unknown				acute myeloid leukaemia recurrent / bone marrow failure / drug intolerance / lymphadenopathy / myelosuppression / pancytopenia / skin toxicity	18196038	M	CA	9
127200252	2016-12-08	Death	1272002521	PAZOPANIB HYDROCHLORIDE	pazopanib	Primary Suspect Drug	Oral	400 MG, QD	400.0	metastases to lung	osteosarcoma recurrent / product use issue	12720025	M	US	13
127200252	2016-12-08	Death	1272002522	PAZOPANIB HYDROCHLORIDE	pazopanib	Secondary Suspect Drug	Oral	600 MG, QD	600.0		osteosarcoma recurrent / product use issue	12720025	M	US	13
197867426	2021-11-02	Hospitalization - Initial or Prolonged	197867426100	LENVATINIB	lenvatinib	Primary Suspect Drug	Oral			glioblastoma multiforme	arthritis	19786742	M	AU	10
197867426	2021-11-02	Hospitalization - Initial or Prolonged	197867426200	LENVATINIB	lenvatinib	Secondary Suspect Drug	Oral	dose reduced (unknown)			arthritis	19786742	M	AU	10
197867426	2021-11-02	Hospitalization - Initial or Prolonged	197867426300	AMLODIPINE	amlodipine	Concomitant					arthritis	19786742	M	AU	10
197867426	2021-11-02	Hospitalization - Initial or Prolonged	197867426400	LEVOTHYROXINE SODIUM	levothyroxine	Concomitant					arthritis	19786742	M	AU	10
197867426	2021-11-02	Hospitalization - Initial or Prolonged	197867426500	CEPHALEXIN	cephalexin	Concomitant					arthritis	19786742	M	AU	10
197867426	2021-11-02	Hospitalization - Initial or Prolonged	197867426600	PANTOPRAZOLE	pantoprazole	Concomitant					arthritis	19786742	M	AU	10
197867426	2021-11-02	Hospitalization - Initial or Prolonged	197867426700	ONDANSETRON	ondansetron	Concomitant					arthritis	19786742	M	AU	10
197867424	2021-09-23	Hospitalization - Initial or Prolonged	197867424100	LENVATINIB	lenvatinib	Primary Suspect Drug	Oral			glioblastoma multiforme	arthritis	19786742	M	AU	10
197867424	2021-09-23	Hospitalization - Initial or Prolonged	197867424200	OMEPRAZOLE	omeprazole	Concomitant					arthritis	19786742	M	AU	10
197867424	2021-09-23	Hospitalization - Initial or Prolonged	197867424300	AMLODIPINE	amlodipine	Concomitant					arthritis	19786742	M	AU	10
197867424	2021-09-23	Hospitalization - Initial or Prolonged	197867424400	LEVOTHYROXINE SODIUM	levothyroxine	Concomitant					arthritis	19786742	M	AU	10
197867424	2021-09-23	Hospitalization - Initial or Prolonged	197867424500	CEPHALEXIN	cephalexin	Concomitant					arthritis	19786742	M	AU	10
114972342	2015-10-02	Hospitalization - Initial or Prolonged	1149723421	AXITINIB	axitinib	Primary Suspect Drug		2.4 MG/M2, CYCLIC		osteosarcoma	pneumothorax	11497234	M	US	8
114972342	2015-10-02	Hospitalization - Initial or Prolonged	1149723422	AXITINIB	axitinib	Secondary Suspect Drug		1.8 MG/M2, UNK			pneumothorax	11497234	M	US	8
198215612	2021-09-21	Other	198215612100	THYMOGLOBULIN	anti-thymocyte globulin (rabbit) / antithymocyte immunoglobulin (rabbit)	Primary Suspect Drug				acute myeloid leukaemia	acute myeloid leukaemia recurrent / bone marrow failure / drug intolerance / lymphadenopathy / pancytopenia / skin toxicity	19821561	M	CA	9
198215612	2021-09-21	Other	198215612200	CYCLOPHOSPHAMIDE	cyclophosphamide	Secondary Suspect Drug				acute myeloid leukaemia	acute myeloid leukaemia recurrent / bone marrow failure / drug intolerance / lymphadenopathy / pancytopenia / skin toxicity	19821561	M	CA	9
198215612	2021-09-21	Other	198215612300	CYTARABINE	cytarabine	Secondary Suspect Drug		100 MG/M2		acute myeloid leukaemia	acute myeloid leukaemia recurrent / bone marrow failure / drug intolerance / lymphadenopathy / pancytopenia / skin toxicity	19821561	M	CA	9
198215612	2021-09-21	Other	198215612400	CYTARABINE	cytarabine	Secondary Suspect Drug		2000 MG/M2, QD			acute myeloid leukaemia recurrent / bone marrow failure / drug intolerance / lymphadenopathy / pancytopenia / skin toxicity	19821561	M	CA	9
198215612	2021-09-21	Other	198215612500	CYTARABINE	cytarabine	Secondary Suspect Drug		100 MG/M2			acute myeloid leukaemia recurrent / bone marrow failure / drug intolerance / lymphadenopathy / pancytopenia / skin toxicity	19821561	M	CA	9
198215612	2021-09-21	Other	198215612600	CYTARABINE	cytarabine	Secondary Suspect Drug		1000 MG/M2			acute myeloid leukaemia recurrent / bone marrow failure / drug intolerance / lymphadenopathy / pancytopenia / skin toxicity	19821561	M	CA	9
198215612	2021-09-21	Other	198215612700	ETOPOSIDE	etoposide	Secondary Suspect Drug		100 MG/M2		acute myeloid leukaemia	acute myeloid leukaemia recurrent / bone marrow failure / drug intolerance / lymphadenopathy / pancytopenia / skin toxicity	19821561	M	CA	9
198215612	2021-09-21	Other	198215612800	ETOPOSIDE	etoposide	Secondary Suspect Drug		100 MG/M2			acute myeloid leukaemia recurrent / bone marrow failure / drug intolerance / lymphadenopathy / pancytopenia / skin toxicity	19821561	M	CA	9
198215612	2021-09-21	Other	198215612900	FLUDARABINE PHOSPHATE	fludarabine	Secondary Suspect Drug		30 MG/M2, QD		acute myeloid leukaemia	acute myeloid leukaemia recurrent / bone marrow failure / drug intolerance / lymphadenopathy / pancytopenia / skin toxicity	19821561	M	CA	9
198215612	2021-09-21	Other	1982156121000	BUSULFEX	busulfan	Secondary Suspect Drug				acute myeloid leukaemia	acute myeloid leukaemia recurrent / bone marrow failure / drug intolerance / lymphadenopathy / pancytopenia / skin toxicity	19821561	M	CA	9
198215612	2021-09-21	Other	1982156121100	DAUNORUBICIN HYDROCHLORIDE	daunorubicin	Secondary Suspect Drug		50 MG/M2		acute myeloid leukaemia	acute myeloid leukaemia recurrent / bone marrow failure / drug intolerance / lymphadenopathy / pancytopenia / skin toxicity	19821561	M	CA	9
198215612	2021-09-21	Other	1982156121200	FILGRASTIM	filgrastim	Secondary Suspect Drug		5 UG/M2, QD		acute myeloid leukaemia	acute myeloid leukaemia recurrent / bone marrow failure / drug intolerance / lymphadenopathy / pancytopenia / skin toxicity	19821561	M	CA	9
198215612	2021-09-21	Other	1982156121300	MIDOSTAURIN	midostaurin	Secondary Suspect Drug	Oral	30 MG/M2		acute myeloid leukaemia	acute myeloid leukaemia recurrent / bone marrow failure / drug intolerance / lymphadenopathy / pancytopenia / skin toxicity	19821561	M	CA	9
198215612	2021-09-21	Other	1982156121400	MIDOSTAURIN	midostaurin	Secondary Suspect Drug	Oral	15 MG/M2, BID			acute myeloid leukaemia recurrent / bone marrow failure / drug intolerance / lymphadenopathy / pancytopenia / skin toxicity	19821561	M	CA	9
198215612	2021-09-21	Other	1982156121500	MIDOSTAURIN	midostaurin	Secondary Suspect Drug	Oral	15 MG			acute myeloid leukaemia recurrent / bone marrow failure / drug intolerance / lymphadenopathy / pancytopenia / skin toxicity	19821561	M	CA	9
198215612	2021-09-21	Other	1982156121600	NEXAVAR	sorafenib	Secondary Suspect Drug		UNK		acute myeloid leukaemia	acute myeloid leukaemia recurrent / bone marrow failure / drug intolerance / lymphadenopathy / pancytopenia / skin toxicity	19821561	M	CA	9
198215612	2021-09-21	Other	1982156121700	NEXAVAR	sorafenib	Secondary Suspect Drug		200 MG/M2, QD			acute myeloid leukaemia recurrent / bone marrow failure / drug intolerance / lymphadenopathy / pancytopenia / skin toxicity	19821561	M	CA	9
198215613	2021-12-23	Other	198215613100	THYMOGLOBULIN	anti-thymocyte globulin (rabbit) / antithymocyte immunoglobulin (rabbit)	Primary Suspect Drug				acute myeloid leukaemia	acute myeloid leukaemia recurrent / bone marrow failure / drug intolerance / lymphadenopathy / pancytopenia / skin toxicity	19821561	M	CA	9
198215613	2021-12-23	Other	198215613200	CYCLOPHOSPHAMIDE	cyclophosphamide	Secondary Suspect Drug		UNK		acute myeloid leukaemia	acute myeloid leukaemia recurrent / bone marrow failure / drug intolerance / lymphadenopathy / pancytopenia / skin toxicity	19821561	M	CA	9
198215613	2021-12-23	Other	198215613300	CYTARABINE	cytarabine	Secondary Suspect Drug		100 mg/m2		acute myeloid leukaemia	acute myeloid leukaemia recurrent / bone marrow failure / drug intolerance / lymphadenopathy / pancytopenia / skin toxicity	19821561	M	CA	9
198215613	2021-12-23	Other	198215613400	CYTARABINE	cytarabine	Secondary Suspect Drug		2000 mg/m2, QD			acute myeloid leukaemia recurrent / bone marrow failure / drug intolerance / lymphadenopathy / pancytopenia / skin toxicity	19821561	M	CA	9
198215613	2021-12-23	Other	198215613500	CYTARABINE	cytarabine	Secondary Suspect Drug		100 mg/m2			acute myeloid leukaemia recurrent / bone marrow failure / drug intolerance / lymphadenopathy / pancytopenia / skin toxicity	19821561	M	CA	9
198215613	2021-12-23	Other	198215613600	CYTARABINE	cytarabine	Secondary Suspect Drug		1000 mg/m2			acute myeloid leukaemia recurrent / bone marrow failure / drug intolerance / lymphadenopathy / pancytopenia / skin toxicity	19821561	M	CA	9
198215613	2021-12-23	Other	198215613700	ETOPOSIDE	etoposide	Secondary Suspect Drug		100 mg/m2		acute myeloid leukaemia	acute myeloid leukaemia recurrent / bone marrow failure / drug intolerance / lymphadenopathy / pancytopenia / skin toxicity	19821561	M	CA	9
198215613	2021-12-23	Other	198215613800	ETOPOSIDE	etoposide	Secondary Suspect Drug		100 mg/m2			acute myeloid leukaemia recurrent / bone marrow failure / drug intolerance / lymphadenopathy / pancytopenia / skin toxicity	19821561	M	CA	9
198215613	2021-12-23	Other	198215613900	FLUDARABINE PHOSPHATE	fludarabine	Secondary Suspect Drug		30 mg/m2, QD		acute myeloid leukaemia	acute myeloid leukaemia recurrent / bone marrow failure / drug intolerance / lymphadenopathy / pancytopenia / skin toxicity	19821561	M	CA	9
198215613	2021-12-23	Other	1982156131000	BUSULFEX	busulfan	Secondary Suspect Drug				acute myeloid leukaemia	acute myeloid leukaemia recurrent / bone marrow failure / drug intolerance / lymphadenopathy / pancytopenia / skin toxicity	19821561	M	CA	9
198215613	2021-12-23	Other	1982156131100	DAUNORUBICIN HYDROCHLORIDE	daunorubicin	Secondary Suspect Drug		50 mg/m2		acute myeloid leukaemia	acute myeloid leukaemia recurrent / bone marrow failure / drug intolerance / lymphadenopathy / pancytopenia / skin toxicity	19821561	M	CA	9
198215613	2021-12-23	Other	1982156131200	FILGRASTIM	filgrastim	Secondary Suspect Drug		5 ug/m2, QD		acute myeloid leukaemia	acute myeloid leukaemia recurrent / bone marrow failure / drug intolerance / lymphadenopathy / pancytopenia / skin toxicity	19821561	M	CA	9
198215613	2021-12-23	Other	1982156131300	MIDOSTAURIN	midostaurin	Secondary Suspect Drug	Oral	30 mg/m2		acute myeloid leukaemia	acute myeloid leukaemia recurrent / bone marrow failure / drug intolerance / lymphadenopathy / pancytopenia / skin toxicity	19821561	M	CA	9
198215613	2021-12-23	Other	1982156131400	MIDOSTAURIN	midostaurin	Secondary Suspect Drug	Oral	15 mg/m2, BID			acute myeloid leukaemia recurrent / bone marrow failure / drug intolerance / lymphadenopathy / pancytopenia / skin toxicity	19821561	M	CA	9
198215613	2021-12-23	Other	1982156131500	MIDOSTAURIN	midostaurin	Secondary Suspect Drug	Oral	15 mg			acute myeloid leukaemia recurrent / bone marrow failure / drug intolerance / lymphadenopathy / pancytopenia / skin toxicity	19821561	M	CA	9
198215613	2021-12-23	Other	1982156131600	NEXAVAR	sorafenib	Secondary Suspect Drug		UNK		acute myeloid leukaemia	acute myeloid leukaemia recurrent / bone marrow failure / drug intolerance / lymphadenopathy / pancytopenia / skin toxicity	19821561	M	CA	9
198215613	2021-12-23	Other	1982156131700	NEXAVAR	sorafenib	Secondary Suspect Drug		200 mg/m2, QD			acute myeloid leukaemia recurrent / bone marrow failure / drug intolerance / lymphadenopathy / pancytopenia / skin toxicity	19821561	M	CA	9
196970451	2021-08-13	Hospitalization - Initial or Prolonged	196970451100	CISPLATIN	cisplatin	Primary Suspect Drug					febrile neutropenia	19697045	M	US	17
196970451	2021-08-13	Hospitalization - Initial or Prolonged	196970451200	DOXORUBICIN HYDROCHLORIDE	doxorubicin	Secondary Suspect Drug					febrile neutropenia	19697045	M	US	17
196970451	2021-08-13	Hospitalization - Initial or Prolonged	196970451300	ZINECARD	dexrazoxane	Secondary Suspect Drug					febrile neutropenia	19697045	M	US	17
196970451	2021-08-13	Hospitalization - Initial or Prolonged	196970451400	NEXAVAR	sorafenib	Secondary Suspect Drug					febrile neutropenia	19697045	M	US	17
127200251	2016-09-07	Death	1272002511	PAZOPANIB HYDROCHLORIDE	pazopanib	Primary Suspect Drug	Oral	400 MG, QD	400.0	metastases to lung	death / product use issue	12720025	M	US	13
127200251	2016-09-07	Death	1272002512	PAZOPANIB HYDROCHLORIDE	pazopanib	Secondary Suspect Drug	Oral	600 MG, QD	600.0		death / product use issue	12720025	M	US	13
177613561	2020-05-08	Other	177613561100	CISPLATIN	cisplatin	Primary Suspect Drug	Unknown			osteosarcoma	malignant neoplasm progression / osteosarcoma / osteosarcoma metastatic	17761356	UNK	CA	17
177613561	2020-05-08	Other	177613561200	DOXORUBICIN	doxorubicin	Secondary Suspect Drug	Unknown			osteosarcoma	malignant neoplasm progression / osteosarcoma / osteosarcoma metastatic	17761356	UNK	CA	17
177613561	2020-05-08	Other	177613561300	METHOTREXATE	methotrexate	Secondary Suspect Drug	Unknown			osteosarcoma	malignant neoplasm progression / osteosarcoma / osteosarcoma metastatic	17761356	UNK	CA	17
177613561	2020-05-08	Other	177613561400	REGORAFENIB	regorafenib	Secondary Suspect Drug	Unknown			osteosarcoma	malignant neoplasm progression / osteosarcoma / osteosarcoma metastatic	17761356	UNK	CA	17
88341811	2012-10-10	Other	883418111	Bevacizumab	bevacizumab	Primary Suspect Drug	UNKNOWN			hepatic neoplasm malignant	rash	8834181	M	COUNTRY NOT SPECIFIED	2
88341811	2012-10-10	Other	883418112	SORAFENIB	sorafenib	Secondary Suspect Drug	ORAL			hepatic neoplasm malignant	rash	8834181	M	COUNTRY NOT SPECIFIED	2
154646861	2018-10-04	Death/ Other	1546468611	PAZOPANIB	pazopanib	Primary Suspect Drug	Unknown	800 MG, QD	800.0	osteosarcoma metastatic	malignant neoplasm progression / osteosarcoma metastatic / platelet toxicity / pneumothorax / product use in unapproved indication	15464686	M	IT	17
204272721	2022-02-04		204272721100	CABOMETYX	cabozantinib	Primary Suspect Drug		40 mg, route- G-tube, once daily on monday, wednesday, thursday, saturday, and sunday		renal cancer	inappropriate schedule of product administration / off label use / wrong technique in product usage process	20427272	M	US	5
204272721	2022-02-04		204272721200	CABOMETYX	cabozantinib	Secondary Suspect Drug				metastases to liver	inappropriate schedule of product administration / off label use / wrong technique in product usage process	20427272	M	US	5
204272721	2022-02-04		204272721300	CABOMETYX	cabozantinib	Secondary Suspect Drug				metastases to lung	inappropriate schedule of product administration / off label use / wrong technique in product usage process	20427272	M	US	5
178797271	2020-06-09	Death	178797271100	VOTRIENT	pazopanib	Primary Suspect Drug	Oral	? OTHER FREQUENCY:OTHER;?		synovial sarcoma	death	17879727	M	US	15
1885482210	2021-04-16	Hospitalization - Initial or Prolonged	1885482210100	LENVATINIB	lenvatinib	Primary Suspect Drug	Oral			ependymoma	hydrocephalus / urinary tract infection / wound dehiscence	18854822	F	TR	4
1885482210	2021-04-16	Hospitalization - Initial or Prolonged	1885482210200	LENVATINIB	lenvatinib	Secondary Suspect Drug	Oral				hydrocephalus / urinary tract infection / wound dehiscence	18854822	F	TR	4
1885482210	2021-04-16	Hospitalization - Initial or Prolonged	1885482210300	LENVATINIB	lenvatinib	Secondary Suspect Drug	Oral				hydrocephalus / urinary tract infection / wound dehiscence	18854822	F	TR	4
1885482210	2021-04-16	Hospitalization - Initial or Prolonged	1885482210400	KEPPRA	levetiracetam	Concomitant					hydrocephalus / urinary tract infection / wound dehiscence	18854822	F	TR	4
198415191	2021-09-15		198415191100	SORAFENIB	sorafenib	Primary Suspect Drug		UNK		osteosarcoma	adverse drug reaction / off label use / product use issue	19841519	M	US	11
198415191	2021-09-15		198415191200	GEMCITABINE	gemcitabine	Concomitant		11 CYCLES			adverse drug reaction / off label use / product use issue	19841519	M	US	11
198415191	2021-09-15		198415191300	DOCETAXEL	docetaxel	Concomitant		11 CYCLES			adverse drug reaction / off label use / product use issue	19841519	M	US	11
204267691	2022-02-04		204267691100	CABOMETYX	cabozantinib	Primary Suspect Drug	Oral	60 mg daily on monday, tuesday, wednesday, friday, saturday and sunday		bone cancer	inappropriate schedule of product administration / off label use / wound	20426769	M	US	12
204267691	2022-02-04		204267691200	CABOMETYX	cabozantinib	Secondary Suspect Drug	Oral	60 mg daily on monday, tuesday, wednesday, friday, saturday and sunday		cartilage neoplasm	inappropriate schedule of product administration / off label use / wound	20426769	M	US	12
166117742	2019-07-25	Death/ Hospitalization - Initial or Prolonged	166117742100	VOTRIENT	pazopanib	Primary Suspect Drug	Oral	600 MG, (200 MG X 3 DAILY)		spinal cord neoplasm	coma / dyspnoea / product use in unapproved indication / respiratory failure	16611774	M	BD	14
166117742	2019-07-25	Death/ Hospitalization - Initial or Prolonged	166117742200	VOTRIENT	pazopanib	Secondary Suspect Drug	Oral	600 MG, UNK			coma / dyspnoea / product use in unapproved indication / respiratory failure	16611774	M	BD	14
160856351	2019-03-18	Death	1608563511	SORAFENIB	sorafenib	Primary Suspect Drug		UNK		renal cell carcinoma	product use issue / renal cell carcinoma	16085635	F	IT	11
160856351	2019-03-18	Death	1608563512	ASPIRIN	aspirin	Secondary Suspect Drug					product use issue / renal cell carcinoma	16085635	F	IT	11
152236441	2018-07-31	Other	1522364411	IDARUBICIN	idarubicin	Secondary Suspect Drug	Unknown			product used for unknown indication	lymphopenia / neutropenia	15223644	M	DE	6
152236441	2018-07-31	Other	1522364412	PACLITAXEL	paclitaxel	Primary Suspect Drug	Unknown			product used for unknown indication	lymphopenia / neutropenia	15223644	M	DE	6
152236441	2018-07-31	Other	1522364413	SORAFENIB	sorafenib	Secondary Suspect Drug	Unknown	400 MG, QD	400.0	ewing's sarcoma	lymphopenia / neutropenia	15223644	M	DE	6
152236441	2018-07-31	Other	1522364414	TRETINOIN	tretinoin	Secondary Suspect Drug	Unknown			product used for unknown indication	lymphopenia / neutropenia	15223644	M	DE	6
152236441	2018-07-31	Other	1522364415	TRIAMTERENE	triamterene	Secondary Suspect Drug	Unknown			product used for unknown indication	lymphopenia / neutropenia	15223644	M	DE	6
152236441	2018-07-31	Other	1522364416	VORINOSTAT	vorinostat	Secondary Suspect Drug	Unknown			product used for unknown indication	lymphopenia / neutropenia	15223644	M	DE	6
161748271	2019-03-06		161748271100	VOTRIENT	pazopanib	Primary Suspect Drug	Oral				off label use	16174827	M	US	6
127166232	2016-10-07	Other	127166232100	GEMCITABINE	gemcitabine	Primary Suspect Drug	Unknown			neuroblastoma	urinary tract obstruction	12716623	F	COUNTRY NOT SPECIFIED	11
127166232	2016-10-07	Other	127166232200	DOCETAXEL	docetaxel	Secondary Suspect Drug	Unknown			neuroblastoma	urinary tract obstruction	12716623	F	COUNTRY NOT SPECIFIED	11
127166232	2016-10-07	Other	127166232300	SORAFENIB	sorafenib	Secondary Suspect Drug	Unknown			neuroblastoma	urinary tract obstruction	12716623	F	COUNTRY NOT SPECIFIED	11
210083851	2022-06-27	Other	210083851100	GEMCITABINE	gemcitabine	Primary Suspect Drug				osteosarcoma	drug ineffective / mucosal inflammation	21008385	F	US	16
210083851	2022-06-27	Other	210083851200	CARFILZOMIB	carfilzomib	Secondary Suspect Drug				osteosarcoma	drug ineffective / mucosal inflammation	21008385	F	US	16
210083851	2022-06-27	Other	210083851300	DOXORUBICIN HYDROCHLORIDE	doxorubicin	Secondary Suspect Drug				product used for unknown indication	drug ineffective / mucosal inflammation	21008385	F	US	16
210083851	2022-06-27	Other	210083851400	SIROLIMUS	sirolimus	Secondary Suspect Drug				product used for unknown indication	drug ineffective / mucosal inflammation	21008385	F	US	16
210083851	2022-06-27	Other	210083851500	DENOSUMAB	denosumab	Secondary Suspect Drug				product used for unknown indication	drug ineffective / mucosal inflammation	21008385	F	US	16
210083851	2022-06-27	Other	210083851600	MIFAMURTIDE	mifamurtide	Secondary Suspect Drug				product used for unknown indication	drug ineffective / mucosal inflammation	21008385	F	US	16
210083851	2022-06-27	Other	210083851700	PAZOPANIB	pazopanib	Secondary Suspect Drug				osteosarcoma	drug ineffective / mucosal inflammation	21008385	F	US	16
210083851	2022-06-27	Other	210083851800	CYCLOPHOSPHAMIDE	cyclophosphamide	Secondary Suspect Drug				osteosarcoma	drug ineffective / mucosal inflammation	21008385	F	US	16
210083851	2022-06-27	Other	210083851900	ETOPOSIDE	etoposide	Secondary Suspect Drug				osteosarcoma	drug ineffective / mucosal inflammation	21008385	F	US	16
210083851	2022-06-27	Other	2100838511000	THALIDOMIDE	thalidomide	Secondary Suspect Drug				osteosarcoma	drug ineffective / mucosal inflammation	21008385	F	US	16
210083851	2022-06-27	Other	2100838511100	METHOTREXATE	methotrexate	Secondary Suspect Drug				product used for unknown indication	drug ineffective / mucosal inflammation	21008385	F	US	16
210083851	2022-06-27	Other	2100838511200	IFOSFAMIDE	ifosfamide	Concomitant				osteosarcoma	drug ineffective / mucosal inflammation	21008385	F	US	16
173549271	2020-01-16		173549271100	VOTRIENT	pazopanib	Primary Suspect Drug	Oral				off label use	17354927	F	US	7
147997762	2018-05-07		1479977621	SORAFENIB	sorafenib	Primary Suspect Drug	Oral	BID		hepatocellular carcinoma	dry skin / palmar-plantar erythrodysaesthesia syndrome	14799776	F	GB	13
147997762	2018-05-07		1479977622	CAPECITABINE	capecitabine	Secondary Suspect Drug	Oral	BID		hepatocellular carcinoma	dry skin / palmar-plantar erythrodysaesthesia syndrome	14799776	F	GB	13
147997762	2018-05-07		1479977623	CAPECITABINE	capecitabine	Secondary Suspect Drug	Oral	BID		hepatocellular carcinoma	dry skin / palmar-plantar erythrodysaesthesia syndrome	14799776	F	GB	13
178247182	2020-05-26	Life-Threatening	178247182100	ETOPOSIDE	etoposide	Primary Suspect Drug	Unknown			product used for unknown indication	alanine aminotransferase increased / blood albumin decreased / blood bilirubin increased / blood lactate dehydrogenase increased / drug reaction with eosinophilia and systemic symptoms / pyrexia / rash	17824718	F	CA	9
178247182	2020-05-26	Life-Threatening	178247182200	ALLOPURINOL	allopurinol	Secondary Suspect Drug	Unknown			product used for unknown indication	alanine aminotransferase increased / blood albumin decreased / blood bilirubin increased / blood lactate dehydrogenase increased / drug reaction with eosinophilia and systemic symptoms / pyrexia / rash	17824718	F	CA	9
178247182	2020-05-26	Life-Threatening	178247182300	DAUNORUBICIN HYDROCHLORIDE	daunorubicin	Secondary Suspect Drug	Unknown			product used for unknown indication	alanine aminotransferase increased / blood albumin decreased / blood bilirubin increased / blood lactate dehydrogenase increased / drug reaction with eosinophilia and systemic symptoms / pyrexia / rash	17824718	F	CA	9
178247182	2020-05-26	Life-Threatening	178247182400	SULFAMETHOXAZOLE and TRIMETHOPRIM	Secondary Suspect Drug	Oral				alanine aminotransferase increased / blood albumin decreased / blood bilirubin increased / blood lactate dehydrogenase increased / drug reaction with eosinophilia and systemic symptoms / pyrexia / rash	17824718	F	CA	9
178247182	2020-05-26	Life-Threatening	178247182400	SULFAMETHOXAZOLE and TRIMETHOPRIM	sulfamethoxazole / trimethoprim	Secondary Suspect Drug	Oral			antifungal prophylaxis	alanine aminotransferase increased / blood albumin decreased / blood bilirubin increased / blood lactate dehydrogenase increased / drug reaction with eosinophilia and systemic symptoms / pyrexia / rash	17824718	F	CA	9
178247182	2020-05-26	Life-Threatening	178247182500	AMLODIPINE	amlodipine	Concomitant					alanine aminotransferase increased / blood albumin decreased / blood bilirubin increased / blood lactate dehydrogenase increased / drug reaction with eosinophilia and systemic symptoms / pyrexia / rash	17824718	F	CA	9
178247182	2020-05-26	Life-Threatening	178247182600	NIFEDIPINE	nifedipine	Concomitant					alanine aminotransferase increased / blood albumin decreased / blood bilirubin increased / blood lactate dehydrogenase increased / drug reaction with eosinophilia and systemic symptoms / pyrexia / rash	17824718	F	CA	9
178247182	2020-05-26	Life-Threatening	178247182700	PIPERACILLIN SODIUM and TAZOBACTAM SODIUM	Concomitant					alanine aminotransferase increased / blood albumin decreased / blood bilirubin increased / blood lactate dehydrogenase increased / drug reaction with eosinophilia and systemic symptoms / pyrexia / rash	17824718	F	CA	9
178247182	2020-05-26	Life-Threatening	178247182700	PIPERACILLIN SODIUM and TAZOBACTAM SODIUM	piperacillin / tazobactam	Concomitant					alanine aminotransferase increased / blood albumin decreased / blood bilirubin increased / blood lactate dehydrogenase increased / drug reaction with eosinophilia and systemic symptoms / pyrexia / rash	17824718	F	CA	9
178247182	2020-05-26	Life-Threatening	178247182800	NEXAVAR	sorafenib	Concomitant					alanine aminotransferase increased / blood albumin decreased / blood bilirubin increased / blood lactate dehydrogenase increased / drug reaction with eosinophilia and systemic symptoms / pyrexia / rash	17824718	F	CA	9
178247182	2020-05-26	Life-Threatening	178247182900	TOBRAMYCIN	tobramycin	Concomitant					alanine aminotransferase increased / blood albumin decreased / blood bilirubin increased / blood lactate dehydrogenase increased / drug reaction with eosinophilia and systemic symptoms / pyrexia / rash	17824718	F	CA	9
188464041	2021-02-03		188464041100	CABOMETYX	cabozantinib	Primary Suspect Drug		40 MG/M2, QD		neuroblastoma	alanine aminotransferase increased / aspartate aminotransferase increased / blood thyroid stimulating hormone increased / macrocytosis / malignant neoplasm progression / off label use / thrombocytopenia / wrong technique in product usage process	18846404	M	US	3
188464041	2021-02-03		188464041200	CABOMETYX	cabozantinib	Secondary Suspect Drug		20 MG/M2, QD			alanine aminotransferase increased / aspartate aminotransferase increased / blood thyroid stimulating hormone increased / macrocytosis / malignant neoplasm progression / off label use / thrombocytopenia / wrong technique in product usage process	18846404	M	US	3
208865511	2022-05-27	Other	208865511100	ETOPOSIDE	etoposide	Secondary Suspect Drug	Unknown	100 mg/m2		acute myeloid leukaemia	acute myeloid leukaemia recurrent / bone marrow failure / drug intolerance / lymphadenopathy / pancytopenia / skin toxicity	20886551	M	CA	9
208865511	2022-05-27	Other	208865511200	MIDOSTAURIN	midostaurin	Primary Suspect Drug	Oral	30 mg/m2 (every 1 day)		acute myeloid leukaemia	acute myeloid leukaemia recurrent / bone marrow failure / drug intolerance / lymphadenopathy / pancytopenia / skin toxicity	20886551	M	CA	9
208865511	2022-05-27	Other	208865511300	MIDOSTAURIN	midostaurin	Secondary Suspect Drug	Oral	30 mg/m2 (every 1 day)			acute myeloid leukaemia recurrent / bone marrow failure / drug intolerance / lymphadenopathy / pancytopenia / skin toxicity	20886551	M	CA	9
208865511	2022-05-27	Other	208865511400	MIDOSTAURIN	midostaurin	Secondary Suspect Drug	Oral	15 mg/m2 (every 1 day)			acute myeloid leukaemia recurrent / bone marrow failure / drug intolerance / lymphadenopathy / pancytopenia / skin toxicity	20886551	M	CA	9
208865511	2022-05-27	Other	208865511500	FILGRASTIM	filgrastim	Secondary Suspect Drug	Unknown	UNK (5 ug/m2, every 1 day)		acute myeloid leukaemia	acute myeloid leukaemia recurrent / bone marrow failure / drug intolerance / lymphadenopathy / pancytopenia / skin toxicity	20886551	M	CA	9
208865511	2022-05-27	Other	208865511600	CYTARABINE	cytarabine	Secondary Suspect Drug	Unknown	1000 mg/m2 (every 1 day)		acute myeloid leukaemia	acute myeloid leukaemia recurrent / bone marrow failure / drug intolerance / lymphadenopathy / pancytopenia / skin toxicity	20886551	M	CA	9
208865511	2022-05-27	Other	208865511700	CYTARABINE	cytarabine	Secondary Suspect Drug	Unknown	2000 mg/m2 (every 1 day)			acute myeloid leukaemia recurrent / bone marrow failure / drug intolerance / lymphadenopathy / pancytopenia / skin toxicity	20886551	M	CA	9
208865511	2022-05-27	Other	208865511800	CYTARABINE	cytarabine	Secondary Suspect Drug	Unknown	100 mg/m2 (every 1 day)			acute myeloid leukaemia recurrent / bone marrow failure / drug intolerance / lymphadenopathy / pancytopenia / skin toxicity	20886551	M	CA	9
208865511	2022-05-27	Other	208865511900	BUSULFEX	busulfan	Secondary Suspect Drug	Unknown	UNK		acute myeloid leukaemia	acute myeloid leukaemia recurrent / bone marrow failure / drug intolerance / lymphadenopathy / pancytopenia / skin toxicity	20886551	M	CA	9
208865511	2022-05-27	Other	2088655111000	DAUNORUBICIN HYDROCHLORIDE	daunorubicin	Secondary Suspect Drug	Unknown	50 mg/m2		acute myeloid leukaemia	acute myeloid leukaemia recurrent / bone marrow failure / drug intolerance / lymphadenopathy / pancytopenia / skin toxicity	20886551	M	CA	9
208865511	2022-05-27	Other	2088655111100	FLUDARABINE	fludarabine	Secondary Suspect Drug	Unknown	30 mg/m2 (every 1 day)		acute myeloid leukaemia	acute myeloid leukaemia recurrent / bone marrow failure / drug intolerance / lymphadenopathy / pancytopenia / skin toxicity	20886551	M	CA	9
208865511	2022-05-27	Other	2088655111200	NEXAVAR	sorafenib	Secondary Suspect Drug	Unknown	200 mg/m2 (every 1 day)		acute myeloid leukaemia	acute myeloid leukaemia recurrent / bone marrow failure / drug intolerance / lymphadenopathy / pancytopenia / skin toxicity	20886551	M	CA	9
208865511	2022-05-27	Other	2088655111300	THYMOGLOBULIN	anti-thymocyte globulin (rabbit) / antithymocyte immunoglobulin (rabbit)	Secondary Suspect Drug	Unknown	UNK		acute myeloid leukaemia	acute myeloid leukaemia recurrent / bone marrow failure / drug intolerance / lymphadenopathy / pancytopenia / skin toxicity	20886551	M	CA	9
119495561	2016-01-22	Other	1194955611	REGORAFENIB	regorafenib	Primary Suspect Drug	Oral			colon cancer	hyperkeratosis	11949556	F	US	0
200010621	2021-10-26	Hospitalization - Initial or Prolonged	200010621100	VOTRIENT	pazopanib	Primary Suspect Drug					alopecia / oesophagitis / vomiting	20001062	F	US	14
200010621	2021-10-26	Hospitalization - Initial or Prolonged	200010621200	UDENYCA	pegfilgrastim	Concomitant					alopecia / oesophagitis / vomiting	20001062	F	US	14
168778392	2019-10-04	Hospitalization - Initial or Prolonged	1687783921	LENVATINIB	lenvatinib	Primary Suspect Drug	Oral			osteosarcoma	pancreatitis / venoocclusive disease	16877839	M	FR	8
168778392	2019-10-04	Hospitalization - Initial or Prolonged	1687783922	LENVATINIB	lenvatinib	Secondary Suspect Drug	Oral				pancreatitis / venoocclusive disease	16877839	M	FR	8
168778392	2019-10-04	Hospitalization - Initial or Prolonged	1687783923	LENVATINIB	lenvatinib	Secondary Suspect Drug	Oral				pancreatitis / venoocclusive disease	16877839	M	FR	8
168778392	2019-10-04	Hospitalization - Initial or Prolonged	1687783924	ETOPOSIDE	etoposide	Secondary Suspect Drug	Intravenous drip			osteosarcoma	pancreatitis / venoocclusive disease	16877839	M	FR	8
168778392	2019-10-04	Hospitalization - Initial or Prolonged	1687783925	IFOSFAMIDE	ifosfamide	Secondary Suspect Drug	Intravenous drip			osteosarcoma	pancreatitis / venoocclusive disease	16877839	M	FR	8
168778392	2019-10-04	Hospitalization - Initial or Prolonged	1687783926	BISOPROLOL	bisoprolol	Concomitant					pancreatitis / venoocclusive disease	16877839	M	FR	8
168778392	2019-10-04	Hospitalization - Initial or Prolonged	1687783927	CAPTOPRIL	captopril	Concomitant					pancreatitis / venoocclusive disease	16877839	M	FR	8
7956705	2011-12-05	Other	1018206190	SUTENT	sunitinib	Primary Suspect Drug	ORAL	25 MG, CYCLIC, FOR 28 DAYS/14 DAYS WASH-OUT PERIOD		alveolar soft part sarcoma	epistaxis / haemorrhage subcutaneous / hair colour changes / hypothyroidism / neutropenia / plantar erythema / yellow skin	8274660	F	JAPAN	6
193279773	2021-06-18	Hospitalization - Initial or Prolonged	193279773100	LENVATINIB	lenvatinib	Primary Suspect Drug	Oral			embryonal rhabdomyosarcoma	pancreatitis / pyrexia	19327977	F	US	7
193279773	2021-06-18	Hospitalization - Initial or Prolonged	193279773200	EVEROLIMUS	everolimus	Secondary Suspect Drug	Oral			embryonal rhabdomyosarcoma	pancreatitis / pyrexia	19327977	F	US	7
193279773	2021-06-18	Hospitalization - Initial or Prolonged	193279773300	MIRALAX	polyethylene glycol 3350 / polyethylene glycol	Concomitant				constipation	pancreatitis / pyrexia	19327977	F	US	7
98148672	2014-02-06	Death	981486721	Votrient	pazopanib	Primary Suspect Drug	ORAL	800MG PER DAY	800.0	soft tissue cancer	hospice care / palliative care / sarcoma metastatic	9814867	F	US	17
98148672	2014-02-06	Death	981486722	ENOXAPARIN	enoxaparin	Concomitant					hospice care / palliative care / sarcoma metastatic	9814867	F	US	17
98148672	2014-02-06	Death	981486723	Neupogen	filgrastim	Concomitant					hospice care / palliative care / sarcoma metastatic	9814867	F	US	17
193279774	2022-05-13	Hospitalization - Initial or Prolonged	193279774100	LENVATINIB	lenvatinib	Primary Suspect Drug	Oral			embryonal rhabdomyosarcoma	pancreatitis / pyrexia	19327977	F	US	7
193279774	2022-05-13	Hospitalization - Initial or Prolonged	193279774200	EVEROLIMUS	everolimus	Secondary Suspect Drug	Oral			embryonal rhabdomyosarcoma	pancreatitis / pyrexia	19327977	F	US	7
193279774	2022-05-13	Hospitalization - Initial or Prolonged	193279774300	MIRALAX	polyethylene glycol 3350 / polyethylene glycol	Concomitant				constipation	pancreatitis / pyrexia	19327977	F	US	7
204263601	2022-02-04		204263601100	CABOMETYX	cabozantinib	Primary Suspect Drug		40 mg		osteosarcoma	off label use	20426360	M	GR	17
128345912	2016-11-28	Life-Threatening/ Hospitalization - Initial or Prolonged/ Other	128345912100	SUTENT	sunitinib	Primary Suspect Drug	Oral	50 MG, 1X/DAY TABLET		gastrointestinal stromal tumour	acidosis / blood lactic acid increased / headache / renal impairment / septic encephalopathy	12834591	F	GB	16
128345912	2016-11-28	Life-Threatening/ Hospitalization - Initial or Prolonged/ Other	128345912200	AMOXICILLIN and CLAVULANIC ACID	Concomitant	Oral	1 DF, 2X/DAY 250 / 125			acidosis / blood lactic acid increased / headache / renal impairment / septic encephalopathy	12834591	F	GB	16
128345912	2016-11-28	Life-Threatening/ Hospitalization - Initial or Prolonged/ Other	128345912200	AMOXICILLIN and CLAVULANIC ACID	amoxicillin / clavulanic acid	Concomitant	Oral	1 DF, 2X/DAY 250 / 125		lower respiratory tract infection	acidosis / blood lactic acid increased / headache / renal impairment / septic encephalopathy	12834591	F	GB	16
128345912	2016-11-28	Life-Threatening/ Hospitalization - Initial or Prolonged/ Other	128345912300	GABAPENTIN	gabapentin	Concomitant	Oral	300 MG, 2X/DAY	600.0	neuralgia	acidosis / blood lactic acid increased / headache / renal impairment / septic encephalopathy	12834591	F	GB	16
128345912	2016-11-28	Life-Threatening/ Hospitalization - Initial or Prolonged/ Other	128345912400	LEVOTHYROXINE	levothyroxine	Concomitant		125 UG, 1X/DAY		hypothyroidism	acidosis / blood lactic acid increased / headache / renal impairment / septic encephalopathy	12834591	F	GB	16
128345912	2016-11-28	Life-Threatening/ Hospitalization - Initial or Prolonged/ Other	128345912500	AMITRIPTYLINE	amitriptyline	Concomitant	Oral	10 MG, DAILY AT NIGHT		neuralgia	acidosis / blood lactic acid increased / headache / renal impairment / septic encephalopathy	12834591	F	GB	16
128345912	2016-11-28	Life-Threatening/ Hospitalization - Initial or Prolonged/ Other	128345912600	ONDANSETRON	ondansetron	Concomitant	Oral	1 MG, 2X/DAY	2.0		acidosis / blood lactic acid increased / headache / renal impairment / septic encephalopathy	12834591	F	GB	16
148816961	2018-05-11	Other	1488169611	AZACITIDINE	azacitidine	Primary Suspect Drug	Unknown	STARTED ON DAY +246; TWO CYCLES		acute myeloid leukaemia	acute graft versus host disease in skin / clostridium difficile colitis / febrile neutropenia / meningitis viral / metapneumovirus infection / pneumonia viral / varicella zoster virus infection	14881696	M	US	15
148816961	2018-05-11	Other	1488169612	BUSULFAN	busulfan	Secondary Suspect Drug	Unknown			bone marrow conditioning regimen	acute graft versus host disease in skin / clostridium difficile colitis / febrile neutropenia / meningitis viral / metapneumovirus infection / pneumonia viral / varicella zoster virus infection	14881696	M	US	15
148816961	2018-05-11	Other	1488169613	SORAFENIB	sorafenib	Secondary Suspect Drug	Unknown	STARTED ON DAY +212		acute myeloid leukaemia	acute graft versus host disease in skin / clostridium difficile colitis / febrile neutropenia / meningitis viral / metapneumovirus infection / pneumonia viral / varicella zoster virus infection	14881696	M	US	15
148816961	2018-05-11	Other	1488169614	CYCLOPHOSPHAMIDE	cyclophosphamide	Secondary Suspect Drug	Unknown			bone marrow conditioning regimen	acute graft versus host disease in skin / clostridium difficile colitis / febrile neutropenia / meningitis viral / metapneumovirus infection / pneumonia viral / varicella zoster virus infection	14881696	M	US	15
154017161	2018-09-14	Death	154017161100	VOTRIENT	pazopanib	Primary Suspect Drug	Oral			malignant connective tissue neoplasm soft tissue sarcoma	disease progression	15401716	F	US	13
6368458	2009-09-16	Life-Threatening/ Hospitalization - Initial or Prolonged/ Other	1012292643	CLOLAR	clofarabine	Primary Suspect Drug	INTRAVENOUS	55 MG, QDX5; INTRAVENOUS		acute myeloid leukaemia	acidosis / acute respiratory distress syndrome / disseminated intravascular coagulation / haemodialysis / hyperbilirubinaemia / multi-organ failure / petechiae / pyrexia / renal failure / respiratory distress / sepsis	7133360	M	UNITED STATES	9
6368458	2009-09-16	Life-Threatening/ Hospitalization - Initial or Prolonged/ Other	1012344420	CYTARABINE	cytarabine	Secondary Suspect Drug	INTRAVENOUS	1000 MG, QDX5; INTRAVENOUS; 105 MG, QD; INTRAVENOUS		acute myeloid leukaemia	acidosis / acute respiratory distress syndrome / disseminated intravascular coagulation / haemodialysis / hyperbilirubinaemia / multi-organ failure / petechiae / pyrexia / renal failure / respiratory distress / sepsis	7133360	M	UNITED STATES	9
6368458	2009-09-16	Life-Threatening/ Hospitalization - Initial or Prolonged/ Other	1012344421	ETOPOSIDE	etoposide	Secondary Suspect Drug	INTRAVENOUS	105 MG QD; INTRAVENOUS		acute myeloid leukaemia	acidosis / acute respiratory distress syndrome / disseminated intravascular coagulation / haemodialysis / hyperbilirubinaemia / multi-organ failure / petechiae / pyrexia / renal failure / respiratory distress / sepsis	7133360	M	UNITED STATES	9
6368458	2009-09-16	Life-Threatening/ Hospitalization - Initial or Prolonged/ Other	1012344430	DAUNORUBICIN HCL	daunorubicin	Secondary Suspect Drug	INTRAVENOUS	52.5 MG, QD; INTRAVENOUS		acute myeloid leukaemia	acidosis / acute respiratory distress syndrome / disseminated intravascular coagulation / haemodialysis / hyperbilirubinaemia / multi-organ failure / petechiae / pyrexia / renal failure / respiratory distress / sepsis	7133360	M	UNITED STATES	9
6368458	2009-09-16	Life-Threatening/ Hospitalization - Initial or Prolonged/ Other	1012344433	SORAFENIB (SORAFENIB)	sorafenib	Secondary Suspect Drug	ORAL	200 MG QD, ORAL		acute myeloid leukaemia	acidosis / acute respiratory distress syndrome / disseminated intravascular coagulation / haemodialysis / hyperbilirubinaemia / multi-organ failure / petechiae / pyrexia / renal failure / respiratory distress / sepsis	7133360	M	UNITED STATES	9
6368458	2009-09-16	Life-Threatening/ Hospitalization - Initial or Prolonged/ Other	1012344435	VANCOMYCIN	vancomycin	Concomitant					acidosis / acute respiratory distress syndrome / disseminated intravascular coagulation / haemodialysis / hyperbilirubinaemia / multi-organ failure / petechiae / pyrexia / renal failure / respiratory distress / sepsis	7133360	M	UNITED STATES	9
6368458	2009-09-16	Life-Threatening/ Hospitalization - Initial or Prolonged/ Other	1012344438	CIPROFLOXACIN (CIPROFLOXACIN)	ciprofloxacin	Concomitant					acidosis / acute respiratory distress syndrome / disseminated intravascular coagulation / haemodialysis / hyperbilirubinaemia / multi-organ failure / petechiae / pyrexia / renal failure / respiratory distress / sepsis	7133360	M	UNITED STATES	9
6368458	2009-09-16	Life-Threatening/ Hospitalization - Initial or Prolonged/ Other	1012344440	MICAFUNGIN (MICAFUNGIN)	micafungin	Concomitant					acidosis / acute respiratory distress syndrome / disseminated intravascular coagulation / haemodialysis / hyperbilirubinaemia / multi-organ failure / petechiae / pyrexia / renal failure / respiratory distress / sepsis	7133360	M	UNITED STATES	9
181462651	2020-08-13	Hospitalization - Initial or Prolonged	181462651100	STIVARGA	regorafenib	Primary Suspect Drug	Oral	80 MG DAILY FOR DAYS 8?21		rhabdomyosarcoma recurrent	hospitalisation / off label use / product administered to patient of inappropriate age / product use in unapproved indication	18146265	M	CA	9
161590541	2019-04-04	Death/ Hospitalization - Initial or Prolonged/ Other	1615905411	OXALIPLATIN	oxaliplatin	Primary Suspect Drug	Unknown	85 MG/M2,QOW		hepatocellular carcinoma	alopecia / anaemia / death / decreased appetite / diarrhoea / drug ineffective / general physical health deterioration / hepatic enzyme increased / hepatocellular carcinoma / malignant neoplasm progression / neutropenia / paraesthesia / pruritus / rash / tinnitus / vomiting	16159054	M	DK	17
161590541	2019-04-04	Death/ Hospitalization - Initial or Prolonged/ Other	1615905412	CISPLATIN	cisplatin	Secondary Suspect Drug	Unknown	100 MG/M2,1X		hepatocellular carcinoma	alopecia / anaemia / death / decreased appetite / diarrhoea / drug ineffective / general physical health deterioration / hepatic enzyme increased / hepatocellular carcinoma / malignant neoplasm progression / neutropenia / paraesthesia / pruritus / rash / tinnitus / vomiting	16159054	M	DK	17
161590541	2019-04-04	Death/ Hospitalization - Initial or Prolonged/ Other	1615905413	CISPLATIN	cisplatin	Secondary Suspect Drug	Unknown	70 MG/M2,Q3W			alopecia / anaemia / death / decreased appetite / diarrhoea / drug ineffective / general physical health deterioration / hepatic enzyme increased / hepatocellular carcinoma / malignant neoplasm progression / neutropenia / paraesthesia / pruritus / rash / tinnitus / vomiting	16159054	M	DK	17
161590541	2019-04-04	Death/ Hospitalization - Initial or Prolonged/ Other	1615905414	DOCETAXEL	docetaxel	Secondary Suspect Drug	Unknown	175 MG/M2,Q3W		hepatocellular carcinoma	alopecia / anaemia / death / decreased appetite / diarrhoea / drug ineffective / general physical health deterioration / hepatic enzyme increased / hepatocellular carcinoma / malignant neoplasm progression / neutropenia / paraesthesia / pruritus / rash / tinnitus / vomiting	16159054	M	DK	17
161590541	2019-04-04	Death/ Hospitalization - Initial or Prolonged/ Other	1615905415	GEMCITABINE HYDROCHLORIDE	gemcitabine	Secondary Suspect Drug	Unknown	1000 MG/M2,UNK			alopecia / anaemia / death / decreased appetite / diarrhoea / drug ineffective / general physical health deterioration / hepatic enzyme increased / hepatocellular carcinoma / malignant neoplasm progression / neutropenia / paraesthesia / pruritus / rash / tinnitus / vomiting	16159054	M	DK	17
161590541	2019-04-04	Death/ Hospitalization - Initial or Prolonged/ Other	1615905416	GEMCITABINE HYDROCHLORIDE	gemcitabine	Secondary Suspect Drug	Unknown	1000 MG/M2,QOW			alopecia / anaemia / death / decreased appetite / diarrhoea / drug ineffective / general physical health deterioration / hepatic enzyme increased / hepatocellular carcinoma / malignant neoplasm progression / neutropenia / paraesthesia / pruritus / rash / tinnitus / vomiting	16159054	M	DK	17
161590541	2019-04-04	Death/ Hospitalization - Initial or Prolonged/ Other	1615905417	SORAFENIB	sorafenib	Secondary Suspect Drug	Oral	400 MG,BID		hepatocellular carcinoma	alopecia / anaemia / death / decreased appetite / diarrhoea / drug ineffective / general physical health deterioration / hepatic enzyme increased / hepatocellular carcinoma / malignant neoplasm progression / neutropenia / paraesthesia / pruritus / rash / tinnitus / vomiting	16159054	M	DK	17
161590541	2019-04-04	Death/ Hospitalization - Initial or Prolonged/ Other	1615905418	SORAFENIB	sorafenib	Secondary Suspect Drug	Oral	200 MG,QD	200.0		alopecia / anaemia / death / decreased appetite / diarrhoea / drug ineffective / general physical health deterioration / hepatic enzyme increased / hepatocellular carcinoma / malignant neoplasm progression / neutropenia / paraesthesia / pruritus / rash / tinnitus / vomiting	16159054	M	DK	17
161590541	2019-04-04	Death/ Hospitalization - Initial or Prolonged/ Other	1615905419	SORAFENIB	sorafenib	Secondary Suspect Drug	Oral	400 MG,QD	400.0		alopecia / anaemia / death / decreased appetite / diarrhoea / drug ineffective / general physical health deterioration / hepatic enzyme increased / hepatocellular carcinoma / malignant neoplasm progression / neutropenia / paraesthesia / pruritus / rash / tinnitus / vomiting	16159054	M	DK	17
161590541	2019-04-04	Death/ Hospitalization - Initial or Prolonged/ Other	16159054110	PACLITAXEL	paclitaxel	Secondary Suspect Drug	Unknown	175 MG/M2, Q3W		hepatocellular carcinoma	alopecia / anaemia / death / decreased appetite / diarrhoea / drug ineffective / general physical health deterioration / hepatic enzyme increased / hepatocellular carcinoma / malignant neoplasm progression / neutropenia / paraesthesia / pruritus / rash / tinnitus / vomiting	16159054	M	DK	17
161590541	2019-04-04	Death/ Hospitalization - Initial or Prolonged/ Other	16159054111	PEGFILGRASTIM	pegfilgrastim	Concomitant	Subcutaneous	4 MG,UNK		hepatocellular carcinoma	alopecia / anaemia / death / decreased appetite / diarrhoea / drug ineffective / general physical health deterioration / hepatic enzyme increased / hepatocellular carcinoma / malignant neoplasm progression / neutropenia / paraesthesia / pruritus / rash / tinnitus / vomiting	16159054	M	DK	17
161590541	2019-04-04	Death/ Hospitalization - Initial or Prolonged/ Other	16159054112	ERLOTINIB	erlotinib	Concomitant	Oral	100 MG, QD	100.0	hepatocellular carcinoma	alopecia / anaemia / death / decreased appetite / diarrhoea / drug ineffective / general physical health deterioration / hepatic enzyme increased / hepatocellular carcinoma / malignant neoplasm progression / neutropenia / paraesthesia / pruritus / rash / tinnitus / vomiting	16159054	M	DK	17
181462652	2021-02-11	Death/ Hospitalization - Initial or Prolonged	181462652100	STIVARGA	regorafenib	Primary Suspect Drug	Oral	80 MG DAILY FOR DAYS 8?21		rhabdomyosarcoma recurrent	death / hospitalisation / off label use / product administered to patient of inappropriate age / product use in unapproved indication	18146265	M	CA	9
198182781	2021-09-11	Other	198182781100	ETOPOSIDE	etoposide	Primary Suspect Drug	Unknown			acute myeloid leukaemia	acute myeloid leukaemia recurrent / bone marrow failure / drug intolerance / lymphadenopathy / pancytopenia / skin toxicity	19818278	M	CA	9
198182781	2021-09-11	Other	198182781200	ETOPOSIDE	etoposide	Secondary Suspect Drug	Unknown				acute myeloid leukaemia recurrent / bone marrow failure / drug intolerance / lymphadenopathy / pancytopenia / skin toxicity	19818278	M	CA	9
198182781	2021-09-11	Other	198182781300	FLUDARABINE	fludarabine	Secondary Suspect Drug	Unknown	30 MG/M2 DAILY;		acute myeloid leukaemia	acute myeloid leukaemia recurrent / bone marrow failure / drug intolerance / lymphadenopathy / pancytopenia / skin toxicity	19818278	M	CA	9
198182781	2021-09-11	Other	198182781400	BUSULFEX	busulfan	Secondary Suspect Drug	Unknown			acute myeloid leukaemia	acute myeloid leukaemia recurrent / bone marrow failure / drug intolerance / lymphadenopathy / pancytopenia / skin toxicity	19818278	M	CA	9
198182781	2021-09-11	Other	198182781500	CYCLOPHOSPHAMIDE	cyclophosphamide	Secondary Suspect Drug	Unknown			acute myeloid leukaemia	acute myeloid leukaemia recurrent / bone marrow failure / drug intolerance / lymphadenopathy / pancytopenia / skin toxicity	19818278	M	CA	9
198182781	2021-09-11	Other	198182781600	CYTARABINE	cytarabine	Secondary Suspect Drug	Unknown	2000 MG/M2 DAILY;		acute myeloid leukaemia	acute myeloid leukaemia recurrent / bone marrow failure / drug intolerance / lymphadenopathy / pancytopenia / skin toxicity	19818278	M	CA	9
198182781	2021-09-11	Other	198182781700	CYTARABINE	cytarabine	Secondary Suspect Drug	Unknown				acute myeloid leukaemia recurrent / bone marrow failure / drug intolerance / lymphadenopathy / pancytopenia / skin toxicity	19818278	M	CA	9
198182781	2021-09-11	Other	198182781800	CYTARABINE	cytarabine	Secondary Suspect Drug	Unknown				acute myeloid leukaemia recurrent / bone marrow failure / drug intolerance / lymphadenopathy / pancytopenia / skin toxicity	19818278	M	CA	9
198182781	2021-09-11	Other	198182781900	CYTARABINE	cytarabine	Secondary Suspect Drug	Unknown				acute myeloid leukaemia recurrent / bone marrow failure / drug intolerance / lymphadenopathy / pancytopenia / skin toxicity	19818278	M	CA	9
198182781	2021-09-11	Other	1981827811000	DAUNORUBICIN HYDROCHLORIDE	daunorubicin	Secondary Suspect Drug	Unknown			acute myeloid leukaemia	acute myeloid leukaemia recurrent / bone marrow failure / drug intolerance / lymphadenopathy / pancytopenia / skin toxicity	19818278	M	CA	9
198182781	2021-09-11	Other	1981827811100	FILGRASTIM	filgrastim	Secondary Suspect Drug	Unknown	5 UG/M2 DAILY;		acute myeloid leukaemia	acute myeloid leukaemia recurrent / bone marrow failure / drug intolerance / lymphadenopathy / pancytopenia / skin toxicity	19818278	M	CA	9
198182781	2021-09-11	Other	1981827811200	MIDOSTAURIN	midostaurin	Secondary Suspect Drug	Oral			acute myeloid leukaemia	acute myeloid leukaemia recurrent / bone marrow failure / drug intolerance / lymphadenopathy / pancytopenia / skin toxicity	19818278	M	CA	9
198182781	2021-09-11	Other	1981827811300	MIDOSTAURIN	midostaurin	Secondary Suspect Drug	Oral	30 MG/M2 DAILY;			acute myeloid leukaemia recurrent / bone marrow failure / drug intolerance / lymphadenopathy / pancytopenia / skin toxicity	19818278	M	CA	9
198182781	2021-09-11	Other	1981827811400	MIDOSTAURIN	midostaurin	Secondary Suspect Drug	Oral				acute myeloid leukaemia recurrent / bone marrow failure / drug intolerance / lymphadenopathy / pancytopenia / skin toxicity	19818278	M	CA	9
198182781	2021-09-11	Other	1981827811500	NEXAVAR	sorafenib	Secondary Suspect Drug	Unknown			acute myeloid leukaemia	acute myeloid leukaemia recurrent / bone marrow failure / drug intolerance / lymphadenopathy / pancytopenia / skin toxicity	19818278	M	CA	9
198182781	2021-09-11	Other	1981827811600	NEXAVAR	sorafenib	Secondary Suspect Drug	Unknown	200 MG/M2 DAILY;			acute myeloid leukaemia recurrent / bone marrow failure / drug intolerance / lymphadenopathy / pancytopenia / skin toxicity	19818278	M	CA	9
198182781	2021-09-11	Other	1981827811700	THYMOGLOBULIN	anti-thymocyte globulin (rabbit) / antithymocyte immunoglobulin (rabbit)	Secondary Suspect Drug	Unknown			acute myeloid leukaemia	acute myeloid leukaemia recurrent / bone marrow failure / drug intolerance / lymphadenopathy / pancytopenia / skin toxicity	19818278	M	CA	9
122395642	2016-08-03	Other	1223956421	SORAFENIB	sorafenib	Primary Suspect Drug	Oral	100 MG, BID		acute myeloid leukaemia	alopecia / asthenia / endocrine disorder / growth retardation / hypogammaglobulinaemia / hypothyroidism / off label use	12239564	F	DE	4
187981701	2021-01-27	Death	187981701100	VOTRIENT	pazopanib	Primary Suspect Drug	Oral				death	18798170	M	US	14
7973066	2011-12-13	Death	1018266040	NEXAVAR	sorafenib	Primary Suspect Drug	ORAL	DAILY DOSE 180 MG/M2		acute myeloid leukaemia	acute myeloid leukaemia / alopecia / blood cholesterol increased	8232173	F	JAPAN	3
7973066	2011-12-13	Death	1018266041	NEXAVAR	sorafenib	Secondary Suspect Drug	ORAL	240 MG/M2, QD			acute myeloid leukaemia / alopecia / blood cholesterol increased	8232173	F	JAPAN	3
7973066	2011-12-13	Death	1018266042	NEXAVAR	sorafenib	Secondary Suspect Drug	ORAL	80 MG/M2, QD			acute myeloid leukaemia / alopecia / blood cholesterol increased	8232173	F	JAPAN	3
7973066	2011-12-13	Death	1018266043	MYLOTARG	gemtuzumab ozogamicin	Concomitant	INTRAVENOUS	UNK		acute myeloid leukaemia	acute myeloid leukaemia / alopecia / blood cholesterol increased	8232173	F	JAPAN	3
7973066	2011-12-13	Death	1018266044	VINCRISTINE SULFATE	vincristine	Concomitant	INTRAVENOUS	UNK		acute myeloid leukaemia	acute myeloid leukaemia / alopecia / blood cholesterol increased	8232173	F	JAPAN	3
7973066	2011-12-13	Death	1018266045	VINCRISTINE SULFATE	vincristine	Concomitant	INTRAVENOUS	UNK			acute myeloid leukaemia / alopecia / blood cholesterol increased	8232173	F	JAPAN	3
7973066	2011-12-13	Death	1018266046	PREDNISOLONE	prednisolone	Concomitant	UNKNOWN	UNK		acute myeloid leukaemia	acute myeloid leukaemia / alopecia / blood cholesterol increased	8232173	F	JAPAN	3
7973066	2011-12-13	Death	1018266047	PREDNISOLONE	prednisolone	Concomitant	UNKNOWN	UNK			acute myeloid leukaemia / alopecia / blood cholesterol increased	8232173	F	JAPAN	3
7973066	2011-12-13	Death	1018266048	PREDNISOLONE	prednisolone	Concomitant	UNKNOWN	UNK			acute myeloid leukaemia / alopecia / blood cholesterol increased	8232173	F	JAPAN	3
7973066	2011-12-13	Death	1018266049	CYCLOSPORINE	cyclosporine	Concomitant	UNKNOWN	UNK		acute myeloid leukaemia	acute myeloid leukaemia / alopecia / blood cholesterol increased	8232173	F	JAPAN	3
165449061	2019-07-09	Death	165449061100	VOTRIENT	pazopanib	Primary Suspect Drug	Oral	600 MG, QD	600.0	bone cancer	death / product use in unapproved indication	16544906	F	US	15
149262431	2018-05-23	Other	1492624311	CAPECITABINE	capecitabine	Primary Suspect Drug	Oral	CAPECITABINE 1300 MG/M2/DAY TWO TIMES A DAY ON DAYS 1 TO 7 AND DAYS 14 TO 21.		off label use	dry skin / off label use / palmar-plantar erythrodysaesthesia syndrome	14926243	F	US	13
149262431	2018-05-23	Other	1492624312	CAPECITABINE	capecitabine	Secondary Suspect Drug	Oral	IN THE FOLLOWING CYCLES, THE DOSE OF CAPECITABINE WAS DECREASED FROM DAYS 1 TO 7.			dry skin / off label use / palmar-plantar erythrodysaesthesia syndrome	14926243	F	US	13
149262431	2018-05-23	Other	1492624313	SORAFENIB	sorafenib	Secondary Suspect Drug	Oral	ORAL SORAFENIB 400 MG/M2/DAY TWICE A DAY ON DAYS 1 TO 28 FOR 24 CYCLES		hepatocellular carcinoma	dry skin / off label use / palmar-plantar erythrodysaesthesia syndrome	14926243	F	US	13
191197151	2021-04-12	Other	191197151100	DOCETAXEL	docetaxel	Primary Suspect Drug	Unknown	UNK		chemotherapy	disease progression / pain	19119715	M	US	17
191197151	2021-04-12	Other	191197151200	GEMCITABINE	gemcitabine	Secondary Suspect Drug	Unknown	UNK		chemotherapy	disease progression / pain	19119715	M	US	17
191197151	2021-04-12	Other	191197151300	BEVACIZUMAB	bevacizumab	Secondary Suspect Drug	Unknown	UNK		chemotherapy	disease progression / pain	19119715	M	US	17
191197151	2021-04-12	Other	191197151400	SORAFENIB	sorafenib	Secondary Suspect Drug	Unknown	UNK		chemotherapy	disease progression / pain	19119715	M	US	17
191197151	2021-04-12	Other	191197151500	CYCLOPHOSPHAMIDE	cyclophosphamide	Secondary Suspect Drug	Unknown	UNK		chemotherapy	disease progression / pain	19119715	M	US	17
114319981	2015-08-28	Death/ Other	1143199811	SORAFENIB	sorafenib	Primary Suspect Drug	Oral	2X200MG/M2/DAY		acute myeloid leukaemia	abdominal pain upper / bone pain / drug administered to patient of inappropriate age / eye haemorrhage / hypertension / metabolic acidosis / mouth haemorrhage / myalgia / neutropenic sepsis / off label use / pancytopenia / renal impairment	11431998	M	TR	12
114319981	2015-08-28	Death/ Other	1143199812	IDARUBICIN	idarubicin	Secondary Suspect Drug					abdominal pain upper / bone pain / drug administered to patient of inappropriate age / eye haemorrhage / hypertension / metabolic acidosis / mouth haemorrhage / myalgia / neutropenic sepsis / off label use / pancytopenia / renal impairment	11431998	M	TR	12
114319981	2015-08-28	Death/ Other	1143199813	FLUDARABINE PHOSPHATE	fludarabine	Secondary Suspect Drug					abdominal pain upper / bone pain / drug administered to patient of inappropriate age / eye haemorrhage / hypertension / metabolic acidosis / mouth haemorrhage / myalgia / neutropenic sepsis / off label use / pancytopenia / renal impairment	11431998	M	TR	12
114319981	2015-08-28	Death/ Other	1143199814	CYTARABINE	cytarabine	Secondary Suspect Drug		1G/M2/DAY FOR 5 DAYS		acute myeloid leukaemia	abdominal pain upper / bone pain / drug administered to patient of inappropriate age / eye haemorrhage / hypertension / metabolic acidosis / mouth haemorrhage / myalgia / neutropenic sepsis / off label use / pancytopenia / renal impairment	11431998	M	TR	12
114319981	2015-08-28	Death/ Other	1143199815	CLOFARABINE	clofarabine	Secondary Suspect Drug		40MG/M2/DAY FOR 5 DAYS		acute myeloid leukaemia	abdominal pain upper / bone pain / drug administered to patient of inappropriate age / eye haemorrhage / hypertension / metabolic acidosis / mouth haemorrhage / myalgia / neutropenic sepsis / off label use / pancytopenia / renal impairment	11431998	M	TR	12
1599677412	2019-08-29	Hospitalization - Initial or Prolonged	1599677412100	LENVATINIB	lenvatinib	Primary Suspect Drug	Oral			osteosarcoma	febrile neutropenia / hypophosphataemia / neutropenia / transfusion related complication / vomiting / vulvitis	15996774	F	FR	15
1599677412	2019-08-29	Hospitalization - Initial or Prolonged	1599677412200	LENVATINIB	lenvatinib	Secondary Suspect Drug	Oral				febrile neutropenia / hypophosphataemia / neutropenia / transfusion related complication / vomiting / vulvitis	15996774	F	FR	15
1599677412	2019-08-29	Hospitalization - Initial or Prolonged	1599677412300	LENVATINIB	lenvatinib	Secondary Suspect Drug	Oral				febrile neutropenia / hypophosphataemia / neutropenia / transfusion related complication / vomiting / vulvitis	15996774	F	FR	15
1599677412	2019-08-29	Hospitalization - Initial or Prolonged	1599677412400	LENVATINIB	lenvatinib	Secondary Suspect Drug	Oral				febrile neutropenia / hypophosphataemia / neutropenia / transfusion related complication / vomiting / vulvitis	15996774	F	FR	15
1599677412	2019-08-29	Hospitalization - Initial or Prolonged	1599677412500	LENVATINIB	lenvatinib	Secondary Suspect Drug	Oral				febrile neutropenia / hypophosphataemia / neutropenia / transfusion related complication / vomiting / vulvitis	15996774	F	FR	15
1599677412	2019-08-29	Hospitalization - Initial or Prolonged	1599677412600	LENVATINIB	lenvatinib	Secondary Suspect Drug	Oral				febrile neutropenia / hypophosphataemia / neutropenia / transfusion related complication / vomiting / vulvitis	15996774	F	FR	15
1599677412	2019-08-29	Hospitalization - Initial or Prolonged	1599677412700	IFOSFAMIDE	ifosfamide	Secondary Suspect Drug	Intravenous drip			osteosarcoma	febrile neutropenia / hypophosphataemia / neutropenia / transfusion related complication / vomiting / vulvitis	15996774	F	FR	15
1599677412	2019-08-29	Hospitalization - Initial or Prolonged	1599677412800	IFOSFAMIDE	ifosfamide	Secondary Suspect Drug	Intravenous drip				febrile neutropenia / hypophosphataemia / neutropenia / transfusion related complication / vomiting / vulvitis	15996774	F	FR	15
1599677412	2019-08-29	Hospitalization - Initial or Prolonged	1599677412900	IFOSFAMIDE	ifosfamide	Secondary Suspect Drug	Intravenous drip				febrile neutropenia / hypophosphataemia / neutropenia / transfusion related complication / vomiting / vulvitis	15996774	F	FR	15
1599677412	2019-08-29	Hospitalization - Initial or Prolonged	15996774121000	IFOSFAMIDE	ifosfamide	Secondary Suspect Drug	Intravenous drip				febrile neutropenia / hypophosphataemia / neutropenia / transfusion related complication / vomiting / vulvitis	15996774	F	FR	15
1599677412	2019-08-29	Hospitalization - Initial or Prolonged	15996774121100	ETOPOSIDE	etoposide	Secondary Suspect Drug	Intravenous drip			osteosarcoma	febrile neutropenia / hypophosphataemia / neutropenia / transfusion related complication / vomiting / vulvitis	15996774	F	FR	15
1599677412	2019-08-29	Hospitalization - Initial or Prolonged	15996774121200	ETOPOSIDE	etoposide	Secondary Suspect Drug	Intravenous drip				febrile neutropenia / hypophosphataemia / neutropenia / transfusion related complication / vomiting / vulvitis	15996774	F	FR	15
1599677412	2019-08-29	Hospitalization - Initial or Prolonged	15996774121300	ETOPOSIDE	etoposide	Secondary Suspect Drug	Intravenous drip				febrile neutropenia / hypophosphataemia / neutropenia / transfusion related complication / vomiting / vulvitis	15996774	F	FR	15
1599677412	2019-08-29	Hospitalization - Initial or Prolonged	15996774121400	ETOPOSIDE	etoposide	Secondary Suspect Drug	Intravenous drip				febrile neutropenia / hypophosphataemia / neutropenia / transfusion related complication / vomiting / vulvitis	15996774	F	FR	15
1599677412	2019-08-29	Hospitalization - Initial or Prolonged	15996774121500	TRANXENE	clorazepate / clorazepic acid	Concomitant					febrile neutropenia / hypophosphataemia / neutropenia / transfusion related complication / vomiting / vulvitis	15996774	F	FR	15
1599677412	2019-08-29	Hospitalization - Initial or Prolonged	15996774121600	TRAMADOL	tramadol	Concomitant					febrile neutropenia / hypophosphataemia / neutropenia / transfusion related complication / vomiting / vulvitis	15996774	F	FR	15
1599677412	2019-08-29	Hospitalization - Initial or Prolonged	15996774121700	BACTRIM	trimethoprim / sulfamethoxazole	Concomitant					febrile neutropenia / hypophosphataemia / neutropenia / transfusion related complication / vomiting / vulvitis	15996774	F	FR	15
1599677415	2019-11-25	Hospitalization - Initial or Prolonged	1599677415100	LENVATINIB	lenvatinib	Primary Suspect Drug	Oral			osteosarcoma	anal inflammation / febrile neutropenia / hypophosphataemia / transfusion related complication / vomiting / vulvitis	15996774	F	FR	15
1599677415	2019-11-25	Hospitalization - Initial or Prolonged	1599677415200	LENVATINIB	lenvatinib	Secondary Suspect Drug	Oral				anal inflammation / febrile neutropenia / hypophosphataemia / transfusion related complication / vomiting / vulvitis	15996774	F	FR	15
1599677415	2019-11-25	Hospitalization - Initial or Prolonged	1599677415300	LENVATINIB	lenvatinib	Secondary Suspect Drug	Oral				anal inflammation / febrile neutropenia / hypophosphataemia / transfusion related complication / vomiting / vulvitis	15996774	F	FR	15
1599677415	2019-11-25	Hospitalization - Initial or Prolonged	1599677415400	LENVATINIB	lenvatinib	Secondary Suspect Drug	Oral				anal inflammation / febrile neutropenia / hypophosphataemia / transfusion related complication / vomiting / vulvitis	15996774	F	FR	15
1599677415	2019-11-25	Hospitalization - Initial or Prolonged	1599677415500	LENVATINIB	lenvatinib	Secondary Suspect Drug	Oral				anal inflammation / febrile neutropenia / hypophosphataemia / transfusion related complication / vomiting / vulvitis	15996774	F	FR	15
1599677415	2019-11-25	Hospitalization - Initial or Prolonged	1599677415600	LENVATINIB	lenvatinib	Secondary Suspect Drug	Oral				anal inflammation / febrile neutropenia / hypophosphataemia / transfusion related complication / vomiting / vulvitis	15996774	F	FR	15
1599677415	2019-11-25	Hospitalization - Initial or Prolonged	1599677415700	IFOSFAMIDE	ifosfamide	Secondary Suspect Drug	Intravenous drip			osteosarcoma	anal inflammation / febrile neutropenia / hypophosphataemia / transfusion related complication / vomiting / vulvitis	15996774	F	FR	15
1599677415	2019-11-25	Hospitalization - Initial or Prolonged	1599677415800	IFOSFAMIDE	ifosfamide	Secondary Suspect Drug	Intravenous drip				anal inflammation / febrile neutropenia / hypophosphataemia / transfusion related complication / vomiting / vulvitis	15996774	F	FR	15
1599677415	2019-11-25	Hospitalization - Initial or Prolonged	1599677415900	IFOSFAMIDE	ifosfamide	Secondary Suspect Drug	Intravenous drip				anal inflammation / febrile neutropenia / hypophosphataemia / transfusion related complication / vomiting / vulvitis	15996774	F	FR	15
1599677415	2019-11-25	Hospitalization - Initial or Prolonged	15996774151000	IFOSFAMIDE	ifosfamide	Secondary Suspect Drug	Intravenous drip				anal inflammation / febrile neutropenia / hypophosphataemia / transfusion related complication / vomiting / vulvitis	15996774	F	FR	15
1599677415	2019-11-25	Hospitalization - Initial or Prolonged	15996774151100	ETOPOSIDE	etoposide	Secondary Suspect Drug	Intravenous drip			osteosarcoma	anal inflammation / febrile neutropenia / hypophosphataemia / transfusion related complication / vomiting / vulvitis	15996774	F	FR	15
1599677415	2019-11-25	Hospitalization - Initial or Prolonged	15996774151200	ETOPOSIDE	etoposide	Secondary Suspect Drug	Intravenous drip				anal inflammation / febrile neutropenia / hypophosphataemia / transfusion related complication / vomiting / vulvitis	15996774	F	FR	15
1599677415	2019-11-25	Hospitalization - Initial or Prolonged	15996774151300	ETOPOSIDE	etoposide	Secondary Suspect Drug	Intravenous drip				anal inflammation / febrile neutropenia / hypophosphataemia / transfusion related complication / vomiting / vulvitis	15996774	F	FR	15
1599677415	2019-11-25	Hospitalization - Initial or Prolonged	15996774151400	ETOPOSIDE	etoposide	Secondary Suspect Drug	Intravenous drip				anal inflammation / febrile neutropenia / hypophosphataemia / transfusion related complication / vomiting / vulvitis	15996774	F	FR	15
1599677415	2019-11-25	Hospitalization - Initial or Prolonged	15996774151500	TRANXENE	clorazepate / clorazepic acid	Concomitant					anal inflammation / febrile neutropenia / hypophosphataemia / transfusion related complication / vomiting / vulvitis	15996774	F	FR	15
1599677415	2019-11-25	Hospitalization - Initial or Prolonged	15996774151600	TRAMADOL	tramadol	Concomitant					anal inflammation / febrile neutropenia / hypophosphataemia / transfusion related complication / vomiting / vulvitis	15996774	F	FR	15
1599677415	2019-11-25	Hospitalization - Initial or Prolonged	15996774151700	BACTRIM	trimethoprim / sulfamethoxazole	Concomitant					anal inflammation / febrile neutropenia / hypophosphataemia / transfusion related complication / vomiting / vulvitis	15996774	F	FR	15
143090756	2018-06-26	Other	143090756100	Ondansetron	ondansetron	Primary Suspect Drug	Unknown	8 MG, PRN		product used for unknown indication	ascites / desmoplastic small round cell tumour / drug effect incomplete / malignant neoplasm progression / metastases to liver / metastases to lymph nodes / metastases to peritoneum / off label use	14309075	F	GB	17
143090756	2018-06-26	Other	143090756200	VINORELBINE	vinorelbine	Secondary Suspect Drug		1 UNIT, 4 CYCLES ; CYCLICAL ()		desmoplastic small round cell tumour	ascites / desmoplastic small round cell tumour / drug effect incomplete / malignant neoplasm progression / metastases to liver / metastases to lymph nodes / metastases to peritoneum / off label use	14309075	F	GB	17
143090756	2018-06-26	Other	143090756300	DOCETAXEL	docetaxel	Secondary Suspect Drug	Unknown	THREE LINES OF CHEMOTHERAPY ()		desmoplastic small round cell tumour	ascites / desmoplastic small round cell tumour / drug effect incomplete / malignant neoplasm progression / metastases to liver / metastases to lymph nodes / metastases to peritoneum / off label use	14309075	F	GB	17
143090756	2018-06-26	Other	143090756400	DOCETAXEL	docetaxel	Secondary Suspect Drug				malignant neoplasm progression	ascites / desmoplastic small round cell tumour / drug effect incomplete / malignant neoplasm progression / metastases to liver / metastases to lymph nodes / metastases to peritoneum / off label use	14309075	F	GB	17
143090756	2018-06-26	Other	143090756500	GEMCITABINE	gemcitabine	Secondary Suspect Drug	Unknown	3 LINES OF CHEMOTHERAPY ()		desmoplastic small round cell tumour	ascites / desmoplastic small round cell tumour / drug effect incomplete / malignant neoplasm progression / metastases to liver / metastases to lymph nodes / metastases to peritoneum / off label use	14309075	F	GB	17
143090756	2018-06-26	Other	143090756600	TOPOTECAN	topotecan	Secondary Suspect Drug	Unknown	3 LINES OF CHEMOTHERAPY ()		desmoplastic small round cell tumour	ascites / desmoplastic small round cell tumour / drug effect incomplete / malignant neoplasm progression / metastases to liver / metastases to lymph nodes / metastases to peritoneum / off label use	14309075	F	GB	17
143090756	2018-06-26	Other	143090756700	TOPOTECAN	topotecan	Secondary Suspect Drug				malignant neoplasm progression	ascites / desmoplastic small round cell tumour / drug effect incomplete / malignant neoplasm progression / metastases to liver / metastases to lymph nodes / metastases to peritoneum / off label use	14309075	F	GB	17
143090756	2018-06-26	Other	143090756800	TEMOZOLOMIDE	temozolomide	Secondary Suspect Drug	Unknown	3 LINES OF CHEMOTHERAPY ()		desmoplastic small round cell tumour	ascites / desmoplastic small round cell tumour / drug effect incomplete / malignant neoplasm progression / metastases to liver / metastases to lymph nodes / metastases to peritoneum / off label use	14309075	F	GB	17
143090756	2018-06-26	Other	143090756900	TEMOZOLOMIDE	temozolomide	Secondary Suspect Drug				malignant neoplasm progression	ascites / desmoplastic small round cell tumour / drug effect incomplete / malignant neoplasm progression / metastases to liver / metastases to lymph nodes / metastases to peritoneum / off label use	14309075	F	GB	17
143090756	2018-06-26	Other	1430907561000	IRINOTECAN	irinotecan	Secondary Suspect Drug	Unknown	3 LINES OF CHEMOTHERAPY ()		desmoplastic small round cell tumour	ascites / desmoplastic small round cell tumour / drug effect incomplete / malignant neoplasm progression / metastases to liver / metastases to lymph nodes / metastases to peritoneum / off label use	14309075	F	GB	17
143090756	2018-06-26	Other	1430907561100	VINCRISTINE	vincristine	Secondary Suspect Drug	Unknown	1 UNIT, FIVE CYCLES		desmoplastic small round cell tumour	ascites / desmoplastic small round cell tumour / drug effect incomplete / malignant neoplasm progression / metastases to liver / metastases to lymph nodes / metastases to peritoneum / off label use	14309075	F	GB	17
143090756	2018-06-26	Other	1430907561200	VINCRISTINE	vincristine	Secondary Suspect Drug				malignant neoplasm progression	ascites / desmoplastic small round cell tumour / drug effect incomplete / malignant neoplasm progression / metastases to liver / metastases to lymph nodes / metastases to peritoneum / off label use	14309075	F	GB	17
143090756	2018-06-26	Other	1430907561300	CYCLOPHOSPHAMIDE	cyclophosphamide	Secondary Suspect Drug	Unknown	()		desmoplastic small round cell tumour	ascites / desmoplastic small round cell tumour / drug effect incomplete / malignant neoplasm progression / metastases to liver / metastases to lymph nodes / metastases to peritoneum / off label use	14309075	F	GB	17
143090756	2018-06-26	Other	1430907561400	DOXORUBICIN	doxorubicin	Secondary Suspect Drug	Unknown	1 UNIT, 4 CYCLES ; CYCLICAL ()		desmoplastic small round cell tumour	ascites / desmoplastic small round cell tumour / drug effect incomplete / malignant neoplasm progression / metastases to liver / metastases to lymph nodes / metastases to peritoneum / off label use	14309075	F	GB	17
143090756	2018-06-26	Other	1430907561500	DACTINOMYCIN	dactinomycin	Secondary Suspect Drug	Unknown	4 CYCLES ; CYCLICAL ()		desmoplastic small round cell tumour	ascites / desmoplastic small round cell tumour / drug effect incomplete / malignant neoplasm progression / metastases to liver / metastases to lymph nodes / metastases to peritoneum / off label use	14309075	F	GB	17
143090756	2018-06-26	Other	1430907561600	IFOSFAMIDE	ifosfamide	Secondary Suspect Drug	Unknown	1 UNIT, FIVE CYCLES ; CYCLICAL		desmoplastic small round cell tumour	ascites / desmoplastic small round cell tumour / drug effect incomplete / malignant neoplasm progression / metastases to liver / metastases to lymph nodes / metastases to peritoneum / off label use	14309075	F	GB	17
143090756	2018-06-26	Other	1430907561700	CYCLIZINE	cyclizine	Concomitant	Unknown	50 MG, PRN		product used for unknown indication	ascites / desmoplastic small round cell tumour / drug effect incomplete / malignant neoplasm progression / metastases to liver / metastases to lymph nodes / metastases to peritoneum / off label use	14309075	F	GB	17
143090756	2018-06-26	Other	1430907561800	MELATONIN	melatonin	Concomitant	Unknown	6 MG, QD	6.0	product used for unknown indication	ascites / desmoplastic small round cell tumour / drug effect incomplete / malignant neoplasm progression / metastases to liver / metastases to lymph nodes / metastases to peritoneum / off label use	14309075	F	GB	17
143090756	2018-06-26	Other	1430907561900	SULFAMETHOXAZOLE and TRIMETHOPRIM	Concomitant	Unknown	480 MG, BID, SATURDAY AND SUNDAY			ascites / desmoplastic small round cell tumour / drug effect incomplete / malignant neoplasm progression / metastases to liver / metastases to lymph nodes / metastases to peritoneum / off label use	14309075	F	GB	17
143090756	2018-06-26	Other	1430907561900	SULFAMETHOXAZOLE and TRIMETHOPRIM	sulfamethoxazole / trimethoprim	Concomitant	Unknown	480 MG, BID, SATURDAY AND SUNDAY		product used for unknown indication	ascites / desmoplastic small round cell tumour / drug effect incomplete / malignant neoplasm progression / metastases to liver / metastases to lymph nodes / metastases to peritoneum / off label use	14309075	F	GB	17
143090756	2018-06-26	Other	1430907562000	PAZOPANIB	pazopanib	Concomitant	Unknown			product used for unknown indication	ascites / desmoplastic small round cell tumour / drug effect incomplete / malignant neoplasm progression / metastases to liver / metastases to lymph nodes / metastases to peritoneum / off label use	14309075	F	GB	17
182955552	2021-04-20	Life-Threatening/ Other	182955552100	ALLOPURINOL	allopurinol	Primary Suspect Drug	Unknown	UNK		product used for unknown indication	alanine aminotransferase increased / blood albumin decreased / blood bilirubin increased / blood lactate dehydrogenase increased / drug reaction with eosinophilia and systemic symptoms / pyrexia / rash	18295555	F	CA	9
182955552	2021-04-20	Life-Threatening/ Other	182955552200	DAUNORUBICIN HYDROCHLORIDE	daunorubicin	Secondary Suspect Drug	Unknown	UNK		product used for unknown indication	alanine aminotransferase increased / blood albumin decreased / blood bilirubin increased / blood lactate dehydrogenase increased / drug reaction with eosinophilia and systemic symptoms / pyrexia / rash	18295555	F	CA	9
182955552	2021-04-20	Life-Threatening/ Other	182955552300	ETOPOSIDE	etoposide	Secondary Suspect Drug	Unknown	UNK		product used for unknown indication	alanine aminotransferase increased / blood albumin decreased / blood bilirubin increased / blood lactate dehydrogenase increased / drug reaction with eosinophilia and systemic symptoms / pyrexia / rash	18295555	F	CA	9
182955552	2021-04-20	Life-Threatening/ Other	182955552400	SULFAMETHOXAZOLE and TRIMETHOPRIM	Secondary Suspect Drug	Oral	186 MILLIGRAM			alanine aminotransferase increased / blood albumin decreased / blood bilirubin increased / blood lactate dehydrogenase increased / drug reaction with eosinophilia and systemic symptoms / pyrexia / rash	18295555	F	CA	9
182955552	2021-04-20	Life-Threatening/ Other	182955552400	SULFAMETHOXAZOLE and TRIMETHOPRIM	sulfamethoxazole / trimethoprim	Secondary Suspect Drug	Oral	186 MILLIGRAM		antifungal prophylaxis	alanine aminotransferase increased / blood albumin decreased / blood bilirubin increased / blood lactate dehydrogenase increased / drug reaction with eosinophilia and systemic symptoms / pyrexia / rash	18295555	F	CA	9
182955552	2021-04-20	Life-Threatening/ Other	182955552500	SULFAMETHOXAZOLE and TRIMETHOPRIM	Secondary Suspect Drug	Oral	180 MILLIGRAM			alanine aminotransferase increased / blood albumin decreased / blood bilirubin increased / blood lactate dehydrogenase increased / drug reaction with eosinophilia and systemic symptoms / pyrexia / rash	18295555	F	CA	9
182955552	2021-04-20	Life-Threatening/ Other	182955552500	SULFAMETHOXAZOLE and TRIMETHOPRIM	sulfamethoxazole / trimethoprim	Secondary Suspect Drug	Oral	180 MILLIGRAM			alanine aminotransferase increased / blood albumin decreased / blood bilirubin increased / blood lactate dehydrogenase increased / drug reaction with eosinophilia and systemic symptoms / pyrexia / rash	18295555	F	CA	9
182955552	2021-04-20	Life-Threatening/ Other	182955552600	AMLODIPINE	amlodipine	Concomitant	Unknown	UNK		product used for unknown indication	alanine aminotransferase increased / blood albumin decreased / blood bilirubin increased / blood lactate dehydrogenase increased / drug reaction with eosinophilia and systemic symptoms / pyrexia / rash	18295555	F	CA	9
182955552	2021-04-20	Life-Threatening/ Other	182955552700	NEXAVAR	sorafenib	Concomitant	Unknown			product used for unknown indication	alanine aminotransferase increased / blood albumin decreased / blood bilirubin increased / blood lactate dehydrogenase increased / drug reaction with eosinophilia and systemic symptoms / pyrexia / rash	18295555	F	CA	9
182955552	2021-04-20	Life-Threatening/ Other	182955552800	NIFEDIPINE	nifedipine	Concomitant	Unknown	UNK		product used for unknown indication	alanine aminotransferase increased / blood albumin decreased / blood bilirubin increased / blood lactate dehydrogenase increased / drug reaction with eosinophilia and systemic symptoms / pyrexia / rash	18295555	F	CA	9
182955552	2021-04-20	Life-Threatening/ Other	182955552900	PIPERACILLIN AND TAZOBACTAM	Concomitant	Unknown	UNK			alanine aminotransferase increased / blood albumin decreased / blood bilirubin increased / blood lactate dehydrogenase increased / drug reaction with eosinophilia and systemic symptoms / pyrexia / rash	18295555	F	CA	9
182955552	2021-04-20	Life-Threatening/ Other	182955552900	PIPERACILLIN AND TAZOBACTAM	piperacillin / tazobactam	Concomitant	Unknown	UNK		product used for unknown indication	alanine aminotransferase increased / blood albumin decreased / blood bilirubin increased / blood lactate dehydrogenase increased / drug reaction with eosinophilia and systemic symptoms / pyrexia / rash	18295555	F	CA	9
182955552	2021-04-20	Life-Threatening/ Other	1829555521000	TOBRAMYCIN	tobramycin	Concomitant	Unknown	UNK		product used for unknown indication	alanine aminotransferase increased / blood albumin decreased / blood bilirubin increased / blood lactate dehydrogenase increased / drug reaction with eosinophilia and systemic symptoms / pyrexia / rash	18295555	F	CA	9
182955552	2021-04-20	Life-Threatening/ Other	1829555521100	NEXAVAR	sorafenib	Concomitant	Unknown			product used for unknown indication	alanine aminotransferase increased / blood albumin decreased / blood bilirubin increased / blood lactate dehydrogenase increased / drug reaction with eosinophilia and systemic symptoms / pyrexia / rash	18295555	F	CA	9
116769341	2015-10-28	Life-Threatening	116769341100	ETOPOSIDE	etoposide	Primary Suspect Drug	Unknown			product used for unknown indication	alanine aminotransferase increased / blood albumin decreased / blood bilirubin increased / blood lactate dehydrogenase increased / drug reaction with eosinophilia and systemic symptoms / pyrexia / rash	11676934	F	CA	9
116769341	2015-10-28	Life-Threatening	116769341200	DAUNORUBICIN HYDROCHLORIDE	daunorubicin	Secondary Suspect Drug				product used for unknown indication	alanine aminotransferase increased / blood albumin decreased / blood bilirubin increased / blood lactate dehydrogenase increased / drug reaction with eosinophilia and systemic symptoms / pyrexia / rash	11676934	F	CA	9
116769341	2015-10-28	Life-Threatening	116769341300	SULFAMETHOXAZOLE and TRIMETHOPRIM	Secondary Suspect Drug					alanine aminotransferase increased / blood albumin decreased / blood bilirubin increased / blood lactate dehydrogenase increased / drug reaction with eosinophilia and systemic symptoms / pyrexia / rash	11676934	F	CA	9
116769341	2015-10-28	Life-Threatening	116769341300	SULFAMETHOXAZOLE and TRIMETHOPRIM	sulfamethoxazole / trimethoprim	Secondary Suspect Drug				antifungal prophylaxis	alanine aminotransferase increased / blood albumin decreased / blood bilirubin increased / blood lactate dehydrogenase increased / drug reaction with eosinophilia and systemic symptoms / pyrexia / rash	11676934	F	CA	9
116769341	2015-10-28	Life-Threatening	116769341400	ALLOPURINOL	allopurinol	Concomitant					alanine aminotransferase increased / blood albumin decreased / blood bilirubin increased / blood lactate dehydrogenase increased / drug reaction with eosinophilia and systemic symptoms / pyrexia / rash	11676934	F	CA	9
116769341	2015-10-28	Life-Threatening	116769341500	AMLODIPINE	amlodipine	Concomitant					alanine aminotransferase increased / blood albumin decreased / blood bilirubin increased / blood lactate dehydrogenase increased / drug reaction with eosinophilia and systemic symptoms / pyrexia / rash	11676934	F	CA	9
116769341	2015-10-28	Life-Threatening	116769341600	NEXAVAR	sorafenib	Concomitant					alanine aminotransferase increased / blood albumin decreased / blood bilirubin increased / blood lactate dehydrogenase increased / drug reaction with eosinophilia and systemic symptoms / pyrexia / rash	11676934	F	CA	9
116769341	2015-10-28	Life-Threatening	116769341700	NIFEDIPINE	nifedipine	Concomitant					alanine aminotransferase increased / blood albumin decreased / blood bilirubin increased / blood lactate dehydrogenase increased / drug reaction with eosinophilia and systemic symptoms / pyrexia / rash	11676934	F	CA	9
116769341	2015-10-28	Life-Threatening	116769341800	PIPERACILLIN SODIUM and TAZOBACTAM SODIUM	Concomitant					alanine aminotransferase increased / blood albumin decreased / blood bilirubin increased / blood lactate dehydrogenase increased / drug reaction with eosinophilia and systemic symptoms / pyrexia / rash	11676934	F	CA	9
116769341	2015-10-28	Life-Threatening	116769341800	PIPERACILLIN SODIUM and TAZOBACTAM SODIUM	piperacillin / tazobactam	Concomitant					alanine aminotransferase increased / blood albumin decreased / blood bilirubin increased / blood lactate dehydrogenase increased / drug reaction with eosinophilia and systemic symptoms / pyrexia / rash	11676934	F	CA	9
116769341	2015-10-28	Life-Threatening	116769341900	TOBRAMYCIN	tobramycin	Concomitant					alanine aminotransferase increased / blood albumin decreased / blood bilirubin increased / blood lactate dehydrogenase increased / drug reaction with eosinophilia and systemic symptoms / pyrexia / rash	11676934	F	CA	9
210228303	2022-07-05		210228303100	STIVARGA	regorafenib	Primary Suspect Drug		1 and 1/2 tablet daily			off label use	21022830	F	US	7
200127271	2021-10-29		200127271100	LENVIMA	lenvatinib	Primary Suspect Drug	Oral			hepatoblastoma recurrent	bone pain / hypothyroidism / product use in unapproved indication	20012727	M	US	11
200127271	2021-10-29		200127271200	LENVIMA	lenvatinib	Secondary Suspect Drug	Oral	20% dose reduction (dose and frequency unknown)			bone pain / hypothyroidism / product use in unapproved indication	20012727	M	US	11
200127271	2021-10-29		200127271300	LENVIMA	lenvatinib	Secondary Suspect Drug	Oral	alternate dosing regimens were trialed such as every other day dosing or a week on and week off			bone pain / hypothyroidism / product use in unapproved indication	20012727	M	US	11
193076041	2021-05-25		193076041100	VOTRIENT	pazopanib	Primary Suspect Drug	Oral				localised infection / therapy interrupted	19307604	M	US	10
213567601	2022-09-20		213567601100	VOTRIENT	pazopanib	Primary Suspect Drug	Oral	800MG ONCE DAILY ORAL?		neoplasm skin	alopecia / palmar-plantar erythrodysaesthesia syndrome	21356760	UNK	US	16
213567601	2022-09-20		213567601200	AMLODIPINE	amlodipine	Concomitant					alopecia / palmar-plantar erythrodysaesthesia syndrome	21356760	UNK	US	16
213567601	2022-09-20		213567601300	IBUPROFEN	ibuprofen	Concomitant					alopecia / palmar-plantar erythrodysaesthesia syndrome	21356760	UNK	US	16
175728311	2020-03-23	Other	175728311100	VOTRIENT	pazopanib	Primary Suspect Drug	Oral				disease progression	17572831	M	US	15
175728311	2020-03-23	Other	175728311200	ONDANSETRON	ondansetron	Concomitant					disease progression	17572831	M	US	15
175728311	2020-03-23	Other	175728311300	LOPERAMIDE	loperamide	Concomitant					disease progression	17572831	M	US	15
175728311	2020-03-23	Other	175728311400	LIDOCAINE 4%	lidocaine	Concomitant					disease progression	17572831	M	US	15
185105351	2020-11-17	Other	185105351100	IRINOTECAN	irinotecan	Primary Suspect Drug	Unknown			desmoplastic small round cell tumour	clostridium difficile infection / constipation / diarrhoea / myelosuppression / nausea / venoocclusive liver disease / vomiting	18510535	M	US	15
185105351	2020-11-17	Other	185105351200	VINCRISTINE	vincristine	Secondary Suspect Drug	Unknown			desmoplastic small round cell tumour	clostridium difficile infection / constipation / diarrhoea / myelosuppression / nausea / venoocclusive liver disease / vomiting	18510535	M	US	15
185105351	2020-11-17	Other	185105351300	TEMOZOLOMIDE	temozolomide	Secondary Suspect Drug	Unknown			desmoplastic small round cell tumour	clostridium difficile infection / constipation / diarrhoea / myelosuppression / nausea / venoocclusive liver disease / vomiting	18510535	M	US	15
185105351	2020-11-17	Other	185105351400	DOXORUBICIN	doxorubicin	Secondary Suspect Drug	Unknown			desmoplastic small round cell tumour	clostridium difficile infection / constipation / diarrhoea / myelosuppression / nausea / venoocclusive liver disease / vomiting	18510535	M	US	15
185105351	2020-11-17	Other	185105351500	CYCLOPHOSPHAMIDE	cyclophosphamide	Secondary Suspect Drug	Unknown			desmoplastic small round cell tumour	clostridium difficile infection / constipation / diarrhoea / myelosuppression / nausea / venoocclusive liver disease / vomiting	18510535	M	US	15
185105351	2020-11-17	Other	185105351600	IFOSFAMIDE	ifosfamide	Secondary Suspect Drug	Unknown			desmoplastic small round cell tumour	clostridium difficile infection / constipation / diarrhoea / myelosuppression / nausea / venoocclusive liver disease / vomiting	18510535	M	US	15
185105351	2020-11-17	Other	185105351700	ETOPOSIDE	etoposide	Secondary Suspect Drug	Unknown			desmoplastic small round cell tumour	clostridium difficile infection / constipation / diarrhoea / myelosuppression / nausea / venoocclusive liver disease / vomiting	18510535	M	US	15
185105351	2020-11-17	Other	185105351800	PAZOPANIB	pazopanib	Concomitant	Unknown			desmoplastic small round cell tumour	clostridium difficile infection / constipation / diarrhoea / myelosuppression / nausea / venoocclusive liver disease / vomiting	18510535	M	US	15
7941289	2011-11-28		1018142196	NEXAVAR	sorafenib	Primary Suspect Drug		200 MG, BID		thyroid cancer	diarrhoea	8264028	F	UNITED STATES	13
142132392	2017-12-14	Hospitalization - Initial or Prolonged	142132392100	LENVATINIB	lenvatinib	Primary Suspect Drug	Oral			osteosarcoma recurrent	pneumothorax	14213239	F	DE	14
142132392	2017-12-14	Hospitalization - Initial or Prolonged	142132392200	IFOSFAMIDE	ifosfamide	Secondary Suspect Drug	Intravenous drip			osteosarcoma recurrent	pneumothorax	14213239	F	DE	14
142132392	2017-12-14	Hospitalization - Initial or Prolonged	142132392300	ETOPOSIDE	etoposide	Secondary Suspect Drug	Intravenous drip			osteosarcoma recurrent	pneumothorax	14213239	F	DE	14
142132392	2017-12-14	Hospitalization - Initial or Prolonged	142132392400	GRANISETRON	granisetron	Concomitant					pneumothorax	14213239	F	DE	14
142132392	2017-12-14	Hospitalization - Initial or Prolonged	142132392500	DIMENHYDRINATE	dimenhydrinate	Concomitant					pneumothorax	14213239	F	DE	14
142132392	2017-12-14	Hospitalization - Initial or Prolonged	142132392600	AMPHO-MORONAL	amphotericin b	Concomitant					pneumothorax	14213239	F	DE	14
142132392	2017-12-14	Hospitalization - Initial or Prolonged	142132392700	SULFAMETHOXAZOLE and TRIMETHOPRIM	Concomitant					pneumothorax	14213239	F	DE	14
142132392	2017-12-14	Hospitalization - Initial or Prolonged	142132392700	SULFAMETHOXAZOLE and TRIMETHOPRIM	sulfamethoxazole / trimethoprim	Concomitant					pneumothorax	14213239	F	DE	14
142132392	2017-12-14	Hospitalization - Initial or Prolonged	142132392800	MESNA	mesna	Concomitant					pneumothorax	14213239	F	DE	14
126738271	2016-08-22	Other	1267382711	REGORAFENIB	regorafenib	Primary Suspect Drug				gastrointestinal stromal tumour	fatigue / nausea / off label use / pain / thrombocytopenia / tumour haemorrhage / vomiting	12673827	M	US	17
126738271	2016-08-22	Other	1267382712	SUNITINIB	sunitinib	Secondary Suspect Drug		50 MG DAILY X 4 WEEKS, 2 WEEKS OFF		gastrointestinal stromal tumour	fatigue / nausea / off label use / pain / thrombocytopenia / tumour haemorrhage / vomiting	12673827	M	US	17
126738271	2016-08-22	Other	1267382713	PAZOPANIB	pazopanib	Concomitant					fatigue / nausea / off label use / pain / thrombocytopenia / tumour haemorrhage / vomiting	12673827	M	US	17
6651062	2010-03-25	Death	1013378704	NEXAVAR	sorafenib	Primary Suspect Drug	ORAL	AS USED: 200 MG		renal cell carcinoma	neutropenia	7331510	M	MEXICO	12
146009184	2019-07-09	Hospitalization - Initial or Prolonged	1460091841	LENVATINIB	lenvatinib	Primary Suspect Drug	Oral			osteosarcoma	pneumothorax	14600918	M	US	16
146009184	2019-07-09	Hospitalization - Initial or Prolonged	1460091842	LENVATINIB	lenvatinib	Secondary Suspect Drug	Oral				pneumothorax	14600918	M	US	16
146009184	2019-07-09	Hospitalization - Initial or Prolonged	1460091843	LENVATINIB	lenvatinib	Secondary Suspect Drug	Oral				pneumothorax	14600918	M	US	16
146009184	2019-07-09	Hospitalization - Initial or Prolonged	1460091844	LENVATINIB	lenvatinib	Secondary Suspect Drug	Oral				pneumothorax	14600918	M	US	16
146009184	2019-07-09	Hospitalization - Initial or Prolonged	1460091845	LENVATINIB	lenvatinib	Secondary Suspect Drug	Oral				pneumothorax	14600918	M	US	16
146009184	2019-07-09	Hospitalization - Initial or Prolonged	1460091846	IFOSFAMIDE	ifosfamide	Secondary Suspect Drug	Intravenous drip			osteosarcoma	pneumothorax	14600918	M	US	16
146009184	2019-07-09	Hospitalization - Initial or Prolonged	1460091847	ETOPOSIDE	etoposide	Secondary Suspect Drug	Intravenous drip			osteosarcoma	pneumothorax	14600918	M	US	16
126686041	2016-08-19		1266860411	SORAFENIB	sorafenib	Primary Suspect Drug	Oral	400 MG, BID		alveolar soft part sarcoma	abdominal pain / alopecia totalis / diarrhoea / rash	12668604	F	US	12
126686041	2016-08-19		1266860412	SORAFENIB	sorafenib	Secondary Suspect Drug	Oral	200 MG, BID		alveolar soft part sarcoma	abdominal pain / alopecia totalis / diarrhoea / rash	12668604	F	US	12
186209231	2020-12-15	Other	186209231100	STIVARGA	regorafenib	Primary Suspect Drug		UNK		embryonal rhabdomyosarcoma	ascites / embryonal rhabdomyosarcoma / metastases to peritoneum / off label use / product administered to patient of inappropriate age / product use in unapproved indication	18620923	F	IE	6
141764772	2017-12-20	Other	1417647721	PAZOPANIB	pazopanib	Primary Suspect Drug	Unknown	450 MG/M2, QD		clear cell sarcoma of soft tissue	anaemia / clear cell sarcoma of soft tissue / drug administered to patient of inappropriate age / headache / hypothyroidism / malignant neoplasm progression / nausea / tumour haemorrhage	14176477	F	JP	9
137775341	2017-07-21	Other	1377753411	ETOPOSIDE	etoposide	Primary Suspect Drug	Unknown			acute myeloid leukaemia	febrile neutropenia / stomatitis / varicella zoster virus infection	13777534	M	JP	12
137775341	2017-07-21	Other	1377753412	CYTARABINE	cytarabine	Secondary Suspect Drug	Unknown			acute myeloid leukaemia	febrile neutropenia / stomatitis / varicella zoster virus infection	13777534	M	JP	12
137775341	2017-07-21	Other	1377753413	IDARUBICIN	idarubicin	Secondary Suspect Drug	Unknown			acute myeloid leukaemia	febrile neutropenia / stomatitis / varicella zoster virus infection	13777534	M	JP	12
137775341	2017-07-21	Other	1377753414	MITOXANTRONE HYDROCHLORIDE	mitoxantrone	Secondary Suspect Drug	Unknown			acute myeloid leukaemia	febrile neutropenia / stomatitis / varicella zoster virus infection	13777534	M	JP	12
137775341	2017-07-21	Other	1377753415	SORAFENIB	sorafenib	Secondary Suspect Drug	Unknown			acute myeloid leukaemia	febrile neutropenia / stomatitis / varicella zoster virus infection	13777534	M	JP	12
147482641	2018-04-11	Other	1474826411	CABOZANTINIB	cabozantinib	Primary Suspect Drug	Oral	60 MG, QD	60.0	osteosarcoma	skin infection	14748264	UNK	FR	17
124266423	2016-06-21		1242664231	PAZOPANIB	pazopanib	Primary Suspect Drug	Unknown	UNK		renal cell carcinoma	erythema / pseudomonas infection / purpura / skin disorder / skin erosion / skin ulcer / staphylococcal infection	12426642	F	JP	17
124266423	2016-06-21		1242664232	PAZOPANIB	pazopanib	Secondary Suspect Drug				metastases to liver	erythema / pseudomonas infection / purpura / skin disorder / skin erosion / skin ulcer / staphylococcal infection	12426642	F	JP	17
204999911	2022-02-22		204999911100	KEPPRA	levetiracetam	Primary Suspect Drug		unk		seizure	therapeutic product effect incomplete	20499991	M	US	12
204999911	2022-02-22		204999911200	CISPLATIN	cisplatin	Concomitant		UNK		hepatocellular carcinoma	therapeutic product effect incomplete	20499991	M	US	12
204999911	2022-02-22		204999911300	DOXORUBICIN	doxorubicin	Concomitant		UNK		hepatocellular carcinoma	therapeutic product effect incomplete	20499991	M	US	12
204999911	2022-02-22		204999911400	DEXRAZOXANE	dexrazoxane	Concomitant		UNK		cardiovascular event prophylaxis	therapeutic product effect incomplete	20499991	M	US	12
204999911	2022-02-22		204999911500	PEGFILGRASTIM	pegfilgrastim	Concomitant		UNK		myelosuppression	therapeutic product effect incomplete	20499991	M	US	12
204999911	2022-02-22		204999911600	PEGFILGRASTIM	pegfilgrastim	Concomitant				infection	therapeutic product effect incomplete	20499991	M	US	12
204999911	2022-02-22		204999911700	SORAFENIB	sorafenib	Concomitant		UNK		hepatocellular carcinoma	therapeutic product effect incomplete	20499991	M	US	12
127168372	2016-09-06	Other	127168372100	NEXAVAR	sorafenib	Primary Suspect Drug				neuroblastoma	off label use / product use issue / urinary tract obstruction	12716837	F	GB	11
127168372	2016-09-06	Other	127168372200	GEMCITABINE	gemcitabine	Concomitant				neuroblastoma	off label use / product use issue / urinary tract obstruction	12716837	F	GB	11
127168372	2016-09-06	Other	127168372300	DOCETAXEL	docetaxel	Concomitant				neuroblastoma	off label use / product use issue / urinary tract obstruction	12716837	F	GB	11
127471481	2016-09-15	Death/ Other	127471481100	CISPLATIN	cisplatin	Secondary Suspect Drug	Unknown	50 MG/M2, UNK ON DAY 1 EVERY 21 DAYS		adrenocortical carcinoma	adrenocortical carcinoma / disease progression / gastroenteritis / intracardiac thrombus / mucosal inflammation / pancytopenia / pneumonia / pyrexia / urinary tract infection	12747148	F	ES	16
127471481	2016-09-15	Death/ Other	127471481200	CISPLATIN	cisplatin	Secondary Suspect Drug	Unknown	100 MG/M2, UNK, ON DAY 1		metastases to lung	adrenocortical carcinoma / disease progression / gastroenteritis / intracardiac thrombus / mucosal inflammation / pancytopenia / pneumonia / pyrexia / urinary tract infection	12747148	F	ES	16
127471481	2016-09-15	Death/ Other	127471481300	CISPLATIN	cisplatin	Secondary Suspect Drug	Unknown	50 MG/M2, UNK, DAY 1		hepatic lesion	adrenocortical carcinoma / disease progression / gastroenteritis / intracardiac thrombus / mucosal inflammation / pancytopenia / pneumonia / pyrexia / urinary tract infection	12747148	F	ES	16
127471481	2016-09-15	Death/ Other	127471481400	DOXORUBICIN	doxorubicin	Primary Suspect Drug	Unknown	50 MG/M2, UNK ON DAY 1 EVERY 21 DAYS		adrenocortical carcinoma	adrenocortical carcinoma / disease progression / gastroenteritis / intracardiac thrombus / mucosal inflammation / pancytopenia / pneumonia / pyrexia / urinary tract infection	12747148	F	ES	16
127471481	2016-09-15	Death/ Other	127471481500	DOXORUBICIN	doxorubicin	Secondary Suspect Drug				metastases to lung	adrenocortical carcinoma / disease progression / gastroenteritis / intracardiac thrombus / mucosal inflammation / pancytopenia / pneumonia / pyrexia / urinary tract infection	12747148	F	ES	16
127471481	2016-09-15	Death/ Other	127471481600	DOXORUBICIN	doxorubicin	Secondary Suspect Drug				hepatic lesion	adrenocortical carcinoma / disease progression / gastroenteritis / intracardiac thrombus / mucosal inflammation / pancytopenia / pneumonia / pyrexia / urinary tract infection	12747148	F	ES	16
127471481	2016-09-15	Death/ Other	127471481700	ETOPOSIDE	etoposide	Secondary Suspect Drug	Unknown	100 MG/M2, UNK, DAY 1,2,3 EVERY 21 DAYS		adrenocortical carcinoma	adrenocortical carcinoma / disease progression / gastroenteritis / intracardiac thrombus / mucosal inflammation / pancytopenia / pneumonia / pyrexia / urinary tract infection	12747148	F	ES	16
127471481	2016-09-15	Death/ Other	127471481800	ETOPOSIDE	etoposide	Secondary Suspect Drug				metastases to lung	adrenocortical carcinoma / disease progression / gastroenteritis / intracardiac thrombus / mucosal inflammation / pancytopenia / pneumonia / pyrexia / urinary tract infection	12747148	F	ES	16
127471481	2016-09-15	Death/ Other	127471481900	CAPECITABINE	capecitabine	Secondary Suspect Drug	Unknown	800 MG, UNK		adrenocortical carcinoma	adrenocortical carcinoma / disease progression / gastroenteritis / intracardiac thrombus / mucosal inflammation / pancytopenia / pneumonia / pyrexia / urinary tract infection	12747148	F	ES	16
127471481	2016-09-15	Death/ Other	1274714811000	CAPECITABINE	capecitabine	Secondary Suspect Drug				metastases to lung	adrenocortical carcinoma / disease progression / gastroenteritis / intracardiac thrombus / mucosal inflammation / pancytopenia / pneumonia / pyrexia / urinary tract infection	12747148	F	ES	16
127471481	2016-09-15	Death/ Other	1274714811100	GEMCITABINE	gemcitabine	Secondary Suspect Drug	Unknown	800 MG/M2, UNK		adrenocortical carcinoma	adrenocortical carcinoma / disease progression / gastroenteritis / intracardiac thrombus / mucosal inflammation / pancytopenia / pneumonia / pyrexia / urinary tract infection	12747148	F	ES	16
127471481	2016-09-15	Death/ Other	1274714811200	GEMCITABINE	gemcitabine	Secondary Suspect Drug				metastases to lung	adrenocortical carcinoma / disease progression / gastroenteritis / intracardiac thrombus / mucosal inflammation / pancytopenia / pneumonia / pyrexia / urinary tract infection	12747148	F	ES	16
127471481	2016-09-15	Death/ Other	1274714811300	SORAFENIB	sorafenib	Concomitant	Unknown	400 MG, Q12H		metastases to liver	adrenocortical carcinoma / disease progression / gastroenteritis / intracardiac thrombus / mucosal inflammation / pancytopenia / pneumonia / pyrexia / urinary tract infection	12747148	F	ES	16
127471481	2016-09-15	Death/ Other	1274714811400	SORAFENIB	sorafenib	Concomitant				metastases to kidney	adrenocortical carcinoma / disease progression / gastroenteritis / intracardiac thrombus / mucosal inflammation / pancytopenia / pneumonia / pyrexia / urinary tract infection	12747148	F	ES	16
127471481	2016-09-15	Death/ Other	1274714811500	SORAFENIB	sorafenib	Concomitant				metastases to retroperitoneum	adrenocortical carcinoma / disease progression / gastroenteritis / intracardiac thrombus / mucosal inflammation / pancytopenia / pneumonia / pyrexia / urinary tract infection	12747148	F	ES	16
127471481	2016-09-15	Death/ Other	1274714811600	IFOSFAMIDE	ifosfamide	Concomitant	Unknown	2000 MG/M2, UNK		adrenocortical carcinoma	adrenocortical carcinoma / disease progression / gastroenteritis / intracardiac thrombus / mucosal inflammation / pancytopenia / pneumonia / pyrexia / urinary tract infection	12747148	F	ES	16
127471481	2016-09-15	Death/ Other	1274714811700	IFOSFAMIDE	ifosfamide	Concomitant				metastases to lung	adrenocortical carcinoma / disease progression / gastroenteritis / intracardiac thrombus / mucosal inflammation / pancytopenia / pneumonia / pyrexia / urinary tract infection	12747148	F	ES	16
127471481	2016-09-15	Death/ Other	1274714811800	MESNA	mesna	Concomitant	Unknown	2000 MG/M2, UNK ON DAY 1-3		adrenocortical carcinoma	adrenocortical carcinoma / disease progression / gastroenteritis / intracardiac thrombus / mucosal inflammation / pancytopenia / pneumonia / pyrexia / urinary tract infection	12747148	F	ES	16
127471481	2016-09-15	Death/ Other	1274714811900	MESNA	mesna	Concomitant				metastases to lung	adrenocortical carcinoma / disease progression / gastroenteritis / intracardiac thrombus / mucosal inflammation / pancytopenia / pneumonia / pyrexia / urinary tract infection	12747148	F	ES	16
127471481	2016-09-15	Death/ Other	1274714812000	DOXORUBICIN HYDROCHLORIDE	doxorubicin	Concomitant	Unknown	20 MG/M2, UNK, ON DAY 1 EVERY 21 DAYS		adrenocortical carcinoma	adrenocortical carcinoma / disease progression / gastroenteritis / intracardiac thrombus / mucosal inflammation / pancytopenia / pneumonia / pyrexia / urinary tract infection	12747148	F	ES	16
127471481	2016-09-15	Death/ Other	1274714812100	DOXORUBICIN HYDROCHLORIDE	doxorubicin	Concomitant	Unknown	50 MG/M2, UNK, DAY 1 EVERY 21 DAYS		metastases to lung	adrenocortical carcinoma / disease progression / gastroenteritis / intracardiac thrombus / mucosal inflammation / pancytopenia / pneumonia / pyrexia / urinary tract infection	12747148	F	ES	16
127471481	2016-09-15	Death/ Other	1274714812200	FILGRASTIM	filgrastim	Concomitant	Unknown	300 UG		adrenocortical carcinoma	adrenocortical carcinoma / disease progression / gastroenteritis / intracardiac thrombus / mucosal inflammation / pancytopenia / pneumonia / pyrexia / urinary tract infection	12747148	F	ES	16
127471481	2016-09-15	Death/ Other	1274714812300	FILGRASTIM	filgrastim	Concomitant				metastases to lung	adrenocortical carcinoma / disease progression / gastroenteritis / intracardiac thrombus / mucosal inflammation / pancytopenia / pneumonia / pyrexia / urinary tract infection	12747148	F	ES	16
127471481	2016-09-15	Death/ Other	1274714812400	PACLITAXEL	paclitaxel	Concomitant	Unknown	150 MG/M2, QW		product used for unknown indication	adrenocortical carcinoma / disease progression / gastroenteritis / intracardiac thrombus / mucosal inflammation / pancytopenia / pneumonia / pyrexia / urinary tract infection	12747148	F	ES	16
127471481	2016-09-15	Death/ Other	1274714812500	PEGFILGRASTIM	pegfilgrastim	Concomitant	Unknown			adrenocortical carcinoma	adrenocortical carcinoma / disease progression / gastroenteritis / intracardiac thrombus / mucosal inflammation / pancytopenia / pneumonia / pyrexia / urinary tract infection	12747148	F	ES	16
127471481	2016-09-15	Death/ Other	1274714812600	PEGFILGRASTIM	pegfilgrastim	Concomitant				metastases to lung	adrenocortical carcinoma / disease progression / gastroenteritis / intracardiac thrombus / mucosal inflammation / pancytopenia / pneumonia / pyrexia / urinary tract infection	12747148	F	ES	16
127471481	2016-09-15	Death/ Other	1274714812700	BEVACIZUMAB	bevacizumab	Concomitant	Unknown	15 MG/KG, UNK, EVERY 15 DAYS		product used for unknown indication	adrenocortical carcinoma / disease progression / gastroenteritis / intracardiac thrombus / mucosal inflammation / pancytopenia / pneumonia / pyrexia / urinary tract infection	12747148	F	ES	16
127471481	2016-09-15	Death/ Other	1274714812800	ERYTHROPOIETIN	erythropoietin	Concomitant	Unknown			adrenocortical carcinoma	adrenocortical carcinoma / disease progression / gastroenteritis / intracardiac thrombus / mucosal inflammation / pancytopenia / pneumonia / pyrexia / urinary tract infection	12747148	F	ES	16
127471481	2016-09-15	Death/ Other	1274714812900	ERYTHROPOIETIN	erythropoietin	Concomitant				metastases to lung	adrenocortical carcinoma / disease progression / gastroenteritis / intracardiac thrombus / mucosal inflammation / pancytopenia / pneumonia / pyrexia / urinary tract infection	12747148	F	ES	16
159618401	2019-02-14		1596184011	TEMOZOLOMIDE	temozolomide	Primary Suspect Drug	Oral	UNK		glioma	off label use	15961840	F	US	0
159618401	2019-02-14		1596184012	TEMOZOLOMIDE	temozolomide	Secondary Suspect Drug				neurofibromatosis	off label use	15961840	F	US	0
159618401	2019-02-14		1596184013	CARBOPLATIN	carboplatin	Concomitant		UNK			off label use	15961840	F	US	0
159618401	2019-02-14		1596184014	VINCRISTINE	vincristine	Concomitant		UNK			off label use	15961840	F	US	0
159618401	2019-02-14		1596184015	THIOGUANINE	thioguanine	Concomitant		UNK			off label use	15961840	F	US	0
159618401	2019-02-14		1596184016	LOMUSTINE	lomustine	Concomitant		UNK			off label use	15961840	F	US	0
159618401	2019-02-14		1596184017	PROCARBAZINE	procarbazine	Concomitant		UNK			off label use	15961840	F	US	0
159618401	2019-02-14		1596184018	BEVACIZUMAB	bevacizumab	Concomitant		UNK			off label use	15961840	F	US	0
159618401	2019-02-14		1596184019	EVEROLIMUS	everolimus	Concomitant		UNK			off label use	15961840	F	US	0
159618401	2019-02-14		15961840110	VINBLASTINE SULFATE	vinblastine	Concomitant		UNK			off label use	15961840	F	US	0
159618401	2019-02-14		15961840111	IRINOTECAN HYDROCHLORIDE	irinotecan	Concomitant		UNK			off label use	15961840	F	US	0
159618401	2019-02-14		15961840112	SORAFENIB	sorafenib	Concomitant		UNK			off label use	15961840	F	US	0
164415791	2019-06-17	Hospitalization - Initial or Prolonged	164415791100	CABOMETYX	cabozantinib	Primary Suspect Drug	Oral	40 MG, QD	40.0	renal cell carcinoma	intra-abdominal fluid collection / off label use	16441579	F	US	5
164415791	2019-06-17	Hospitalization - Initial or Prolonged	164415791200	CABOMETYX	cabozantinib	Secondary Suspect Drug	Oral	40 MG, QD	40.0		intra-abdominal fluid collection / off label use	16441579	F	US	5
164415791	2019-06-17	Hospitalization - Initial or Prolonged	164415791300	DILAUDID	hydromorphone	Concomitant		UNK			intra-abdominal fluid collection / off label use	16441579	F	US	5
164415791	2019-06-17	Hospitalization - Initial or Prolonged	164415791400	ZOFRAN	ondansetron	Concomitant		UNK			intra-abdominal fluid collection / off label use	16441579	F	US	5
164415791	2019-06-17	Hospitalization - Initial or Prolonged	164415791500	SULFATRIM	trimethoprim / sulfamethoxazole	Concomitant		UNK			intra-abdominal fluid collection / off label use	16441579	F	US	5
201701601	2021-12-10	Death/ Other	201701601100	VOTRIENT	pazopanib	Primary Suspect Drug	Oral	400 mg		osteosarcoma	malignant neoplasm progression / metastases to lung / osteosarcoma / pneumothorax / product use in unapproved indication	20170160	M	JP	14
211311742	2022-09-08	Other	211311742100	CABOMETYX	cabozantinib	Primary Suspect Drug	Oral	40 mg, qd	40.0	nephroblastoma	myositis / off label use / therapy partial responder	21131174	M	GB	13
211311742	2022-09-08	Other	211311742200	CABOMETYX	cabozantinib	Secondary Suspect Drug	Oral	Reduced dose			myositis / off label use / therapy partial responder	21131174	M	GB	13
211311742	2022-09-08	Other	211311742300	SULFAMETHOXAZOLE and TRIMETHOPRIM	Concomitant					myositis / off label use / therapy partial responder	21131174	M	GB	13
211311742	2022-09-08	Other	211311742300	SULFAMETHOXAZOLE and TRIMETHOPRIM	sulfamethoxazole / trimethoprim	Concomitant				antifungal prophylaxis	myositis / off label use / therapy partial responder	21131174	M	GB	13
211311742	2022-09-08	Other	211311742400	ONDANSETRON	ondansetron	Concomitant				nausea	myositis / off label use / therapy partial responder	21131174	M	GB	13
211311742	2022-09-08	Other	211311742500	MORPHINE	morphine	Concomitant				pain	myositis / off label use / therapy partial responder	21131174	M	GB	13
169187071	2019-10-15		1691870711	SORAFENIB	sorafenib	Primary Suspect Drug	Oral	UNK, BID			mobility decreased / product use issue	16918707	F	US	12
146009183	2018-11-26	Hospitalization - Initial or Prolonged	1460091831	LENVATINIB	lenvatinib	Primary Suspect Drug	Oral			osteosarcoma	pneumothorax	14600918	M	US	16
146009183	2018-11-26	Hospitalization - Initial or Prolonged	1460091832	LENVATINIB	lenvatinib	Secondary Suspect Drug	Oral				pneumothorax	14600918	M	US	16
146009183	2018-11-26	Hospitalization - Initial or Prolonged	1460091833	LENVATINIB	lenvatinib	Secondary Suspect Drug	Oral				pneumothorax	14600918	M	US	16
146009183	2018-11-26	Hospitalization - Initial or Prolonged	1460091834	LENVATINIB	lenvatinib	Secondary Suspect Drug	Oral				pneumothorax	14600918	M	US	16
146009183	2018-11-26	Hospitalization - Initial or Prolonged	1460091835	LENVATINIB	lenvatinib	Secondary Suspect Drug	Oral				pneumothorax	14600918	M	US	16
146009183	2018-11-26	Hospitalization - Initial or Prolonged	1460091836	IFOSFAMIDE	ifosfamide	Secondary Suspect Drug	Intravenous drip			osteosarcoma	pneumothorax	14600918	M	US	16
146009183	2018-11-26	Hospitalization - Initial or Prolonged	1460091837	ETOPOSIDE	etoposide	Secondary Suspect Drug	Intravenous drip			osteosarcoma	pneumothorax	14600918	M	US	16
146009182	2018-03-09	Hospitalization - Initial or Prolonged	1460091821	LENVATINIB	lenvatinib	Primary Suspect Drug	Oral			osteosarcoma	pneumothorax	14600918	M	US	16
146009182	2018-03-09	Hospitalization - Initial or Prolonged	1460091822	LENVATINIB	lenvatinib	Secondary Suspect Drug	Oral				pneumothorax	14600918	M	US	16
146009182	2018-03-09	Hospitalization - Initial or Prolonged	1460091823	LENVATINIB	lenvatinib	Secondary Suspect Drug	Oral				pneumothorax	14600918	M	US	16
146009182	2018-03-09	Hospitalization - Initial or Prolonged	1460091824	LENVATINIB	lenvatinib	Secondary Suspect Drug	Oral				pneumothorax	14600918	M	US	16
146009182	2018-03-09	Hospitalization - Initial or Prolonged	1460091825	IFOSFAMIDE	ifosfamide	Secondary Suspect Drug	Intravenous drip			osteosarcoma	pneumothorax	14600918	M	US	16
146009182	2018-03-09	Hospitalization - Initial or Prolonged	1460091826	ETOPOSIDE	etoposide	Secondary Suspect Drug	Intravenous drip			osteosarcoma	pneumothorax	14600918	M	US	16
142898292	2018-07-18	Hospitalization - Initial or Prolonged/ Other	1428982921	SORAFENIB	sorafenib	Primary Suspect Drug	Oral	400 MG, DAILY (21 ON, 7 OFF)		soft tissue neoplasm	depression / drug administered to patient of inappropriate age / drug dose omission / dry skin / emotional disorder / fatigue / hair colour changes / hospitalisation / hypertension / madarosis / nausea / ocular hyperaemia / off label use / pallor / panic attack / product use in unapproved indication / skin discolouration / skin disorder / skin exfoliation / tracheal operation	14289829	M	US	16
142898292	2018-07-18	Hospitalization - Initial or Prolonged/ Other	1428982922	SORAFENIB	sorafenib	Secondary Suspect Drug	Oral	400 MG, BID		osteomyelitis	depression / drug administered to patient of inappropriate age / drug dose omission / dry skin / emotional disorder / fatigue / hair colour changes / hospitalisation / hypertension / madarosis / nausea / ocular hyperaemia / off label use / pallor / panic attack / product use in unapproved indication / skin discolouration / skin disorder / skin exfoliation / tracheal operation	14289829	M	US	16
142898292	2018-07-18	Hospitalization - Initial or Prolonged/ Other	1428982923	SORAFENIB	sorafenib	Secondary Suspect Drug	Oral	200 MG, BID		desmoid tumour	depression / drug administered to patient of inappropriate age / drug dose omission / dry skin / emotional disorder / fatigue / hair colour changes / hospitalisation / hypertension / madarosis / nausea / ocular hyperaemia / off label use / pallor / panic attack / product use in unapproved indication / skin discolouration / skin disorder / skin exfoliation / tracheal operation	14289829	M	US	16
142898292	2018-07-18	Hospitalization - Initial or Prolonged/ Other	1428982924	SORAFENIB	sorafenib	Secondary Suspect Drug	Oral	200 MG, BID		soft tissue neoplasm	depression / drug administered to patient of inappropriate age / drug dose omission / dry skin / emotional disorder / fatigue / hair colour changes / hospitalisation / hypertension / madarosis / nausea / ocular hyperaemia / off label use / pallor / panic attack / product use in unapproved indication / skin discolouration / skin disorder / skin exfoliation / tracheal operation	14289829	M	US	16
142898292	2018-07-18	Hospitalization - Initial or Prolonged/ Other	1428982925	SORAFENIB	sorafenib	Secondary Suspect Drug	Oral	200 MG, BID		soft tissue neoplasm	depression / drug administered to patient of inappropriate age / drug dose omission / dry skin / emotional disorder / fatigue / hair colour changes / hospitalisation / hypertension / madarosis / nausea / ocular hyperaemia / off label use / pallor / panic attack / product use in unapproved indication / skin discolouration / skin disorder / skin exfoliation / tracheal operation	14289829	M	US	16
142898292	2018-07-18	Hospitalization - Initial or Prolonged/ Other	1428982926	SORAFENIB	sorafenib	Secondary Suspect Drug	Oral	200 MG, BID		soft tissue neoplasm	depression / drug administered to patient of inappropriate age / drug dose omission / dry skin / emotional disorder / fatigue / hair colour changes / hospitalisation / hypertension / madarosis / nausea / ocular hyperaemia / off label use / pallor / panic attack / product use in unapproved indication / skin discolouration / skin disorder / skin exfoliation / tracheal operation	14289829	M	US	16
142898292	2018-07-18	Hospitalization - Initial or Prolonged/ Other	1428982927	SORAFENIB	sorafenib	Secondary Suspect Drug	Oral	400 MG, DAILY (21 ON, 7 OFF)		soft tissue neoplasm	depression / drug administered to patient of inappropriate age / drug dose omission / dry skin / emotional disorder / fatigue / hair colour changes / hospitalisation / hypertension / madarosis / nausea / ocular hyperaemia / off label use / pallor / panic attack / product use in unapproved indication / skin discolouration / skin disorder / skin exfoliation / tracheal operation	14289829	M	US	16
156018111	2018-11-05	Death	156018111100	TEMOZOLOMIDE	temozolomide	Primary Suspect Drug	Oral			neoplasm malignant	death	15601811	M	US	17
156018111	2018-11-05	Death	156018111200	TEMOZOLOMIDE	temozolomide	Secondary Suspect Drug	Oral			neoplasm malignant	death	15601811	M	US	17
156018111	2018-11-05	Death	156018111300	VOTRIENT	pazopanib	Concomitant					death	15601811	M	US	17
156018111	2018-11-05	Death	156018111400	MORPHINE SULFATE	morphine	Concomitant					death	15601811	M	US	17
156018111	2018-11-05	Death	156018111500	Irinotecan	irinotecan	Concomitant					death	15601811	M	US	17
156018111	2018-11-05	Death	156018111600	NEULASTA	pegfilgrastim	Concomitant					death	15601811	M	US	17
117672951	2015-11-23		1176729511	SORAFENIB	sorafenib	Primary Suspect Drug	Oral	200 MG, BID		hepatocellular carcinoma	off label use	11767295	M	US	15
147146801	2018-04-04	Death	1471468011	AXITINIB	axitinib	Primary Suspect Drug		3 MG, 2X/DAY	6.0	renal neoplasm	death	14714680	M	US	13
147146801	2018-04-04	Death	1471468012	AXITINIB	axitinib	Secondary Suspect Drug		1 MG, UNK		metastases to lung	death	14714680	M	US	13
147146801	2018-04-04	Death	1471468013	AXITINIB	axitinib	Secondary Suspect Drug				metastases to liver	death	14714680	M	US	13
173490851	2020-01-29		173490851100	CABOMETYX	cabozantinib	Primary Suspect Drug	Oral	60 MG, QD	60.0	renal cell carcinoma	headache / off label use / rash	17349085	F	US	14
173490851	2020-01-29		173490851200	CABOMETYX	cabozantinib	Secondary Suspect Drug	Oral	60 MG, QD	60.0		headache / off label use / rash	17349085	F	US	14
135017721	2017-05-02	Other	1350177211	IMATINIB MESYLATE	imatinib	Primary Suspect Drug	Unknown	UNK		product used for unknown indication	disease progression	13501772	F	US	15
135017721	2017-05-02	Other	1350177212	METHOTREXATE	methotrexate	Secondary Suspect Drug	Unknown			desmoid tumour	disease progression	13501772	F	US	15
135017721	2017-05-02	Other	1350177213	VINCRISTINE	vincristine	Secondary Suspect Drug	Unknown			desmoid tumour	disease progression	13501772	F	US	15
135017721	2017-05-02	Other	1350177214	DOXORUBICIN	doxorubicin	Secondary Suspect Drug	Unknown			desmoid tumour	disease progression	13501772	F	US	15
135017721	2017-05-02	Other	1350177215	SORAFENIB	sorafenib	Concomitant	Oral	200 MG, BID		product used for unknown indication	disease progression	13501772	F	US	15
135017721	2017-05-02	Other	1350177216	DOXORUBICIN HYDROCHLORIDE	doxorubicin	Concomitant	Unknown	MONTHLY , 2 CYCLES		product used for unknown indication	disease progression	13501772	F	US	15
135017721	2017-05-02	Other	1350177217	SUNITINIB MALATE	sunitinib malate	Concomitant	Oral	25 MG, QD	25.0	product used for unknown indication	disease progression	13501772	F	US	15
135017721	2017-05-02	Other	1350177218	TOREMIFENE	toremifene	Concomitant	Unknown			product used for unknown indication	disease progression	13501772	F	US	15
135017721	2017-05-02	Other	1350177219	HYDROXYUREA	hydroxyurea	Concomitant	Unknown	800 MG, QD (20 MG /KG/DAY).		product used for unknown indication	disease progression	13501772	F	US	15
202901741	2022-01-03		202901741100	STIVARGA	regorafenib	Primary Suspect Drug	Oral	Frequency : Daily;?		bone cancer	decreased appetite / generalised oedema / lethargy / pyrexia / rash / urticaria	20290174	F	US	17
197110601	2021-08-17	Hospitalization - Initial or Prolonged	197110601100	CABOMETYX	cabozantinib	Primary Suspect Drug	Oral	40 MG, QD	40.0	adrenal gland cancer	cerebral disorder / off label use	19711060	F	US	11
142898291	2017-12-15	Hospitalization - Initial or Prolonged/ Other	1428982911	SORAFENIB	sorafenib	Primary Suspect Drug	Oral	400 MG, BID		soft tissue neoplasm	depression / drug dose omission / dry skin / emotional disorder / hair colour changes / hospitalisation / hypertension / madarosis / nausea / ocular hyperaemia / off label use / panic attack / skin discolouration / skin disorder / tracheal operation	14289829	M	US	16
142898291	2017-12-15	Hospitalization - Initial or Prolonged/ Other	1428982912	SORAFENIB	sorafenib	Secondary Suspect Drug	Oral	200 MG, BID		osteomyelitis	depression / drug dose omission / dry skin / emotional disorder / hair colour changes / hospitalisation / hypertension / madarosis / nausea / ocular hyperaemia / off label use / panic attack / skin discolouration / skin disorder / tracheal operation	14289829	M	US	16
142898291	2017-12-15	Hospitalization - Initial or Prolonged/ Other	1428982913	SORAFENIB	sorafenib	Secondary Suspect Drug	Oral	200 MG, BID		soft tissue neoplasm	depression / drug dose omission / dry skin / emotional disorder / hair colour changes / hospitalisation / hypertension / madarosis / nausea / ocular hyperaemia / off label use / panic attack / skin discolouration / skin disorder / tracheal operation	14289829	M	US	16
142898291	2017-12-15	Hospitalization - Initial or Prolonged/ Other	1428982914	SORAFENIB	sorafenib	Secondary Suspect Drug	Oral	200 MG, BID		soft tissue neoplasm	depression / drug dose omission / dry skin / emotional disorder / hair colour changes / hospitalisation / hypertension / madarosis / nausea / ocular hyperaemia / off label use / panic attack / skin discolouration / skin disorder / tracheal operation	14289829	M	US	16
142898291	2017-12-15	Hospitalization - Initial or Prolonged/ Other	1428982915	SORAFENIB	sorafenib	Secondary Suspect Drug	Oral	200 MG, BID		soft tissue neoplasm	depression / drug dose omission / dry skin / emotional disorder / hair colour changes / hospitalisation / hypertension / madarosis / nausea / ocular hyperaemia / off label use / panic attack / skin discolouration / skin disorder / tracheal operation	14289829	M	US	16
182955551	2020-09-22	Life-Threatening/ Other	182955551100	ALLOPURINOL	allopurinol	Primary Suspect Drug	Unknown	UNK		product used for unknown indication	alanine aminotransferase increased / blood albumin decreased / blood bilirubin increased / blood lactate dehydrogenase increased / drug reaction with eosinophilia and systemic symptoms / pyrexia / rash	18295555	F	CA	9
182955551	2020-09-22	Life-Threatening/ Other	182955551200	DAUNORUBICIN HYDROCHLORIDE	daunorubicin	Secondary Suspect Drug	Unknown	UNK		product used for unknown indication	alanine aminotransferase increased / blood albumin decreased / blood bilirubin increased / blood lactate dehydrogenase increased / drug reaction with eosinophilia and systemic symptoms / pyrexia / rash	18295555	F	CA	9
182955551	2020-09-22	Life-Threatening/ Other	182955551300	ETOPOSIDE	etoposide	Secondary Suspect Drug	Unknown	UNK		product used for unknown indication	alanine aminotransferase increased / blood albumin decreased / blood bilirubin increased / blood lactate dehydrogenase increased / drug reaction with eosinophilia and systemic symptoms / pyrexia / rash	18295555	F	CA	9
182955551	2020-09-22	Life-Threatening/ Other	182955551400	SULFAMETHOXAZOLE and TRIMETHOPRIM	Secondary Suspect Drug	Oral	186 MILLIGRAM			alanine aminotransferase increased / blood albumin decreased / blood bilirubin increased / blood lactate dehydrogenase increased / drug reaction with eosinophilia and systemic symptoms / pyrexia / rash	18295555	F	CA	9
182955551	2020-09-22	Life-Threatening/ Other	182955551400	SULFAMETHOXAZOLE and TRIMETHOPRIM	sulfamethoxazole / trimethoprim	Secondary Suspect Drug	Oral	186 MILLIGRAM		antifungal prophylaxis	alanine aminotransferase increased / blood albumin decreased / blood bilirubin increased / blood lactate dehydrogenase increased / drug reaction with eosinophilia and systemic symptoms / pyrexia / rash	18295555	F	CA	9
182955551	2020-09-22	Life-Threatening/ Other	182955551500	SULFAMETHOXAZOLE and TRIMETHOPRIM	Secondary Suspect Drug	Oral	180 MILLIGRAM			alanine aminotransferase increased / blood albumin decreased / blood bilirubin increased / blood lactate dehydrogenase increased / drug reaction with eosinophilia and systemic symptoms / pyrexia / rash	18295555	F	CA	9
182955551	2020-09-22	Life-Threatening/ Other	182955551500	SULFAMETHOXAZOLE and TRIMETHOPRIM	sulfamethoxazole / trimethoprim	Secondary Suspect Drug	Oral	180 MILLIGRAM			alanine aminotransferase increased / blood albumin decreased / blood bilirubin increased / blood lactate dehydrogenase increased / drug reaction with eosinophilia and systemic symptoms / pyrexia / rash	18295555	F	CA	9
182955551	2020-09-22	Life-Threatening/ Other	182955551600	AMLODIPINE	amlodipine	Concomitant	Unknown	UNK		product used for unknown indication	alanine aminotransferase increased / blood albumin decreased / blood bilirubin increased / blood lactate dehydrogenase increased / drug reaction with eosinophilia and systemic symptoms / pyrexia / rash	18295555	F	CA	9
182955551	2020-09-22	Life-Threatening/ Other	182955551700	NEXAVAR	sorafenib	Concomitant	Unknown			product used for unknown indication	alanine aminotransferase increased / blood albumin decreased / blood bilirubin increased / blood lactate dehydrogenase increased / drug reaction with eosinophilia and systemic symptoms / pyrexia / rash	18295555	F	CA	9
182955551	2020-09-22	Life-Threatening/ Other	182955551800	NIFEDIPINE	nifedipine	Concomitant	Unknown			product used for unknown indication	alanine aminotransferase increased / blood albumin decreased / blood bilirubin increased / blood lactate dehydrogenase increased / drug reaction with eosinophilia and systemic symptoms / pyrexia / rash	18295555	F	CA	9
182955551	2020-09-22	Life-Threatening/ Other	182955551900	PIPERACILLIN AND TAZOBACTAM	Concomitant	Unknown				alanine aminotransferase increased / blood albumin decreased / blood bilirubin increased / blood lactate dehydrogenase increased / drug reaction with eosinophilia and systemic symptoms / pyrexia / rash	18295555	F	CA	9
182955551	2020-09-22	Life-Threatening/ Other	182955551900	PIPERACILLIN AND TAZOBACTAM	piperacillin / tazobactam	Concomitant	Unknown			product used for unknown indication	alanine aminotransferase increased / blood albumin decreased / blood bilirubin increased / blood lactate dehydrogenase increased / drug reaction with eosinophilia and systemic symptoms / pyrexia / rash	18295555	F	CA	9
182955551	2020-09-22	Life-Threatening/ Other	1829555511000	TOBRAMYCIN	tobramycin	Concomitant	Unknown			product used for unknown indication	alanine aminotransferase increased / blood albumin decreased / blood bilirubin increased / blood lactate dehydrogenase increased / drug reaction with eosinophilia and systemic symptoms / pyrexia / rash	18295555	F	CA	9
182955551	2020-09-22	Life-Threatening/ Other	1829555511100	NEXAVAR	sorafenib	Concomitant	Unknown			product used for unknown indication	alanine aminotransferase increased / blood albumin decreased / blood bilirubin increased / blood lactate dehydrogenase increased / drug reaction with eosinophilia and systemic symptoms / pyrexia / rash	18295555	F	CA	9
190514081	2021-03-24	Other	190514081100	GEMCITABINE	gemcitabine	Primary Suspect Drug	Unknown	UNK		hepatocellular carcinoma	therapy partial responder	19051408	M	US	14
190514081	2021-03-24	Other	190514081200	OXALIPLATIN	oxaliplatin	Secondary Suspect Drug	Unknown	UNK		hepatocellular carcinoma	therapy partial responder	19051408	M	US	14
190514081	2021-03-24	Other	190514081300	LENVATINIB	lenvatinib	Secondary Suspect Drug	Oral	8 MILLIGRAM, DAILY	8.0	hepatocellular carcinoma	therapy partial responder	19051408	M	US	14
118937581	2016-01-06	Hospitalization - Initial or Prolonged	1189375811	CABOZANTINIB	cabozantinib	Primary Suspect Drug	Oral	40 MG, QD	40.0	ependymoma malignant	constipation / skin infection	11893758	F	US	12
164415793	2019-08-26	Death/ Hospitalization - Initial or Prolonged	164415793100	CABOMETYX	cabozantinib	Primary Suspect Drug	Oral	40 MG, QD (5 DAYS PER WEEK )		renal cell carcinoma	intra-abdominal fluid collection / malignant neoplasm progression / off label use	16441579	F	US	5
164415793	2019-08-26	Death/ Hospitalization - Initial or Prolonged	164415793200	CABOMETYX	cabozantinib	Secondary Suspect Drug	Oral	40 MG, QD (5 DAYS PER WEEK )			intra-abdominal fluid collection / malignant neoplasm progression / off label use	16441579	F	US	5
164415793	2019-08-26	Death/ Hospitalization - Initial or Prolonged	164415793300	DILAUDID	hydromorphone	Concomitant		UNK			intra-abdominal fluid collection / malignant neoplasm progression / off label use	16441579	F	US	5
164415793	2019-08-26	Death/ Hospitalization - Initial or Prolonged	164415793400	ZOFRAN	ondansetron	Concomitant		UNK			intra-abdominal fluid collection / malignant neoplasm progression / off label use	16441579	F	US	5
164415793	2019-08-26	Death/ Hospitalization - Initial or Prolonged	164415793500	SULFATRIM	trimethoprim / sulfamethoxazole	Concomitant		UNK			intra-abdominal fluid collection / malignant neoplasm progression / off label use	16441579	F	US	5
164415793	2019-08-26	Death/ Hospitalization - Initial or Prolonged	164415793600	LORAZEPAM	lorazepam	Concomitant		UNK			intra-abdominal fluid collection / malignant neoplasm progression / off label use	16441579	F	US	5
149907951	2018-06-08	Hospitalization - Initial or Prolonged	1499079511	CABOZANTINIB	cabozantinib	Primary Suspect Drug	Oral	40 MG/M2, QD		metastatic renal cell carcinoma	lung infection / pleural effusion	14990795	UNK	US	11
173317972	2020-03-31	Death	173317972100	CABOMETYX	cabozantinib	Primary Suspect Drug		60 MG, QD	60.0	ewing's sarcoma metastatic	malignant neoplasm progression / off label use / septic shock	17331797	F	US	17
173317972	2020-03-31	Death	173317972200	AMITRIPTYLINE	amitriptyline	Concomitant					malignant neoplasm progression / off label use / septic shock	17331797	F	US	17
173317972	2020-03-31	Death	173317972300	AMLODIPINE	amlodipine	Concomitant					malignant neoplasm progression / off label use / septic shock	17331797	F	US	17
173317972	2020-03-31	Death	173317972400	CELECOXIB	celecoxib	Concomitant					malignant neoplasm progression / off label use / septic shock	17331797	F	US	17
173317972	2020-03-31	Death	173317972500	CLONIDINE	clonidine	Concomitant					malignant neoplasm progression / off label use / septic shock	17331797	F	US	17
173317972	2020-03-31	Death	173317972600	CYCLOBENZAPRINE	cyclobenzaprine	Concomitant					malignant neoplasm progression / off label use / septic shock	17331797	F	US	17
173317972	2020-03-31	Death	173317972700	FLUCONAZOLE	fluconazole	Concomitant					malignant neoplasm progression / off label use / septic shock	17331797	F	US	17
173317972	2020-03-31	Death	173317972800	CYCLOPHOSPHAMIDE	cyclophosphamide	Concomitant					malignant neoplasm progression / off label use / septic shock	17331797	F	US	17
173317972	2020-03-31	Death	173317972900	GABAPENTIN	gabapentin	Concomitant					malignant neoplasm progression / off label use / septic shock	17331797	F	US	17
173317972	2020-03-31	Death	1733179721000	LIDOCAINE	lidocaine	Concomitant					malignant neoplasm progression / off label use / septic shock	17331797	F	US	17
173317972	2020-03-31	Death	1733179721100	LISINOPRIL	lisinopril	Concomitant					malignant neoplasm progression / off label use / septic shock	17331797	F	US	17
173317972	2020-03-31	Death	1733179721200	LORAZEPAM	lorazepam	Concomitant					malignant neoplasm progression / off label use / septic shock	17331797	F	US	17
173317972	2020-03-31	Death	1733179721300	MEGESTROL ACETATE	megestrol acetate	Concomitant					malignant neoplasm progression / off label use / septic shock	17331797	F	US	17
173317972	2020-03-31	Death	1733179721400	MORPHINE SULFATE	morphine	Concomitant					malignant neoplasm progression / off label use / septic shock	17331797	F	US	17
173317972	2020-03-31	Death	1733179721500	NYSTATIN	nystatin	Concomitant					malignant neoplasm progression / off label use / septic shock	17331797	F	US	17
173317972	2020-03-31	Death	1733179721600	SULFAMETHOXAZOLE and TRIMETHOPRIM	Concomitant					malignant neoplasm progression / off label use / septic shock	17331797	F	US	17
173317972	2020-03-31	Death	1733179721600	SULFAMETHOXAZOLE and TRIMETHOPRIM	sulfamethoxazole / trimethoprim	Concomitant					malignant neoplasm progression / off label use / septic shock	17331797	F	US	17
177023885	2020-08-19	Hospitalization - Initial or Prolonged	177023885100	LENVATINIB	lenvatinib	Primary Suspect Drug	Oral			ewing's sarcoma	hypophosphataemia	17702388	F	US	3
177023885	2020-08-19	Hospitalization - Initial or Prolonged	177023885200	EVEROLIMUS	everolimus	Secondary Suspect Drug	Oral			ewing's sarcoma	hypophosphataemia	17702388	F	US	3
177023887	2021-01-22	Hospitalization - Initial or Prolonged	177023887100	LENVATINIB	lenvatinib	Primary Suspect Drug	Oral			ewing's sarcoma	hypophosphataemia / sepsis	17702388	F	US	3
177023887	2021-01-22	Hospitalization - Initial or Prolonged	177023887200	EVEROLIMUS	everolimus	Secondary Suspect Drug	Oral			ewing's sarcoma	hypophosphataemia / sepsis	17702388	F	US	3
204264751	2022-02-04		204264751100	CABOMETYX	cabozantinib	Primary Suspect Drug	Oral	20 mg, qd	20.0	nervous system neoplasm benign	diarrhoea / off label use / skin depigmentation	20426475	F	US	1
6160730	2009-04-20	Other	1011451668	SUTENT	sunitinib	Primary Suspect Drug					haemangioma	6952637	F	UNITED STATES	16
177023883	2020-05-22	Hospitalization - Initial or Prolonged	177023883100	LENVATINIB	lenvatinib	Primary Suspect Drug	Oral			ewing's sarcoma	hypophosphataemia / sepsis	17702388	F	US	3
177023883	2020-05-22	Hospitalization - Initial or Prolonged	177023883200	EVEROLIMUS	everolimus	Secondary Suspect Drug	Oral			ewing's sarcoma	hypophosphataemia / sepsis	17702388	F	US	3
143784342	2018-05-08	Hospitalization - Initial or Prolonged/ Other	143784342100	IFOSFAMIDE	ifosfamide	Primary Suspect Drug	Intravenous drip	ON DAYS 1 TO 3 OF EVERY 21 DAY CYCLE, LAST DOSE OF IFOSFAMIDE ON 04DEC2017.		osteosarcoma recurrent	diarrhoea / epistaxis / febrile neutropenia / stomatitis / toxic encephalopathy / vomiting	14378434	M	GB	13
143784342	2018-05-08	Hospitalization - Initial or Prolonged/ Other	143784342200	LENVATINIB	lenvatinib	Secondary Suspect Drug	Oral			osteosarcoma recurrent	diarrhoea / epistaxis / febrile neutropenia / stomatitis / toxic encephalopathy / vomiting	14378434	M	GB	13
143784342	2018-05-08	Hospitalization - Initial or Prolonged/ Other	143784342300	LENVATINIB	lenvatinib	Secondary Suspect Drug	Oral				diarrhoea / epistaxis / febrile neutropenia / stomatitis / toxic encephalopathy / vomiting	14378434	M	GB	13
143784342	2018-05-08	Hospitalization - Initial or Prolonged/ Other	143784342400	LENVATINIB	lenvatinib	Secondary Suspect Drug	Oral				diarrhoea / epistaxis / febrile neutropenia / stomatitis / toxic encephalopathy / vomiting	14378434	M	GB	13
143784342	2018-05-08	Hospitalization - Initial or Prolonged/ Other	143784342500	ETOPOSIDE	etoposide	Secondary Suspect Drug	Intravenous drip	ON DAYS 1 TO 3 OF EVERY 21 DAY CYCLE, LAST DOSE OF ETOPOSIDE ON 05DEC2017.		osteosarcoma recurrent	diarrhoea / epistaxis / febrile neutropenia / stomatitis / toxic encephalopathy / vomiting	14378434	M	GB	13
143784342	2018-05-08	Hospitalization - Initial or Prolonged/ Other	143784342600	MORPHINE	morphine	Concomitant	Unknown			product used for unknown indication	diarrhoea / epistaxis / febrile neutropenia / stomatitis / toxic encephalopathy / vomiting	14378434	M	GB	13
143784342	2018-05-08	Hospitalization - Initial or Prolonged/ Other	143784342700	GABAPENTIN	gabapentin	Concomitant	Unknown			product used for unknown indication	diarrhoea / epistaxis / febrile neutropenia / stomatitis / toxic encephalopathy / vomiting	14378434	M	GB	13
143784342	2018-05-08	Hospitalization - Initial or Prolonged/ Other	143784342800	nabilone	nabilone	Concomitant	Unknown			product used for unknown indication	diarrhoea / epistaxis / febrile neutropenia / stomatitis / toxic encephalopathy / vomiting	14378434	M	GB	13
143784342	2018-05-08	Hospitalization - Initial or Prolonged/ Other	143784342900	LORAZEPAM	lorazepam	Concomitant	Unknown			product used for unknown indication	diarrhoea / epistaxis / febrile neutropenia / stomatitis / toxic encephalopathy / vomiting	14378434	M	GB	13
143784342	2018-05-08	Hospitalization - Initial or Prolonged/ Other	1437843421000	DEXAMETHASONE	dexamethasone	Concomitant	Unknown			product used for unknown indication	diarrhoea / epistaxis / febrile neutropenia / stomatitis / toxic encephalopathy / vomiting	14378434	M	GB	13
143784342	2018-05-08	Hospitalization - Initial or Prolonged/ Other	1437843421100	DOCUSATE	docusate	Concomitant	Unknown			product used for unknown indication	diarrhoea / epistaxis / febrile neutropenia / stomatitis / toxic encephalopathy / vomiting	14378434	M	GB	13
143784342	2018-05-08	Hospitalization - Initial or Prolonged/ Other	1437843421200	POLYETHYLENE GLYCOL 3350 and POTASSIUM CHLORIDE and SODIUM BICARBONATE and SODIUM CHLORIDE	Concomitant	Unknown				diarrhoea / epistaxis / febrile neutropenia / stomatitis / toxic encephalopathy / vomiting	14378434	M	GB	13
143784342	2018-05-08	Hospitalization - Initial or Prolonged/ Other	1437843421200	POLYETHYLENE GLYCOL 3350 and POTASSIUM CHLORIDE and SODIUM BICARBONATE and SODIUM CHLORIDE	Concomitant	Unknown				diarrhoea / epistaxis / febrile neutropenia / stomatitis / toxic encephalopathy / vomiting	14378434	M	GB	13
143784342	2018-05-08	Hospitalization - Initial or Prolonged/ Other	1437843421200	POLYETHYLENE GLYCOL 3350 and POTASSIUM CHLORIDE and SODIUM BICARBONATE and SODIUM CHLORIDE	Concomitant	Unknown				diarrhoea / epistaxis / febrile neutropenia / stomatitis / toxic encephalopathy / vomiting	14378434	M	GB	13
143784342	2018-05-08	Hospitalization - Initial or Prolonged/ Other	1437843421200	POLYETHYLENE GLYCOL 3350 and POTASSIUM CHLORIDE and SODIUM BICARBONATE and SODIUM CHLORIDE	polyethylene glycol 3350 / potassium chloride / sodium bicarbonate / sodium chloride	Concomitant	Unknown			product used for unknown indication	diarrhoea / epistaxis / febrile neutropenia / stomatitis / toxic encephalopathy / vomiting	14378434	M	GB	13
143784342	2018-05-08	Hospitalization - Initial or Prolonged/ Other	1437843421300	ACETAMINOPHEN	acetaminophen	Concomitant	Unknown			product used for unknown indication	diarrhoea / epistaxis / febrile neutropenia / stomatitis / toxic encephalopathy / vomiting	14378434	M	GB	13
143784342	2018-05-08	Hospitalization - Initial or Prolonged/ Other	1437843421400	enalapril	enalapril	Concomitant	Unknown			product used for unknown indication	diarrhoea / epistaxis / febrile neutropenia / stomatitis / toxic encephalopathy / vomiting	14378434	M	GB	13
129876661	2016-11-30		1298766611	SORAFENIB	sorafenib	Primary Suspect Drug				hepatocellular carcinoma	drug intolerance / product use issue	12987666	F	US	8
129876661	2016-11-30		1298766612	CISPLATIN	cisplatin	Concomitant				hepatocellular carcinoma	drug intolerance / product use issue	12987666	F	US	8
129876661	2016-11-30		1298766613	DOXORUBICIN	doxorubicin	Concomitant				hepatocellular carcinoma	drug intolerance / product use issue	12987666	F	US	8
149907943	2019-09-18	Hospitalization - Initial or Prolonged	1499079431	CABOZANTINIB	cabozantinib	Primary Suspect Drug	Oral	40 MG, QD	40.0	ewing's sarcoma	flank pain / lung infection / wound dehiscence	14990794	M	US	13
149907943	2019-09-18	Hospitalization - Initial or Prolonged	1499079432	CABOZANTINIB	cabozantinib	Secondary Suspect Drug	Oral	40 MG/M2, QD			flank pain / lung infection / wound dehiscence	14990794	M	US	13
149907943	2019-09-18	Hospitalization - Initial or Prolonged	1499079433	CABOZANTINIB	cabozantinib	Secondary Suspect Drug		UNK			flank pain / lung infection / wound dehiscence	14990794	M	US	13
149907943	2019-09-18	Hospitalization - Initial or Prolonged	1499079434	OXYCODONE	oxycodone	Concomitant					flank pain / lung infection / wound dehiscence	14990794	M	US	13
149907942	2018-09-07	Hospitalization - Initial or Prolonged	1499079421	CABOZANTINIB	cabozantinib	Primary Suspect Drug	Oral	40 MG, QD	40.0	ewing's sarcoma	flank pain / lung infection / wound dehiscence	14990794	M	US	13
149907942	2018-09-07	Hospitalization - Initial or Prolonged	1499079422	CABOZANTINIB	cabozantinib	Secondary Suspect Drug	Oral	UNK			flank pain / lung infection / wound dehiscence	14990794	M	US	13
149907942	2018-09-07	Hospitalization - Initial or Prolonged	1499079423	OXYCODONE	oxycodone	Concomitant					flank pain / lung infection / wound dehiscence	14990794	M	US	13
149907941	2018-06-08	Hospitalization - Initial or Prolonged	1499079411	CABOZANTINIB	cabozantinib	Primary Suspect Drug	Oral	40 MG, QD	40.0	ewing's sarcoma	flank pain / wound dehiscence	14990794	M	US	13
149907941	2018-06-08	Hospitalization - Initial or Prolonged	1499079412	CABOZANTINIB	cabozantinib	Secondary Suspect Drug	Oral	UNK			flank pain / wound dehiscence	14990794	M	US	13
149907941	2018-06-08	Hospitalization - Initial or Prolonged	1499079413	OXYCODONE	oxycodone	Concomitant					flank pain / wound dehiscence	14990794	M	US	13
191892091	2021-04-28	Other	191892091100	PAZOPANIB	pazopanib	Primary Suspect Drug	Unknown	800 MG, QD (MAXIMUM DOSE)		neurofibrosarcoma	diverticulitis	19189209	F	US	17
193154711	2021-05-27	Other	193154711100	CYCLOPHOSPHAMIDE	cyclophosphamide	Primary Suspect Drug	Unknown			product used for unknown indication	laboratory test abnormal / off label use / osteomyelitis	19315471	F	US	15
193154711	2021-05-27	Other	193154711200	ETOPOSIDE	etoposide	Secondary Suspect Drug	Unknown			product used for unknown indication	laboratory test abnormal / off label use / osteomyelitis	19315471	F	US	15
193154711	2021-05-27	Other	193154711300	CABOMETYX	cabozantinib	Secondary Suspect Drug	Oral	FIRST DOSE, DOSAGE FORM: TABLET		bone cancer	laboratory test abnormal / off label use / osteomyelitis	19315471	F	US	15
193154711	2021-05-27	Other	193154711400	VEPESID	etoposide	Concomitant	Unknown			product used for unknown indication	laboratory test abnormal / off label use / osteomyelitis	19315471	F	US	15
193154711	2021-05-27	Other	193154711500	RAPAMUNE	sirolimus	Concomitant	Unknown			product used for unknown indication	laboratory test abnormal / off label use / osteomyelitis	19315471	F	US	15
183941091	2020-10-16	Death	183941091100	CABOMETYX	cabozantinib	Primary Suspect Drug	Oral	60 MG, QD	60.0	osteosarcoma metastatic	malignant neoplasm progression / neutropenia / off label use / palmar-plantar erythrodysaesthesia syndrome / respiratory failure / skin toxicity	18394109	M	CA	15
190849654	2021-09-21	Death	190849654100	VOTRIENT	pazopanib	Primary Suspect Drug	Oral	200 MG, QD	200.0	malignant nervous system neoplasm	death / fatigue / product use in unapproved indication	19084965	M	US	13
190849654	2021-09-21	Death	190849654200	VOTRIENT	pazopanib	Secondary Suspect Drug				brain neoplasm	death / fatigue / product use in unapproved indication	19084965	M	US	13
190849654	2021-09-21	Death	190849654300	SPRYCEL	dasatinib	Secondary Suspect Drug	Unknown	UNK		product used for unknown indication	death / fatigue / product use in unapproved indication	19084965	M	US	13
123106881	2016-04-26		1231068811	PAZOPANIB HYDROCHLORIDE	pazopanib	Primary Suspect Drug					hair colour changes	12310688	F	US	17
158894191	2019-01-09	Death	158894191100	ETOPOSIDE	etoposide	Primary Suspect Drug	Oral			renal cell carcinoma	death	15889419	M	US	14
158894191	2019-01-09	Death	158894191200	VOTRIENT	pazopanib	Secondary Suspect Drug	Oral			renal cell carcinoma	death	15889419	M	US	14
88585311	2012-10-24	Other	885853111	Bevacizumab	bevacizumab	Primary Suspect Drug	OTHER			ewing's sarcoma	bone marrow failure / epistaxis	8858531	F	COUNTRY NOT SPECIFIED	13
88585311	2012-10-24	Other	885853112	GEMCITABINE HYDROCHLORIDE	gemcitabine	Secondary Suspect Drug	OTHER			ewing's sarcoma	bone marrow failure / epistaxis	8858531	F	COUNTRY NOT SPECIFIED	13
88585311	2012-10-24	Other	885853113	DOCETAXEL	docetaxel	Secondary Suspect Drug	OTHER			ewing's sarcoma	bone marrow failure / epistaxis	8858531	F	COUNTRY NOT SPECIFIED	13
88585311	2012-10-24	Other	885853114	IRINOTECAN HYDROCHLORIDE	irinotecan	Concomitant					bone marrow failure / epistaxis	8858531	F	COUNTRY NOT SPECIFIED	13
88585311	2012-10-24	Other	885853115	TEMOZOLOMIDE	temozolomide	Concomitant					bone marrow failure / epistaxis	8858531	F	COUNTRY NOT SPECIFIED	13
88585311	2012-10-24	Other	885853116	SUNITINIB	sunitinib	Concomitant					bone marrow failure / epistaxis	8858531	F	COUNTRY NOT SPECIFIED	13
8515997	2012-07-17	Other	1020269758	CISPLATIN	cisplatin	Primary Suspect Drug	INTRAVENOUS DRIP	80 MG/M^2/24H D1 CYCLICAL		hepatic neoplasm malignant resectable	palmar-plantar erythrodysaesthesia syndrome	8537037	UNK	GERMANY	15
8515997	2012-07-17	Other	1020269759	DOXORUBICIN HCL	doxorubicin	Secondary Suspect Drug	INTRAVENOUS DRIP	60 MG/M^2/48H D2+3 CYCLICAL		hepatic neoplasm malignant resectable	palmar-plantar erythrodysaesthesia syndrome	8537037	UNK	GERMANY	15
8515997	2012-07-17	Other	1020269760	SORAFENIB	sorafenib	Secondary Suspect Drug	UNKNOWN	533 MG/M^2 /DAY/CYCLIC		hepatic neoplasm malignant resectable	palmar-plantar erythrodysaesthesia syndrome	8537037	UNK	GERMANY	15
8515997	2012-07-17	Other	1020269761	FLUOROURACIL	fluorouracil	Concomitant	UNKNOWN	UNK		hepatic neoplasm malignant resectable	palmar-plantar erythrodysaesthesia syndrome	8537037	UNK	GERMANY	15
163796191	2019-05-31	Hospitalization - Initial or Prolonged/ Other	163796191100	ATIVAN	lorazepam	Primary Suspect Drug	Unknown	AS NECESSARY (PRN)		product used for unknown indication	dyspnoea at rest / haemoglobin decreased / hyperreflexia / lethargy / mental status changes / musculoskeletal pain / pulmonary mass / pupils unequal / tumour haemorrhage / vomiting	16379619	F	US	16
163796191	2019-05-31	Hospitalization - Initial or Prolonged/ Other	163796191200	LENVATINIB	lenvatinib	Secondary Suspect Drug	Oral			nephroblastoma	dyspnoea at rest / haemoglobin decreased / hyperreflexia / lethargy / mental status changes / musculoskeletal pain / pulmonary mass / pupils unequal / tumour haemorrhage / vomiting	16379619	F	US	16
163796191	2019-05-31	Hospitalization - Initial or Prolonged/ Other	163796191300	EVEROLIMUS	everolimus	Secondary Suspect Drug	Oral			nephroblastoma	dyspnoea at rest / haemoglobin decreased / hyperreflexia / lethargy / mental status changes / musculoskeletal pain / pulmonary mass / pupils unequal / tumour haemorrhage / vomiting	16379619	F	US	16
163796191	2019-05-31	Hospitalization - Initial or Prolonged/ Other	163796191400	METHADONE	methadone	Secondary Suspect Drug	Oral			pain	dyspnoea at rest / haemoglobin decreased / hyperreflexia / lethargy / mental status changes / musculoskeletal pain / pulmonary mass / pupils unequal / tumour haemorrhage / vomiting	16379619	F	US	16
163796191	2019-05-31	Hospitalization - Initial or Prolonged/ Other	163796191500	METHADONE	methadone	Secondary Suspect Drug	Oral				dyspnoea at rest / haemoglobin decreased / hyperreflexia / lethargy / mental status changes / musculoskeletal pain / pulmonary mass / pupils unequal / tumour haemorrhage / vomiting	16379619	F	US	16
163796191	2019-05-31	Hospitalization - Initial or Prolonged/ Other	163796191600	METHADONE	methadone	Secondary Suspect Drug	Oral	5/2.5/5 MG			dyspnoea at rest / haemoglobin decreased / hyperreflexia / lethargy / mental status changes / musculoskeletal pain / pulmonary mass / pupils unequal / tumour haemorrhage / vomiting	16379619	F	US	16
163796191	2019-05-31	Hospitalization - Initial or Prolonged/ Other	163796191700	METHADONE	methadone	Secondary Suspect Drug	Oral				dyspnoea at rest / haemoglobin decreased / hyperreflexia / lethargy / mental status changes / musculoskeletal pain / pulmonary mass / pupils unequal / tumour haemorrhage / vomiting	16379619	F	US	16
163796191	2019-05-31	Hospitalization - Initial or Prolonged/ Other	163796191800	METHADONE	methadone	Secondary Suspect Drug	Oral	10/7.5/10 MG DAILY			dyspnoea at rest / haemoglobin decreased / hyperreflexia / lethargy / mental status changes / musculoskeletal pain / pulmonary mass / pupils unequal / tumour haemorrhage / vomiting	16379619	F	US	16
163796191	2019-05-31	Hospitalization - Initial or Prolonged/ Other	163796191900	METHADONE	methadone	Secondary Suspect Drug	Oral				dyspnoea at rest / haemoglobin decreased / hyperreflexia / lethargy / mental status changes / musculoskeletal pain / pulmonary mass / pupils unequal / tumour haemorrhage / vomiting	16379619	F	US	16
163796191	2019-05-31	Hospitalization - Initial or Prolonged/ Other	1637961911000	CELEBREX	celecoxib	Concomitant				product used for unknown indication	dyspnoea at rest / haemoglobin decreased / hyperreflexia / lethargy / mental status changes / musculoskeletal pain / pulmonary mass / pupils unequal / tumour haemorrhage / vomiting	16379619	F	US	16
163796191	2019-05-31	Hospitalization - Initial or Prolonged/ Other	1637961911100	OMEPRAZOLE	omeprazole	Concomitant				product used for unknown indication	dyspnoea at rest / haemoglobin decreased / hyperreflexia / lethargy / mental status changes / musculoskeletal pain / pulmonary mass / pupils unequal / tumour haemorrhage / vomiting	16379619	F	US	16
163796191	2019-05-31	Hospitalization - Initial or Prolonged/ Other	1637961911200	ALLOPURINOL	allopurinol	Concomitant				product used for unknown indication	dyspnoea at rest / haemoglobin decreased / hyperreflexia / lethargy / mental status changes / musculoskeletal pain / pulmonary mass / pupils unequal / tumour haemorrhage / vomiting	16379619	F	US	16
163796191	2019-05-31	Hospitalization - Initial or Prolonged/ Other	1637961911300	CYPROHEPTADINE	cyproheptadine	Concomitant				product used for unknown indication	dyspnoea at rest / haemoglobin decreased / hyperreflexia / lethargy / mental status changes / musculoskeletal pain / pulmonary mass / pupils unequal / tumour haemorrhage / vomiting	16379619	F	US	16
163796191	2019-05-31	Hospitalization - Initial or Prolonged/ Other	1637961911400	ONDANSETRON	ondansetron	Concomitant				product used for unknown indication	dyspnoea at rest / haemoglobin decreased / hyperreflexia / lethargy / mental status changes / musculoskeletal pain / pulmonary mass / pupils unequal / tumour haemorrhage / vomiting	16379619	F	US	16
163796191	2019-05-31	Hospitalization - Initial or Prolonged/ Other	1637961911500	TUMS	carbonate / calcium / calcium carbonate	Concomitant				product used for unknown indication	dyspnoea at rest / haemoglobin decreased / hyperreflexia / lethargy / mental status changes / musculoskeletal pain / pulmonary mass / pupils unequal / tumour haemorrhage / vomiting	16379619	F	US	16
163796191	2019-05-31	Hospitalization - Initial or Prolonged/ Other	1637961911600	LOPERAMIDE	loperamide	Concomitant				product used for unknown indication	dyspnoea at rest / haemoglobin decreased / hyperreflexia / lethargy / mental status changes / musculoskeletal pain / pulmonary mass / pupils unequal / tumour haemorrhage / vomiting	16379619	F	US	16
163796191	2019-05-31	Hospitalization - Initial or Prolonged/ Other	1637961911700	OXYCODONE	oxycodone	Concomitant		ONE TO TWO TIMES A DAY		product used for unknown indication	dyspnoea at rest / haemoglobin decreased / hyperreflexia / lethargy / mental status changes / musculoskeletal pain / pulmonary mass / pupils unequal / tumour haemorrhage / vomiting	16379619	F	US	16
163796191	2019-05-31	Hospitalization - Initial or Prolonged/ Other	1637961911800	OXYCODONE	oxycodone	Concomitant					dyspnoea at rest / haemoglobin decreased / hyperreflexia / lethargy / mental status changes / musculoskeletal pain / pulmonary mass / pupils unequal / tumour haemorrhage / vomiting	16379619	F	US	16
163796191	2019-05-31	Hospitalization - Initial or Prolonged/ Other	1637961911900	ERGOCALCIFEROL	ergocalciferol	Concomitant				product used for unknown indication	dyspnoea at rest / haemoglobin decreased / hyperreflexia / lethargy / mental status changes / musculoskeletal pain / pulmonary mass / pupils unequal / tumour haemorrhage / vomiting	16379619	F	US	16
163796191	2019-05-31	Hospitalization - Initial or Prolonged/ Other	1637961912000	MIRALAX	polyethylene glycol 3350 / polyethylene glycol	Concomitant				product used for unknown indication	dyspnoea at rest / haemoglobin decreased / hyperreflexia / lethargy / mental status changes / musculoskeletal pain / pulmonary mass / pupils unequal / tumour haemorrhage / vomiting	16379619	F	US	16
163796191	2019-05-31	Hospitalization - Initial or Prolonged/ Other	1637961912100	SENNA	sennosides	Concomitant				product used for unknown indication	dyspnoea at rest / haemoglobin decreased / hyperreflexia / lethargy / mental status changes / musculoskeletal pain / pulmonary mass / pupils unequal / tumour haemorrhage / vomiting	16379619	F	US	16
163796191	2019-05-31	Hospitalization - Initial or Prolonged/ Other	1637961912200	COLACE	docusate	Concomitant				product used for unknown indication	dyspnoea at rest / haemoglobin decreased / hyperreflexia / lethargy / mental status changes / musculoskeletal pain / pulmonary mass / pupils unequal / tumour haemorrhage / vomiting	16379619	F	US	16
198219471	2021-09-13	Death	198219471100	INLYTA	axitinib	Primary Suspect Drug	Oral			renal cancer	death	19821947	M	US	15
95367311	2013-09-18	Hospitalization - Initial or Prolonged	953673111	SORAFENIB	sorafenib	Primary Suspect Drug	ORAL	150MG BID PO		metastasis nephroblastoma	bladder wall calcification / pulmonary mass	9536731	M	US	9
95367311	2013-09-18	Hospitalization - Initial or Prolonged	953673112	IRINOTECAN	irinotecan	Secondary Suspect Drug	ORAL	70MG PO DAILY FOR 5 DAYS		metastasis nephroblastoma	bladder wall calcification / pulmonary mass	9536731	M	US	9
138621281	2017-08-12	Other	1386212811	PAZOPANIB	pazopanib	Primary Suspect Drug	Unknown			product used for unknown indication	hypertension	13862128	F	US	16
138621281	2017-08-12	Other	1386212812	PROMETHAZINE HYDROCHLORIDE	promethazine	Concomitant	Oral	25 MG, PRN		nausea	hypertension	13862128	F	US	16
5508464	2007-10-31		1009126245	NEXAVAR	sorafenib	Primary Suspect Drug	ORAL	400 MG, BID, ORAL; 200 MG, BID, ORAL		hepatic neoplasm malignant	blister / stomatitis / swollen tongue / tongue blistering	6499999	M	UNITED STATES	15
190265971	2021-03-18	Other	190265971100	DEXRAZOXANE HYDROCHLORIDE	dexrazoxane	Primary Suspect Drug				radiotherapy	off label use	19026597	M	COUNTRY NOT SPECIFIED	15
190265971	2021-03-18	Other	190265971200	VINCRISTINE	vincristine	Concomitant				radiotherapy	off label use	19026597	M	COUNTRY NOT SPECIFIED	15
190265971	2021-03-18	Other	190265971300	IRINOTECAN	irinotecan	Concomitant				radiotherapy	off label use	19026597	M	COUNTRY NOT SPECIFIED	15
190265971	2021-03-18	Other	190265971400	TEMODAR	temozolomide	Concomitant				radiotherapy	off label use	19026597	M	COUNTRY NOT SPECIFIED	15
190265971	2021-03-18	Other	190265971500	CYCLOPHOSPHAMIDE	cyclophosphamide	Concomitant				radiotherapy	off label use	19026597	M	COUNTRY NOT SPECIFIED	15
190265971	2021-03-18	Other	190265971600	TOPOTECAN	topotecan	Concomitant				radiotherapy	off label use	19026597	M	COUNTRY NOT SPECIFIED	15
190265971	2021-03-18	Other	190265971700	PAZOPANIB	pazopanib	Concomitant				radiotherapy	off label use	19026597	M	COUNTRY NOT SPECIFIED	15
190265971	2021-03-18	Other	190265971800	DOXORUBICIN	doxorubicin	Concomitant				radiotherapy	off label use	19026597	M	COUNTRY NOT SPECIFIED	15
190265971	2021-03-18	Other	190265971900	OLARATUMAB	olaratumab	Concomitant				radiotherapy	off label use	19026597	M	COUNTRY NOT SPECIFIED	15
5688688	2008-03-31	Other	1009725862	NEXAVAR	sorafenib	Primary Suspect Drug	ORAL	TOTAL DAILY DOSE: 800 MG UNIT DOSE: 200 MG		hepatic neoplasm malignant	palmar-plantar erythrodysaesthesia syndrome / stomatitis	6601631	F	UNITED STATES	14
163131551	2019-04-09	Hospitalization - Initial or Prolonged	1631315511	CISPLATIN	cisplatin	Primary Suspect Drug					implant site dehiscence / suture rupture	16313155	F	US	14
163131551	2019-04-09	Hospitalization - Initial or Prolonged	1631315512	DOXORUBICIN HYDROCHLORIDE	doxorubicin	Secondary Suspect Drug					implant site dehiscence / suture rupture	16313155	F	US	14
163131551	2019-04-09	Hospitalization - Initial or Prolonged	1631315513	GEMCITABINE HYDROCHLORIDE	gemcitabine	Secondary Suspect Drug					implant site dehiscence / suture rupture	16313155	F	US	14
163131551	2019-04-09	Hospitalization - Initial or Prolonged	1631315514	OXALIPLATIN	oxaliplatin	Secondary Suspect Drug					implant site dehiscence / suture rupture	16313155	F	US	14
163131551	2019-04-09	Hospitalization - Initial or Prolonged	1631315515	SORAFENIB	sorafenib	Secondary Suspect Drug					implant site dehiscence / suture rupture	16313155	F	US	14
168412961	2019-09-23	Death	168412961100	CABOMETYX	cabozantinib	Primary Suspect Drug	Oral	60 MG, QD	60.0	bone cancer	death / off label use	16841296	M	US	15
6976832	2010-09-10	Hospitalization - Initial or Prolonged	1014636270	PAZOPANIB	pazopanib	Primary Suspect Drug	ORAL	450MGM2 PER DAY		neoplasm	abdominal pain / anaemia / haemorrhage / hypoalbuminaemia / infection / myalgia / periodontal disease / pyrexia / wound secretion	7580628	F	UNITED STATES	15
158528601	2019-01-22	Hospitalization - Initial or Prolonged	1585286011	ZOLEDRONIC ACID	zoledronic acid	Primary Suspect Drug	Unknown	UNK		osteosarcoma metastatic	malignant neoplasm progression / metastases to lung / osteosarcoma metastatic / pneumothorax / product use in unapproved indication / respiratory distress	15852860	F	US	9
158528601	2019-01-22	Hospitalization - Initial or Prolonged	1585286012	EVEROLIMUS	everolimus	Secondary Suspect Drug	Unknown	UNK		osteosarcoma metastatic	malignant neoplasm progression / metastases to lung / osteosarcoma metastatic / pneumothorax / product use in unapproved indication / respiratory distress	15852860	F	US	9
158528601	2019-01-22	Hospitalization - Initial or Prolonged	1585286013	SORAFENIB	sorafenib	Secondary Suspect Drug	Unknown	UNK		osteosarcoma metastatic	malignant neoplasm progression / metastases to lung / osteosarcoma metastatic / pneumothorax / product use in unapproved indication / respiratory distress	15852860	F	US	9
169949965	2019-12-02	Life-Threatening/ Hospitalization - Initial or Prolonged	169949965100	LENVATINIB	lenvatinib	Primary Suspect Drug	Oral			osteosarcoma	aneurysm ruptured / pneumothorax / pyrexia / vascular pseudoaneurysm	16994996	M	ES	15
169949965	2019-12-02	Life-Threatening/ Hospitalization - Initial or Prolonged	169949965200	LENVATINIB	lenvatinib	Secondary Suspect Drug	Oral				aneurysm ruptured / pneumothorax / pyrexia / vascular pseudoaneurysm	16994996	M	ES	15
169949965	2019-12-02	Life-Threatening/ Hospitalization - Initial or Prolonged	169949965300	IFOSFAMIDE	ifosfamide	Secondary Suspect Drug	Intravenous drip			osteosarcoma	aneurysm ruptured / pneumothorax / pyrexia / vascular pseudoaneurysm	16994996	M	ES	15
169949965	2019-12-02	Life-Threatening/ Hospitalization - Initial or Prolonged	169949965400	IFOSFAMIDE	ifosfamide	Secondary Suspect Drug	Intravenous drip	DOSE REDUCED			aneurysm ruptured / pneumothorax / pyrexia / vascular pseudoaneurysm	16994996	M	ES	15
169949965	2019-12-02	Life-Threatening/ Hospitalization - Initial or Prolonged	169949965500	ETOPOSIDE	etoposide	Secondary Suspect Drug	Intravenous drip			osteosarcoma	aneurysm ruptured / pneumothorax / pyrexia / vascular pseudoaneurysm	16994996	M	ES	15
169949965	2019-12-02	Life-Threatening/ Hospitalization - Initial or Prolonged	169949965600	ETOPOSIDE	etoposide	Secondary Suspect Drug	Intravenous drip	DOSE REDUCED			aneurysm ruptured / pneumothorax / pyrexia / vascular pseudoaneurysm	16994996	M	ES	15
169949965	2019-12-02	Life-Threatening/ Hospitalization - Initial or Prolonged	169949965700	CLONAZEPAM	clonazepam	Concomitant					aneurysm ruptured / pneumothorax / pyrexia / vascular pseudoaneurysm	16994996	M	ES	15
169949965	2019-12-02	Life-Threatening/ Hospitalization - Initial or Prolonged	169949965800	AMITRIPTYLINE	amitriptyline	Concomitant					aneurysm ruptured / pneumothorax / pyrexia / vascular pseudoaneurysm	16994996	M	ES	15
169949965	2019-12-02	Life-Threatening/ Hospitalization - Initial or Prolonged	169949965900	GABAPENTIN	gabapentin	Concomitant					aneurysm ruptured / pneumothorax / pyrexia / vascular pseudoaneurysm	16994996	M	ES	15
169949965	2019-12-02	Life-Threatening/ Hospitalization - Initial or Prolonged	1699499651000	SULFAMETHOXAZOLE and TRIMETHOPRIM	Concomitant					aneurysm ruptured / pneumothorax / pyrexia / vascular pseudoaneurysm	16994996	M	ES	15
169949965	2019-12-02	Life-Threatening/ Hospitalization - Initial or Prolonged	1699499651000	SULFAMETHOXAZOLE and TRIMETHOPRIM	sulfamethoxazole / trimethoprim	Concomitant					aneurysm ruptured / pneumothorax / pyrexia / vascular pseudoaneurysm	16994996	M	ES	15
169949965	2019-12-02	Life-Threatening/ Hospitalization - Initial or Prolonged	1699499651100	LEVOTHYROXINE	levothyroxine	Concomitant					aneurysm ruptured / pneumothorax / pyrexia / vascular pseudoaneurysm	16994996	M	ES	15
204253441	2022-02-04		204253441100	CABOMETYX	cabozantinib	Primary Suspect Drug	Oral	40 mg, qd	40.0	malignant connective tissue neoplasm	constipation / off label use / platelet count decreased	20425344	M	US	7
204253441	2022-02-04		204253441200	CABOMETYX	cabozantinib	Secondary Suspect Drug				soft tissue sarcoma	constipation / off label use / platelet count decreased	20425344	M	US	7
169949967	2021-01-20	Life-Threatening/ Hospitalization - Initial or Prolonged	169949967100	LENVATINIB	lenvatinib	Primary Suspect Drug	Oral			osteosarcoma	pneumothorax / pyrexia / vascular pseudoaneurysm	16994996	M	ES	15
169949967	2021-01-20	Life-Threatening/ Hospitalization - Initial or Prolonged	169949967200	LENVATINIB	lenvatinib	Secondary Suspect Drug	Oral				pneumothorax / pyrexia / vascular pseudoaneurysm	16994996	M	ES	15
169949967	2021-01-20	Life-Threatening/ Hospitalization - Initial or Prolonged	169949967300	IFOSFAMIDE	ifosfamide	Secondary Suspect Drug	Intravenous drip			osteosarcoma	pneumothorax / pyrexia / vascular pseudoaneurysm	16994996	M	ES	15
169949967	2021-01-20	Life-Threatening/ Hospitalization - Initial or Prolonged	169949967400	IFOSFAMIDE	ifosfamide	Secondary Suspect Drug	Intravenous drip	DOSE REDUCED			pneumothorax / pyrexia / vascular pseudoaneurysm	16994996	M	ES	15
169949967	2021-01-20	Life-Threatening/ Hospitalization - Initial or Prolonged	169949967500	ETOPOSIDE	etoposide	Secondary Suspect Drug	Intravenous drip			osteosarcoma	pneumothorax / pyrexia / vascular pseudoaneurysm	16994996	M	ES	15
169949967	2021-01-20	Life-Threatening/ Hospitalization - Initial or Prolonged	169949967600	ETOPOSIDE	etoposide	Secondary Suspect Drug	Intravenous drip	DOSE REDUCED			pneumothorax / pyrexia / vascular pseudoaneurysm	16994996	M	ES	15
169949967	2021-01-20	Life-Threatening/ Hospitalization - Initial or Prolonged	169949967700	CLONAZEPAM	clonazepam	Concomitant					pneumothorax / pyrexia / vascular pseudoaneurysm	16994996	M	ES	15
169949967	2021-01-20	Life-Threatening/ Hospitalization - Initial or Prolonged	169949967800	AMITRIPTYLINE	amitriptyline	Concomitant					pneumothorax / pyrexia / vascular pseudoaneurysm	16994996	M	ES	15
169949967	2021-01-20	Life-Threatening/ Hospitalization - Initial or Prolonged	169949967900	GABAPENTIN	gabapentin	Concomitant					pneumothorax / pyrexia / vascular pseudoaneurysm	16994996	M	ES	15
169949967	2021-01-20	Life-Threatening/ Hospitalization - Initial or Prolonged	1699499671000	SULFAMETHOXAZOLE and TRIMETHOPRIM	Concomitant					pneumothorax / pyrexia / vascular pseudoaneurysm	16994996	M	ES	15
169949967	2021-01-20	Life-Threatening/ Hospitalization - Initial or Prolonged	1699499671000	SULFAMETHOXAZOLE and TRIMETHOPRIM	sulfamethoxazole / trimethoprim	Concomitant					pneumothorax / pyrexia / vascular pseudoaneurysm	16994996	M	ES	15
169949967	2021-01-20	Life-Threatening/ Hospitalization - Initial or Prolonged	1699499671100	LEVOTHYROXINE	levothyroxine	Concomitant					pneumothorax / pyrexia / vascular pseudoaneurysm	16994996	M	ES	15
169949966	2020-06-12	Life-Threatening/ Hospitalization - Initial or Prolonged	169949966100	LENVATINIB	lenvatinib	Primary Suspect Drug	Oral			osteosarcoma	aneurysm ruptured / pneumothorax / pyrexia / vascular pseudoaneurysm	16994996	M	ES	15
169949966	2020-06-12	Life-Threatening/ Hospitalization - Initial or Prolonged	169949966200	LENVATINIB	lenvatinib	Secondary Suspect Drug	Oral				aneurysm ruptured / pneumothorax / pyrexia / vascular pseudoaneurysm	16994996	M	ES	15
169949966	2020-06-12	Life-Threatening/ Hospitalization - Initial or Prolonged	169949966300	IFOSFAMIDE	ifosfamide	Secondary Suspect Drug	Intravenous drip			osteosarcoma	aneurysm ruptured / pneumothorax / pyrexia / vascular pseudoaneurysm	16994996	M	ES	15
169949966	2020-06-12	Life-Threatening/ Hospitalization - Initial or Prolonged	169949966400	IFOSFAMIDE	ifosfamide	Secondary Suspect Drug	Intravenous drip	DOSE REDUCED			aneurysm ruptured / pneumothorax / pyrexia / vascular pseudoaneurysm	16994996	M	ES	15
169949966	2020-06-12	Life-Threatening/ Hospitalization - Initial or Prolonged	169949966500	ETOPOSIDE	etoposide	Secondary Suspect Drug	Intravenous drip			osteosarcoma	aneurysm ruptured / pneumothorax / pyrexia / vascular pseudoaneurysm	16994996	M	ES	15
169949966	2020-06-12	Life-Threatening/ Hospitalization - Initial or Prolonged	169949966600	ETOPOSIDE	etoposide	Secondary Suspect Drug	Intravenous drip	DOSE REDUCED			aneurysm ruptured / pneumothorax / pyrexia / vascular pseudoaneurysm	16994996	M	ES	15
169949966	2020-06-12	Life-Threatening/ Hospitalization - Initial or Prolonged	169949966700	CLONAZEPAM	clonazepam	Concomitant					aneurysm ruptured / pneumothorax / pyrexia / vascular pseudoaneurysm	16994996	M	ES	15
169949966	2020-06-12	Life-Threatening/ Hospitalization - Initial or Prolonged	169949966800	AMITRIPTYLINE	amitriptyline	Concomitant					aneurysm ruptured / pneumothorax / pyrexia / vascular pseudoaneurysm	16994996	M	ES	15
169949966	2020-06-12	Life-Threatening/ Hospitalization - Initial or Prolonged	169949966900	GABAPENTIN	gabapentin	Concomitant					aneurysm ruptured / pneumothorax / pyrexia / vascular pseudoaneurysm	16994996	M	ES	15
169949966	2020-06-12	Life-Threatening/ Hospitalization - Initial or Prolonged	1699499661000	SULFAMETHOXAZOLE and TRIMETHOPRIM	Concomitant					aneurysm ruptured / pneumothorax / pyrexia / vascular pseudoaneurysm	16994996	M	ES	15
169949966	2020-06-12	Life-Threatening/ Hospitalization - Initial or Prolonged	1699499661000	SULFAMETHOXAZOLE and TRIMETHOPRIM	sulfamethoxazole / trimethoprim	Concomitant					aneurysm ruptured / pneumothorax / pyrexia / vascular pseudoaneurysm	16994996	M	ES	15
169949966	2020-06-12	Life-Threatening/ Hospitalization - Initial or Prolonged	1699499661100	LEVOTHYROXINE	levothyroxine	Concomitant					aneurysm ruptured / pneumothorax / pyrexia / vascular pseudoaneurysm	16994996	M	ES	15
207671631	2022-04-29	Other	207671631100	PAZOPANIB	pazopanib	Primary Suspect Drug	Unknown	monotherapy		rhabdomyosarcoma	asthenia / myelosuppression / nausea	20767163	M	CN	12
207706451	2022-04-29	Other	207706451100	IMATINIB	imatinib	Primary Suspect Drug	Oral	UNK		desmoid tumour	drug ineffective / lymphadenopathy	20770645	F	CH	17
207706451	2022-04-29	Other	207706451200	PAZOPANIB	pazopanib	Secondary Suspect Drug	Oral	800 milligram, qd	800.0	desmoid tumour	drug ineffective / lymphadenopathy	20770645	F	CH	17
207706451	2022-04-29	Other	207706451300	PAZOPANIB	pazopanib	Secondary Suspect Drug	Oral	600 milligram, qd	600.0		drug ineffective / lymphadenopathy	20770645	F	CH	17
165401832	2019-07-16		1654018321	SORAFENIB	sorafenib	Primary Suspect Drug		200 MG, BID		desmoid tumour	off label use / product use in unapproved indication	16540183	F	CH	15
118326841	2015-12-14	Other	1183268411	IFOSFAMIDE	ifosfamide	Primary Suspect Drug	Unknown			metastases to peritoneum	disease progression	11832684	M	US	16
118326841	2015-12-14	Other	1183268412	CARBOPLATIN	carboplatin	Secondary Suspect Drug				metastases to peritoneum	disease progression	11832684	M	US	16
118326841	2015-12-14	Other	1183268413	ETOPOSIDE	etoposide	Secondary Suspect Drug				metastases to peritoneum	disease progression	11832684	M	US	16
118326841	2015-12-14	Other	1183268414	SUNITINIB	sunitinib	Secondary Suspect Drug				metastases to peritoneum	disease progression	11832684	M	US	16
190916181	2021-04-03	Hospitalization - Initial or Prolonged	190916181100	CISPLATIN	cisplatin	Primary Suspect Drug					abdominal pain / fatigue / human rhinovirus test positive / neutrophil count decreased / oropharyngeal pain / pyrexia / swelling / tachycardia / vomiting	19091618	F	US	17
190916181	2021-04-03	Hospitalization - Initial or Prolonged	190916181200	DOXORUBICIN HYDROCHLORIDE	doxorubicin	Secondary Suspect Drug					abdominal pain / fatigue / human rhinovirus test positive / neutrophil count decreased / oropharyngeal pain / pyrexia / swelling / tachycardia / vomiting	19091618	F	US	17
190916181	2021-04-03	Hospitalization - Initial or Prolonged	190916181300	ZINECARD	dexrazoxane	Secondary Suspect Drug					abdominal pain / fatigue / human rhinovirus test positive / neutrophil count decreased / oropharyngeal pain / pyrexia / swelling / tachycardia / vomiting	19091618	F	US	17
190916181	2021-04-03	Hospitalization - Initial or Prolonged	190916181400	NEXAVAR	sorafenib	Secondary Suspect Drug					abdominal pain / fatigue / human rhinovirus test positive / neutrophil count decreased / oropharyngeal pain / pyrexia / swelling / tachycardia / vomiting	19091618	F	US	17
193911481	2021-06-08	Other	193911481100	VOTRIENT	pazopanib	Primary Suspect Drug	Unknown	600 MG, QD	600.0	desmoid tumour	arthralgia / gastrointestinal disorder	19391148	M	RU	15
194525871	2021-06-23		194525871100	VOTRIENT	pazopanib	Primary Suspect Drug	Oral			chondrosarcoma	disease progression / therapy cessation	19452587	M	US	17
160091312	2019-09-06	Death/ Other	160091312100	DASATINIB	dasatinib	Primary Suspect Drug	Oral	20 MILLIGRAM, QD	20.0	brain neoplasm malignant	death / drug ineffective / intentional product use issue	16009131	M	US	15
160091312	2019-09-06	Death/ Other	160091312200	VOTRIENT	pazopanib	Concomitant	Unknown	UNK		product used for unknown indication	death / drug ineffective / intentional product use issue	16009131	M	US	15
160091312	2019-09-06	Death/ Other	160091312300	AVASTIN	bevacizumab	Concomitant	Unknown	UNK		product used for unknown indication	death / drug ineffective / intentional product use issue	16009131	M	US	15
160091312	2019-09-06	Death/ Other	160091312400	KEPPRA	levetiracetam	Concomitant	Unknown	UNK		product used for unknown indication	death / drug ineffective / intentional product use issue	16009131	M	US	15
160091312	2019-09-06	Death/ Other	160091312500	AFINITOR	everolimus	Concomitant	Unknown	UNK		product used for unknown indication	death / drug ineffective / intentional product use issue	16009131	M	US	15
149351901	2018-05-24	Other	1493519011	AZACITIDINE	azacitidine	Primary Suspect Drug	Unknown	STARTED ON DAY +246; TWO CYCLES		acute myeloid leukaemia	acute graft versus host disease in skin / clostridium difficile colitis / febrile neutropenia / meningitis / metapneumovirus infection / pneumonia / varicella	14935190	M	US	15
149351901	2018-05-24	Other	1493519012	BUSULFAN	busulfan	Secondary Suspect Drug	Unknown			acute myeloid leukaemia	acute graft versus host disease in skin / clostridium difficile colitis / febrile neutropenia / meningitis / metapneumovirus infection / pneumonia / varicella	14935190	M	US	15
149351901	2018-05-24	Other	1493519013	SORAFENIB	sorafenib	Secondary Suspect Drug	Unknown	STARTED ON DAY +212		acute myeloid leukaemia	acute graft versus host disease in skin / clostridium difficile colitis / febrile neutropenia / meningitis / metapneumovirus infection / pneumonia / varicella	14935190	M	US	15
149351901	2018-05-24	Other	1493519014	CYCLOPHOSPHAMIDE	cyclophosphamide	Secondary Suspect Drug	Unknown			acute myeloid leukaemia	acute graft versus host disease in skin / clostridium difficile colitis / febrile neutropenia / meningitis / metapneumovirus infection / pneumonia / varicella	14935190	M	US	15
160091313	2019-10-11	Death/ Other	160091313100	DASATINIB	dasatinib	Primary Suspect Drug	Oral	20 MILLIGRAM, QD	20.0	glioblastoma	death / drug ineffective / intentional product use issue / prescribed underdose	16009131	M	US	15
160091313	2019-10-11	Death/ Other	160091313200	VOTRIENT	pazopanib	Concomitant	Unknown	UNK		product used for unknown indication	death / drug ineffective / intentional product use issue / prescribed underdose	16009131	M	US	15
160091313	2019-10-11	Death/ Other	160091313300	AVASTIN	bevacizumab	Concomitant	Unknown	UNK		product used for unknown indication	death / drug ineffective / intentional product use issue / prescribed underdose	16009131	M	US	15
160091313	2019-10-11	Death/ Other	160091313400	KEPPRA	levetiracetam	Concomitant	Unknown	UNK		product used for unknown indication	death / drug ineffective / intentional product use issue / prescribed underdose	16009131	M	US	15
160091313	2019-10-11	Death/ Other	160091313500	AFINITOR	everolimus	Concomitant	Unknown	UNK		product used for unknown indication	death / drug ineffective / intentional product use issue / prescribed underdose	16009131	M	US	15
202391852	2022-01-31	Other	202391852100	VOTRIENT	pazopanib	Primary Suspect Drug	Oral	UNK		osteosarcoma recurrent	malignant neoplasm progression / osteosarcoma recurrent / pleural effusion / pleural neoplasm / product use in unapproved indication	20239185	M	JP	17
202391852	2022-01-31	Other	202391852200	ETOPOSIDE	etoposide	Secondary Suspect Drug	Intravenous drip	UNK		osteosarcoma recurrent	malignant neoplasm progression / osteosarcoma recurrent / pleural effusion / pleural neoplasm / product use in unapproved indication	20239185	M	JP	17
202391852	2022-01-31	Other	202391852300	GEMCITABINE	gemcitabine	Secondary Suspect Drug	Unknown	UNK		osteosarcoma recurrent	malignant neoplasm progression / osteosarcoma recurrent / pleural effusion / pleural neoplasm / product use in unapproved indication	20239185	M	JP	17
202391852	2022-01-31	Other	202391852400	DOCETAXEL	docetaxel	Secondary Suspect Drug	Unknown	UNK		osteosarcoma recurrent	malignant neoplasm progression / osteosarcoma recurrent / pleural effusion / pleural neoplasm / product use in unapproved indication	20239185	M	JP	17
202391852	2022-01-31	Other	202391852500	TEMOZOLOMIDE	temozolomide	Secondary Suspect Drug	Unknown	UNK		osteosarcoma recurrent	malignant neoplasm progression / osteosarcoma recurrent / pleural effusion / pleural neoplasm / product use in unapproved indication	20239185	M	JP	17
202391852	2022-01-31	Other	202391852600	IRINOTECAN HYDROCHLORIDE	irinotecan	Secondary Suspect Drug	Unknown	UNK		osteosarcoma recurrent	malignant neoplasm progression / osteosarcoma recurrent / pleural effusion / pleural neoplasm / product use in unapproved indication	20239185	M	JP	17
202391852	2022-01-31	Other	202391852700	CARBOPLATIN	carboplatin	Secondary Suspect Drug	Unknown	UNK		osteosarcoma recurrent	malignant neoplasm progression / osteosarcoma recurrent / pleural effusion / pleural neoplasm / product use in unapproved indication	20239185	M	JP	17
139768084	2017-10-12	Death/ Hospitalization - Initial or Prolonged/ Other	1397680841	LENVATINIB	lenvatinib	Primary Suspect Drug	Oral			osteosarcoma	proteinuria / respiratory distress	13976808	M	FR	10
139768084	2017-10-12	Death/ Hospitalization - Initial or Prolonged/ Other	1397680842	POTASSIUM CHLORIDE	potassium chloride	Concomitant					proteinuria / respiratory distress	13976808	M	FR	10
139768084	2017-10-12	Death/ Hospitalization - Initial or Prolonged/ Other	1397680843	CHOLECALCIFEROL	cholecalciferol	Concomitant					proteinuria / respiratory distress	13976808	M	FR	10
139768084	2017-10-12	Death/ Hospitalization - Initial or Prolonged/ Other	1397680844	LEVOTHYROXINE	levothyroxine	Concomitant					proteinuria / respiratory distress	13976808	M	FR	10
206025991	2022-03-16	Other	206025991100	NEXAVAR	sorafenib	Primary Suspect Drug		200 mg, BID			haematotoxicity / off label use	20602599	M	FR	15
206025991	2022-03-16	Other	206025991200	NEXAVAR	sorafenib	Secondary Suspect Drug		200 mg, QD	200.0		haematotoxicity / off label use	20602599	M	FR	15
139768085	2018-05-03	Death/ Hospitalization - Initial or Prolonged	1397680851	LENVATINIB	lenvatinib	Primary Suspect Drug	Oral			osteosarcoma	respiratory distress	13976808	M	FR	10
139768085	2018-05-03	Death/ Hospitalization - Initial or Prolonged	1397680852	POTASSIUM CHLORIDE	potassium chloride	Concomitant					respiratory distress	13976808	M	FR	10
139768085	2018-05-03	Death/ Hospitalization - Initial or Prolonged	1397680853	CHOLECALCIFEROL	cholecalciferol	Concomitant					respiratory distress	13976808	M	FR	10
139768085	2018-05-03	Death/ Hospitalization - Initial or Prolonged	1397680854	LEVOTHYROXINE	levothyroxine	Concomitant					respiratory distress	13976808	M	FR	10
111561701	2015-06-02		111561701100	SORAFENIB	sorafenib	Primary Suspect Drug				angiosarcoma	drug ineffective / off label use	11156170	M	US	4
111561701	2015-06-02		111561701200	PROPRANOLOL	propranolol	Concomitant		1 MG/KG, UNK			drug ineffective / off label use	11156170	M	US	4
111561701	2015-06-02		111561701300	PROPRANOLOL	propranolol	Concomitant		2 MG/KG, UNK			drug ineffective / off label use	11156170	M	US	4
111561701	2015-06-02		111561701400	PROPRANOLOL	propranolol	Concomitant		3 MG/KG, UNK			drug ineffective / off label use	11156170	M	US	4
131331728	2017-12-18	Death/ Hospitalization - Initial or Prolonged	131331728100	VOTRIENT	pazopanib	Primary Suspect Drug	Oral	450 MG/M2, QD		neoplasm	malignant neoplasm progression / osteosarcoma / pleural effusion	13133172	M	US	17
131331728	2017-12-18	Death/ Hospitalization - Initial or Prolonged	131331728200	VOTRIENT	pazopanib	Secondary Suspect Drug	Oral	344 MG/M2, QD			malignant neoplasm progression / osteosarcoma / pleural effusion	13133172	M	US	17
131331728	2017-12-18	Death/ Hospitalization - Initial or Prolonged	131331728300	OXYCODONE	oxycodone	Concomitant	Unknown	UNK		product used for unknown indication	malignant neoplasm progression / osteosarcoma / pleural effusion	13133172	M	US	17
147082631	2018-04-03	Death/ Other	147082631100	Dactinomycin	dactinomycin	Primary Suspect Drug	Unknown			osteosarcoma	disease progression / metastases to lung / off label use / osteosarcoma / therapy non-responder	14708263	F	JP	3
147082631	2018-04-03	Death/ Other	147082631200	Dactinomycin	dactinomycin	Secondary Suspect Drug				metastases to lung	disease progression / metastases to lung / off label use / osteosarcoma / therapy non-responder	14708263	F	JP	3
147082631	2018-04-03	Death/ Other	147082631300	METHOTREXATE SODIUM	methotrexate	Secondary Suspect Drug	Unknown			osteosarcoma metastatic	disease progression / metastases to lung / off label use / osteosarcoma / therapy non-responder	14708263	F	JP	3
147082631	2018-04-03	Death/ Other	147082631400	METHOTREXATE SODIUM	methotrexate	Secondary Suspect Drug				metastases to lung	disease progression / metastases to lung / off label use / osteosarcoma / therapy non-responder	14708263	F	JP	3
147082631	2018-04-03	Death/ Other	147082631500	CISPLATIN	cisplatin	Secondary Suspect Drug	Unknown			osteosarcoma metastatic	disease progression / metastases to lung / off label use / osteosarcoma / therapy non-responder	14708263	F	JP	3
147082631	2018-04-03	Death/ Other	147082631600	CISPLATIN	cisplatin	Secondary Suspect Drug				metastases to lung	disease progression / metastases to lung / off label use / osteosarcoma / therapy non-responder	14708263	F	JP	3
147082631	2018-04-03	Death/ Other	147082631700	ADRIAMYCIN	doxorubicin	Secondary Suspect Drug	Unknown			osteosarcoma metastatic	disease progression / metastases to lung / off label use / osteosarcoma / therapy non-responder	14708263	F	JP	3
147082631	2018-04-03	Death/ Other	147082631800	ADRIAMYCIN	doxorubicin	Secondary Suspect Drug				metastases to lung	disease progression / metastases to lung / off label use / osteosarcoma / therapy non-responder	14708263	F	JP	3
147082631	2018-04-03	Death/ Other	147082631900	IFOSFAMIDE	ifosfamide	Secondary Suspect Drug	Unknown			osteosarcoma metastatic	disease progression / metastases to lung / off label use / osteosarcoma / therapy non-responder	14708263	F	JP	3
147082631	2018-04-03	Death/ Other	1470826311000	IFOSFAMIDE	ifosfamide	Secondary Suspect Drug				metastases to lung	disease progression / metastases to lung / off label use / osteosarcoma / therapy non-responder	14708263	F	JP	3
147082631	2018-04-03	Death/ Other	1470826311100	ETOPOSIDE	etoposide	Secondary Suspect Drug	Unknown			osteosarcoma metastatic	disease progression / metastases to lung / off label use / osteosarcoma / therapy non-responder	14708263	F	JP	3
147082631	2018-04-03	Death/ Other	1470826311200	ETOPOSIDE	etoposide	Secondary Suspect Drug				metastases to lung	disease progression / metastases to lung / off label use / osteosarcoma / therapy non-responder	14708263	F	JP	3
147082631	2018-04-03	Death/ Other	1470826311300	CYCLOPHOSPHAMIDE	cyclophosphamide	Secondary Suspect Drug	Unknown			osteosarcoma metastatic	disease progression / metastases to lung / off label use / osteosarcoma / therapy non-responder	14708263	F	JP	3
147082631	2018-04-03	Death/ Other	1470826311400	CYCLOPHOSPHAMIDE	cyclophosphamide	Secondary Suspect Drug				metastases to lung	disease progression / metastases to lung / off label use / osteosarcoma / therapy non-responder	14708263	F	JP	3
147082631	2018-04-03	Death/ Other	1470826311500	GEMCITABINE	gemcitabine	Secondary Suspect Drug	Unknown			osteosarcoma metastatic	disease progression / metastases to lung / off label use / osteosarcoma / therapy non-responder	14708263	F	JP	3
147082631	2018-04-03	Death/ Other	1470826311600	GEMCITABINE	gemcitabine	Secondary Suspect Drug				metastases to lung	disease progression / metastases to lung / off label use / osteosarcoma / therapy non-responder	14708263	F	JP	3
147082631	2018-04-03	Death/ Other	1470826311700	DOCETAXEL	docetaxel	Secondary Suspect Drug	Unknown			osteosarcoma metastatic	disease progression / metastases to lung / off label use / osteosarcoma / therapy non-responder	14708263	F	JP	3
147082631	2018-04-03	Death/ Other	1470826311800	DOCETAXEL	docetaxel	Secondary Suspect Drug				metastases to lung	disease progression / metastases to lung / off label use / osteosarcoma / therapy non-responder	14708263	F	JP	3
147082631	2018-04-03	Death/ Other	1470826311900	SORAFENIB	sorafenib	Concomitant	Unknown			osteosarcoma metastatic	disease progression / metastases to lung / off label use / osteosarcoma / therapy non-responder	14708263	F	JP	3
147082631	2018-04-03	Death/ Other	1470826312000	SORAFENIB	sorafenib	Concomitant				metastases to lung	disease progression / metastases to lung / off label use / osteosarcoma / therapy non-responder	14708263	F	JP	3
6214934	2009-06-04		1011674344	NEXAVAR	sorafenib	Primary Suspect Drug	ORAL	300 MG/M^2/DAY; 10 MG/KG/DAY		thyroid cancer	alopecia / aspartate aminotransferase increased / haemoglobin increased / hair colour changes / hyperbilirubinaemia / hyperparathyroidism secondary / hypocalcaemia / lipase increased / neutropenia / palmar-plantar erythrodysaesthesia syndrome / rash pruritic / thrombocytopenia / weight decreased	7011277	F	UNITED STATES	14
6214934	2009-06-04		1011674345	NEXAVAR	sorafenib	Secondary Suspect Drug	ORAL	72MG/M^2/DAY; 2.3MG/KG/DAY			alopecia / aspartate aminotransferase increased / haemoglobin increased / hair colour changes / hyperbilirubinaemia / hyperparathyroidism secondary / hypocalcaemia / lipase increased / neutropenia / palmar-plantar erythrodysaesthesia syndrome / rash pruritic / thrombocytopenia / weight decreased	7011277	F	UNITED STATES	14
6214934	2009-06-04		1011674346	NEXAVAR	sorafenib	Secondary Suspect Drug	ORAL	150 MG/M^2/DAY; 5 MG/KG/DAY			alopecia / aspartate aminotransferase increased / haemoglobin increased / hair colour changes / hyperbilirubinaemia / hyperparathyroidism secondary / hypocalcaemia / lipase increased / neutropenia / palmar-plantar erythrodysaesthesia syndrome / rash pruritic / thrombocytopenia / weight decreased	7011277	F	UNITED STATES	14
124721701	2016-06-16		1247217011	PAZOPANIB HYDROCHLORIDE	pazopanib	Primary Suspect Drug	Oral	3 DF, QD		soft tissue sarcoma	epistaxis	12472170	F	US	11
190201371	2021-03-17	Other	190201371100	STIVARGA	regorafenib	Primary Suspect Drug		80 MG, QD, 3 WEEKS ON 1 WEEK OFF		osteosarcoma recurrent	adverse drug reaction / alopecia / blister / blood pressure increased / constipation / erythema / fatigue / mass excision / ocular hyperaemia / off label use / product use in unapproved indication / product use issue	19020137	M	CA	17
190201371	2021-03-17	Other	190201371200	STIVARGA	regorafenib	Secondary Suspect Drug		(DOSE INCREASED)		metastases to lung	adverse drug reaction / alopecia / blister / blood pressure increased / constipation / erythema / fatigue / mass excision / ocular hyperaemia / off label use / product use in unapproved indication / product use issue	19020137	M	CA	17
190201371	2021-03-17	Other	190201371300	STIVARGA	regorafenib	Secondary Suspect Drug		80 MG, QD	80.0	osteosarcoma recurrent	adverse drug reaction / alopecia / blister / blood pressure increased / constipation / erythema / fatigue / mass excision / ocular hyperaemia / off label use / product use in unapproved indication / product use issue	19020137	M	CA	17
190201371	2021-03-17	Other	190201371400	STIVARGA	regorafenib	Secondary Suspect Drug		80 MG, QD (3 WEEKS ON 1 WEEK OFF)		osteosarcoma recurrent	adverse drug reaction / alopecia / blister / blood pressure increased / constipation / erythema / fatigue / mass excision / ocular hyperaemia / off label use / product use in unapproved indication / product use issue	19020137	M	CA	17
190201371	2021-03-17	Other	190201371500	STIVARGA	regorafenib	Secondary Suspect Drug		120 MG QD	120.0	osteosarcoma recurrent	adverse drug reaction / alopecia / blister / blood pressure increased / constipation / erythema / fatigue / mass excision / ocular hyperaemia / off label use / product use in unapproved indication / product use issue	19020137	M	CA	17
190201371	2021-03-17	Other	190201371600	STIVARGA	regorafenib	Secondary Suspect Drug		80 MG, QD (3 WEEKS ON 1 WEEK OFF)		osteosarcoma recurrent	adverse drug reaction / alopecia / blister / blood pressure increased / constipation / erythema / fatigue / mass excision / ocular hyperaemia / off label use / product use in unapproved indication / product use issue	19020137	M	CA	17
125723184	2016-11-16	Hospitalization - Initial or Prolonged	125723184100	CABOZANTINIB	cabozantinib	Primary Suspect Drug	Oral	40 MG, QD	40.0	ewing's sarcoma	pneumothorax	12572318	M	FR	13
125723184	2016-11-16	Hospitalization - Initial or Prolonged	125723184200	CABOZANTINIB	cabozantinib	Secondary Suspect Drug	Oral	40 MG, QD	40.0		pneumothorax	12572318	M	FR	13
125723184	2016-11-16	Hospitalization - Initial or Prolonged	125723184300	LEVOTHYROXINE	levothyroxine	Concomitant					pneumothorax	12572318	M	FR	13
125723184	2016-11-16	Hospitalization - Initial or Prolonged	125723184400	BACTRIM	trimethoprim / sulfamethoxazole	Concomitant					pneumothorax	12572318	M	FR	13
125723184	2016-11-16	Hospitalization - Initial or Prolonged	125723184500	ESOMEPRAZOLE	esomeprazole	Concomitant					pneumothorax	12572318	M	FR	13
198774423	2021-10-22	Hospitalization - Initial or Prolonged/ Other	198774423100	NEXAVAR	sorafenib	Primary Suspect Drug		400 mg, QD	400.0	desmoid tumour	iridocyclitis / latent tuberculosis / off label use	19877442	M	GB	14
144452051	2018-01-26	Death	144452051100	VOTRIENT	pazopanib	Primary Suspect Drug	Oral	600 MG, UNK		soft tissue sarcoma	malignant neoplasm progression / soft tissue sarcoma	14445205	F	US	13
8486354	2012-07-03	Death	1020159485	VOTRIENT	pazopanib	Primary Suspect Drug	ORAL	600MG PER DAY	600.0	bone neoplasm malignant	death	8648559	M	UNITED STATES	16
8486354	2012-07-03	Death	1020159486	BACLOFEN	baclofen	Concomitant					death	8648559	M	UNITED STATES	16
8486354	2012-07-03	Death	1020159487	ZOFRAN	ondansetron	Concomitant					death	8648559	M	UNITED STATES	16
8486354	2012-07-03	Death	1020159488	OLANZAPINE	olanzapine	Concomitant					death	8648559	M	UNITED STATES	16
8486354	2012-07-03	Death	1020159489	AMOXICILLIN	amoxicillin	Concomitant					death	8648559	M	UNITED STATES	16
8486354	2012-07-03	Death	1020159490	ONDANSETRON HCL	ondansetron	Concomitant					death	8648559	M	UNITED STATES	16
8486354	2012-07-03	Death	1020159491	PRILOSEC	omeprazole	Concomitant					death	8648559	M	UNITED STATES	16
145250811	2018-02-13	Other	1452508111	PAZOPANIB	pazopanib	Primary Suspect Drug	Unknown	450 MG/M2, UNK		desmoid tumour	muscular weakness / product use in unapproved indication	14525081	F	US	16
145250811	2018-02-13	Other	1452508112	PAZOPANIB	pazopanib	Secondary Suspect Drug				fibromatosis	muscular weakness / product use in unapproved indication	14525081	F	US	16
107432752	2015-01-30	Death	1074327521	CABOZANTINIB	cabozantinib	Primary Suspect Drug	ORAL	20 MG, QD	20.0	brain neoplasm malignant	bacterial infection / drug ineffective for unapproved indication / off label use	10743275	M	US	7
107432752	2015-01-30	Death	1074327522	CABOZANTINIB	cabozantinib	Secondary Suspect Drug	ORAL	40 MG, QD; ALTERNATING WITH 20 MG, PO QD			bacterial infection / drug ineffective for unapproved indication / off label use	10743275	M	US	7
107432752	2015-01-30	Death	1074327523	BEVACIZUMAB	bevacizumab	Concomitant					bacterial infection / drug ineffective for unapproved indication / off label use	10743275	M	US	7
107432752	2015-01-30	Death	1074327524	TEMSIROLIMUS	temsirolimus	Concomitant					bacterial infection / drug ineffective for unapproved indication / off label use	10743275	M	US	7
105716501	2014-11-07	Other	1057165011	SORAFENIB	sorafenib	Primary Suspect Drug		UNK; 5 CYCLES WITH PLADO CHEMOTHERAPY		hepatocellular carcinoma	palmar-plantar erythrodysaesthesia syndrome / product use issue	10571650	F	US	12
105716501	2014-11-07	Other	1057165012	SORAFENIB	sorafenib	Secondary Suspect Drug		UNK; RESTARTED AFTER TRANSPLANT		hepatocellular carcinoma	palmar-plantar erythrodysaesthesia syndrome / product use issue	10571650	F	US	12
105716501	2014-11-07	Other	1057165013	CISPLATIN	cisplatin	Concomitant		5 CYCLES AS PART OF PLADO REGIMEN		hepatocellular carcinoma	palmar-plantar erythrodysaesthesia syndrome / product use issue	10571650	F	US	12
105716501	2014-11-07	Other	1057165014	DOXORUBICIN	doxorubicin	Concomitant		5 CYCLES AS PART OF PLADO REGIMEN		hepatocellular carcinoma	palmar-plantar erythrodysaesthesia syndrome / product use issue	10571650	F	US	12
105716501	2014-11-07	Other	1057165015	DOXORUBICIN	doxorubicin	Concomitant		UNK; RESTARTED WITH HACE AND MITOMYCIN		hepatocellular carcinoma	palmar-plantar erythrodysaesthesia syndrome / product use issue	10571650	F	US	12
105716501	2014-11-07	Other	1057165016	MITOMYCIN	mitomycin	Concomitant		UNK; WITH HACE AND DOXORUBICIN		hepatocellular carcinoma	palmar-plantar erythrodysaesthesia syndrome / product use issue	10571650	F	US	12
194585281	2021-06-24	Other	194585281100	SORAFENIB	sorafenib	Primary Suspect Drug	Unknown	150 MILLIGRAM/SQ. METER, BID		malignant lymphoid neoplasm	alopecia / decreased appetite / drug ineffective	19458528	M	NO	7
194585281	2021-06-24	Other	194585281200	SORAFENIB	sorafenib	Secondary Suspect Drug		100 MILLIGRAM/SQ. METER, BID		myeloid leukaemia	alopecia / decreased appetite / drug ineffective	19458528	M	NO	7
194585281	2021-06-24	Other	194585281300	SORAFENIB	sorafenib	Secondary Suspect Drug				eosinophilia	alopecia / decreased appetite / drug ineffective	19458528	M	NO	7
194585281	2021-06-24	Other	194585281400	SORAFENIB	sorafenib	Secondary Suspect Drug				flt3 gene mutation	alopecia / decreased appetite / drug ineffective	19458528	M	NO	7
194585281	2021-06-24	Other	194585281500	IMATINIB	imatinib	Secondary Suspect Drug	Unknown	300 MILLIGRAM/SQ. METER		malignant lymphoid neoplasm	alopecia / decreased appetite / drug ineffective	19458528	M	NO	7
194585281	2021-06-24	Other	194585281600	IMATINIB	imatinib	Secondary Suspect Drug				myeloid leukaemia	alopecia / decreased appetite / drug ineffective	19458528	M	NO	7
194585281	2021-06-24	Other	194585281700	IMATINIB	imatinib	Secondary Suspect Drug				eosinophilia	alopecia / decreased appetite / drug ineffective	19458528	M	NO	7
194585281	2021-06-24	Other	194585281800	IMATINIB	imatinib	Secondary Suspect Drug				flt3 gene mutation	alopecia / decreased appetite / drug ineffective	19458528	M	NO	7
194585281	2021-06-24	Other	194585281900	SIROLIMUS	sirolimus	Secondary Suspect Drug	Unknown	UNK		malignant lymphoid neoplasm	alopecia / decreased appetite / drug ineffective	19458528	M	NO	7
194585281	2021-06-24	Other	1945852811000	SIROLIMUS	sirolimus	Secondary Suspect Drug				myeloid leukaemia	alopecia / decreased appetite / drug ineffective	19458528	M	NO	7
194585281	2021-06-24	Other	1945852811100	SIROLIMUS	sirolimus	Secondary Suspect Drug				eosinophilia	alopecia / decreased appetite / drug ineffective	19458528	M	NO	7
194585281	2021-06-24	Other	1945852811200	SIROLIMUS	sirolimus	Secondary Suspect Drug				flt3 gene mutation	alopecia / decreased appetite / drug ineffective	19458528	M	NO	7
147478931	2018-04-11	Other	1474789311	CABOZANTINIB	cabozantinib	Primary Suspect Drug	Oral	60 MG, QD	60.0	osteosarcoma	headache / pneumothorax / vision blurred	14747893	UNK	FR	16
191897131	2021-04-28	Life-Threatening/ Hospitalization - Initial or Prolonged	191897131100	SUTENT	sunitinib	Primary Suspect Drug	Oral	25 MG		thymoma	abdominal pain / aplasia / bicytopenia / chills / diarrhoea / dyspnoea / generalised oedema / haemoglobin decreased / hypothyroidism / oedema / platelet count decreased / pyrexia / yellow skin	19189713	F	CA	14
191897131	2021-04-28	Life-Threatening/ Hospitalization - Initial or Prolonged	191897131200	SUTENT	sunitinib	Secondary Suspect Drug	Oral	50 MG			abdominal pain / aplasia / bicytopenia / chills / diarrhoea / dyspnoea / generalised oedema / haemoglobin decreased / hypothyroidism / oedema / platelet count decreased / pyrexia / yellow skin	19189713	F	CA	14
191897131	2021-04-28	Life-Threatening/ Hospitalization - Initial or Prolonged	191897131300	CALCIUM	calcium	Concomitant					abdominal pain / aplasia / bicytopenia / chills / diarrhoea / dyspnoea / generalised oedema / haemoglobin decreased / hypothyroidism / oedema / platelet count decreased / pyrexia / yellow skin	19189713	F	CA	14
191897131	2021-04-28	Life-Threatening/ Hospitalization - Initial or Prolonged	191897131400	CEFOTAXIME	cefotaxime	Concomitant					abdominal pain / aplasia / bicytopenia / chills / diarrhoea / dyspnoea / generalised oedema / haemoglobin decreased / hypothyroidism / oedema / platelet count decreased / pyrexia / yellow skin	19189713	F	CA	14
191897131	2021-04-28	Life-Threatening/ Hospitalization - Initial or Prolonged	191897131500	CHOLECALCIFEROL	cholecalciferol	Concomitant					abdominal pain / aplasia / bicytopenia / chills / diarrhoea / dyspnoea / generalised oedema / haemoglobin decreased / hypothyroidism / oedema / platelet count decreased / pyrexia / yellow skin	19189713	F	CA	14
191897131	2021-04-28	Life-Threatening/ Hospitalization - Initial or Prolonged	191897131600	GABAPENTIN	gabapentin	Concomitant					abdominal pain / aplasia / bicytopenia / chills / diarrhoea / dyspnoea / generalised oedema / haemoglobin decreased / hypothyroidism / oedema / platelet count decreased / pyrexia / yellow skin	19189713	F	CA	14
191897131	2021-04-28	Life-Threatening/ Hospitalization - Initial or Prolonged	191897131700	MAGNESIUM	magnesium	Concomitant					abdominal pain / aplasia / bicytopenia / chills / diarrhoea / dyspnoea / generalised oedema / haemoglobin decreased / hypothyroidism / oedema / platelet count decreased / pyrexia / yellow skin	19189713	F	CA	14
191897131	2021-04-28	Life-Threatening/ Hospitalization - Initial or Prolonged	191897131800	ONDANSETRON	ondansetron	Concomitant					abdominal pain / aplasia / bicytopenia / chills / diarrhoea / dyspnoea / generalised oedema / haemoglobin decreased / hypothyroidism / oedema / platelet count decreased / pyrexia / yellow skin	19189713	F	CA	14
191897131	2021-04-28	Life-Threatening/ Hospitalization - Initial or Prolonged	191897131900	POTASSIUM	potassium	Concomitant					abdominal pain / aplasia / bicytopenia / chills / diarrhoea / dyspnoea / generalised oedema / haemoglobin decreased / hypothyroidism / oedema / platelet count decreased / pyrexia / yellow skin	19189713	F	CA	14
191897131	2021-04-28	Life-Threatening/ Hospitalization - Initial or Prolonged	1918971311000	SODIUM PHOSPHATE	sodium phosphates	Concomitant					abdominal pain / aplasia / bicytopenia / chills / diarrhoea / dyspnoea / generalised oedema / haemoglobin decreased / hypothyroidism / oedema / platelet count decreased / pyrexia / yellow skin	19189713	F	CA	14
191897131	2021-04-28	Life-Threatening/ Hospitalization - Initial or Prolonged	1918971311100	SULFAMETHOXAZOLE and TRIMETHOPRIM	Concomitant					abdominal pain / aplasia / bicytopenia / chills / diarrhoea / dyspnoea / generalised oedema / haemoglobin decreased / hypothyroidism / oedema / platelet count decreased / pyrexia / yellow skin	19189713	F	CA	14
191897131	2021-04-28	Life-Threatening/ Hospitalization - Initial or Prolonged	1918971311100	SULFAMETHOXAZOLE and TRIMETHOPRIM	sulfamethoxazole / trimethoprim	Concomitant					abdominal pain / aplasia / bicytopenia / chills / diarrhoea / dyspnoea / generalised oedema / haemoglobin decreased / hypothyroidism / oedema / platelet count decreased / pyrexia / yellow skin	19189713	F	CA	14
191897131	2021-04-28	Life-Threatening/ Hospitalization - Initial or Prolonged	1918971311200	VALACYCLOVIR HYDROCHLORIDE	valaciclovir	Concomitant					abdominal pain / aplasia / bicytopenia / chills / diarrhoea / dyspnoea / generalised oedema / haemoglobin decreased / hypothyroidism / oedema / platelet count decreased / pyrexia / yellow skin	19189713	F	CA	14
191897131	2021-04-28	Life-Threatening/ Hospitalization - Initial or Prolonged	1918971311300	VANCOMYCIN	vancomycin	Concomitant					abdominal pain / aplasia / bicytopenia / chills / diarrhoea / dyspnoea / generalised oedema / haemoglobin decreased / hypothyroidism / oedema / platelet count decreased / pyrexia / yellow skin	19189713	F	CA	14
191897131	2021-04-28	Life-Threatening/ Hospitalization - Initial or Prolonged	1918971311400	ZINC	zinc	Concomitant					abdominal pain / aplasia / bicytopenia / chills / diarrhoea / dyspnoea / generalised oedema / haemoglobin decreased / hypothyroidism / oedema / platelet count decreased / pyrexia / yellow skin	19189713	F	CA	14
131331727	2017-08-14	Death/ Hospitalization - Initial or Prolonged/ Other	131331727100	VOTRIENT	pazopanib	Primary Suspect Drug	Oral	450 MG/M2, QD		neoplasm	disease progression / dyspnoea / osteosarcoma / pleural effusion	13133172	M	US	17
131331727	2017-08-14	Death/ Hospitalization - Initial or Prolonged/ Other	131331727200	VOTRIENT	pazopanib	Secondary Suspect Drug	Oral	344 MG/M2, QD			disease progression / dyspnoea / osteosarcoma / pleural effusion	13133172	M	US	17
131331727	2017-08-14	Death/ Hospitalization - Initial or Prolonged/ Other	131331727300	OXYCODONE	oxycodone	Concomitant	Unknown	UNK		product used for unknown indication	disease progression / dyspnoea / osteosarcoma / pleural effusion	13133172	M	US	17
158920741	2019-01-30		158920741100	CABOMETYX	cabozantinib	Primary Suspect Drug		UNK		medullary thyroid cancer	disease progression / off label use	15892074	M	GB	16
134989141	2017-05-01	Death	1349891411	PAZOPANIB HYDROCHLORIDE	pazopanib	Primary Suspect Drug	Oral	UNK		soft tissue neoplasm	death	13498914	F	US	4
134989141	2017-05-01	Death	1349891412	PAZOPANIB HYDROCHLORIDE	pazopanib	Secondary Suspect Drug				soft tissue sarcoma	death	13498914	F	US	4
147478932	2018-09-07	Other	1474789321	CABOZANTINIB	cabozantinib	Primary Suspect Drug	Oral	60 MG, QD	60.0	osteosarcoma	headache / pneumothorax / vision blurred / visual impairment	14747893	UNK	FR	16
202308973	2022-09-28	Other	202308973100	RYDAPT	midostaurin	Primary Suspect Drug	Oral	15 mg/m2 (every 1 day)		acute myeloid leukaemia	acute myeloid leukaemia recurrent / bone marrow failure / drug intolerance / lymphadenopathy / myelosuppression / pancytopenia / skin toxicity	20230897	M	CA	9
202308973	2022-09-28	Other	202308973200	RYDAPT	midostaurin	Secondary Suspect Drug	Oral	30 mg/m2 (every 1 day)			acute myeloid leukaemia recurrent / bone marrow failure / drug intolerance / lymphadenopathy / myelosuppression / pancytopenia / skin toxicity	20230897	M	CA	9
202308973	2022-09-28	Other	202308973300	RYDAPT	midostaurin	Secondary Suspect Drug	Oral	30 mg/m2 (every 1 day)			acute myeloid leukaemia recurrent / bone marrow failure / drug intolerance / lymphadenopathy / myelosuppression / pancytopenia / skin toxicity	20230897	M	CA	9
202308973	2022-09-28	Other	202308973400	BUSULFAN	busulfan	Secondary Suspect Drug	Unknown	UNK		product used for unknown indication	acute myeloid leukaemia recurrent / bone marrow failure / drug intolerance / lymphadenopathy / myelosuppression / pancytopenia / skin toxicity	20230897	M	CA	9
202308973	2022-09-28	Other	202308973500	CYCLOPHOSPHAMIDE	cyclophosphamide	Secondary Suspect Drug	Unknown	UNK		product used for unknown indication	acute myeloid leukaemia recurrent / bone marrow failure / drug intolerance / lymphadenopathy / myelosuppression / pancytopenia / skin toxicity	20230897	M	CA	9
202308973	2022-09-28	Other	202308973600	CYTARABINE	cytarabine	Secondary Suspect Drug	Unknown	2000 mg/m2 (every 1 day)		acute myeloid leukaemia	acute myeloid leukaemia recurrent / bone marrow failure / drug intolerance / lymphadenopathy / myelosuppression / pancytopenia / skin toxicity	20230897	M	CA	9
202308973	2022-09-28	Other	202308973700	CYTARABINE	cytarabine	Secondary Suspect Drug	Unknown	100 mg/m2 (every 1 day)			acute myeloid leukaemia recurrent / bone marrow failure / drug intolerance / lymphadenopathy / myelosuppression / pancytopenia / skin toxicity	20230897	M	CA	9
202308973	2022-09-28	Other	202308973800	CYTARABINE	cytarabine	Secondary Suspect Drug	Intrathecal	1000 mg/m2 (every 1 day)			acute myeloid leukaemia recurrent / bone marrow failure / drug intolerance / lymphadenopathy / myelosuppression / pancytopenia / skin toxicity	20230897	M	CA	9
202308973	2022-09-28	Other	202308973900	ETOPOSIDE	etoposide	Secondary Suspect Drug	Unknown	UNK (100 mg/m2)		acute myeloid leukaemia	acute myeloid leukaemia recurrent / bone marrow failure / drug intolerance / lymphadenopathy / myelosuppression / pancytopenia / skin toxicity	20230897	M	CA	9
202308973	2022-09-28	Other	2023089731000	FILGRASTIM	filgrastim	Secondary Suspect Drug	Unknown	UNK mg/m2		acute myeloid leukaemia	acute myeloid leukaemia recurrent / bone marrow failure / drug intolerance / lymphadenopathy / myelosuppression / pancytopenia / skin toxicity	20230897	M	CA	9
202308973	2022-09-28	Other	2023089731100	FILGRASTIM	filgrastim	Secondary Suspect Drug	Unknown	UNK (5 ug/m2, every 1 day)			acute myeloid leukaemia recurrent / bone marrow failure / drug intolerance / lymphadenopathy / myelosuppression / pancytopenia / skin toxicity	20230897	M	CA	9
202308973	2022-09-28	Other	2023089731200	FLUDARABINE	fludarabine	Secondary Suspect Drug	Unknown	30 mg/m2		acute myeloid leukaemia	acute myeloid leukaemia recurrent / bone marrow failure / drug intolerance / lymphadenopathy / myelosuppression / pancytopenia / skin toxicity	20230897	M	CA	9
202308973	2022-09-28	Other	2023089731300	DAUNORUBICIN	daunorubicin	Secondary Suspect Drug	Unknown	50 mg/m2		acute myeloid leukaemia	acute myeloid leukaemia recurrent / bone marrow failure / drug intolerance / lymphadenopathy / myelosuppression / pancytopenia / skin toxicity	20230897	M	CA	9
202308973	2022-09-28	Other	2023089731400	NEXAVAR	sorafenib	Secondary Suspect Drug	Unknown	UNK		acute myeloid leukaemia	acute myeloid leukaemia recurrent / bone marrow failure / drug intolerance / lymphadenopathy / myelosuppression / pancytopenia / skin toxicity	20230897	M	CA	9
202308973	2022-09-28	Other	2023089731500	NEXAVAR	sorafenib	Secondary Suspect Drug	Unknown	200 mg/m2			acute myeloid leukaemia recurrent / bone marrow failure / drug intolerance / lymphadenopathy / myelosuppression / pancytopenia / skin toxicity	20230897	M	CA	9
202308973	2022-09-28	Other	2023089731600	THYMOGLOBULIN	anti-thymocyte globulin (rabbit) / antithymocyte immunoglobulin (rabbit)	Secondary Suspect Drug	Intravenous (not otherwise spe	UNK		acute myeloid leukaemia	acute myeloid leukaemia recurrent / bone marrow failure / drug intolerance / lymphadenopathy / myelosuppression / pancytopenia / skin toxicity	20230897	M	CA	9
202308973	2022-09-28	Other	2023089731700	BUSULFEX	busulfan	Secondary Suspect Drug	Unknown	UNK		acute myeloid leukaemia	acute myeloid leukaemia recurrent / bone marrow failure / drug intolerance / lymphadenopathy / myelosuppression / pancytopenia / skin toxicity	20230897	M	CA	9
8183064	2012-03-05	Other	1019036262	NEXAVAR	sorafenib	Primary Suspect Drug		200 MG, BID		hepatic neoplasm malignant	asthenia / fatigue / nausea / quality of life decreased / vomiting / weight decreased	8440027	M	UNITED STATES	14
8183064	2012-03-05	Other	1019036263	CISPLATIN	cisplatin	Concomitant		EVERY 21 DAYS		hepatic neoplasm malignant	asthenia / fatigue / nausea / quality of life decreased / vomiting / weight decreased	8440027	M	UNITED STATES	14
8183064	2012-03-05	Other	1019036264	DOXIL	doxorubicin	Concomitant		EVERY 21 DAYS			asthenia / fatigue / nausea / quality of life decreased / vomiting / weight decreased	8440027	M	UNITED STATES	14
8183064	2012-03-05	Other	1019036265	METOCLOPRAMIDE	metoclopramide	Concomitant		UNK			asthenia / fatigue / nausea / quality of life decreased / vomiting / weight decreased	8440027	M	UNITED STATES	14
158419991	2018-12-21		158419991100	VOTRIENT	pazopanib	Primary Suspect Drug	Oral	OTHER?		benign bone neoplasm	off label use / product use issue	15841999	M	US	1
204235076	2022-07-26	Hospitalization - Initial or Prolonged	204235076100	LENVATINIB	lenvatinib	Primary Suspect Drug	Oral			osteosarcoma	pneumothorax	20423507	F	TW	14
204235076	2022-07-26	Hospitalization - Initial or Prolonged	204235076200	LENVATINIB	lenvatinib	Secondary Suspect Drug	Oral				pneumothorax	20423507	F	TW	14
204235076	2022-07-26	Hospitalization - Initial or Prolonged	204235076300	LENVATINIB	lenvatinib	Secondary Suspect Drug	Oral				pneumothorax	20423507	F	TW	14
204235076	2022-07-26	Hospitalization - Initial or Prolonged	204235076400	IFOSFAMIDE	ifosfamide	Secondary Suspect Drug	Intravenous drip			osteosarcoma	pneumothorax	20423507	F	TW	14
204235076	2022-07-26	Hospitalization - Initial or Prolonged	204235076500	ETOPOSIDE	etoposide	Secondary Suspect Drug	Intravenous drip			osteosarcoma	pneumothorax	20423507	F	TW	14
204235076	2022-07-26	Hospitalization - Initial or Prolonged	204235076600	SULFAMETHOXAZOLE and TRIMETHOPRIM	Concomitant		1 tab TIW			pneumothorax	20423507	F	TW	14
204235076	2022-07-26	Hospitalization - Initial or Prolonged	204235076600	SULFAMETHOXAZOLE and TRIMETHOPRIM	sulfamethoxazole / trimethoprim	Concomitant		1 tab TIW			pneumothorax	20423507	F	TW	14
204235076	2022-07-26	Hospitalization - Initial or Prolonged	204235076700	LEVOTHYROXINE	levothyroxine	Concomitant				hypothyroidism	pneumothorax	20423507	F	TW	14
204235076	2022-07-26	Hospitalization - Initial or Prolonged	204235076800	LEVOTHYROXINE	levothyroxine	Concomitant					pneumothorax	20423507	F	TW	14
204235076	2022-07-26	Hospitalization - Initial or Prolonged	204235076900	LEVOTHYROXINE	levothyroxine	Concomitant					pneumothorax	20423507	F	TW	14
204235076	2022-07-26	Hospitalization - Initial or Prolonged	2042350761000	TRICHLORMETHIAZIDE	trichlormethiazide	Concomitant				hypertension	pneumothorax	20423507	F	TW	14
195973831	2021-07-22	Other	195973831100	TRAMETINIB	trametinib	Primary Suspect Drug	Unknown	UNK		bone cancer metastatic	bone cancer metastatic / product use in unapproved indication	19597383	M	US	13
195973831	2021-07-22	Other	195973831200	PAZOPANIB	pazopanib	Secondary Suspect Drug	Unknown	UNK		bone cancer metastatic	bone cancer metastatic / product use in unapproved indication	19597383	M	US	13
195973831	2021-07-22	Other	195973831300	SUNITINIB	sunitinib	Secondary Suspect Drug	Unknown	UNK		bone cancer metastatic	bone cancer metastatic / product use in unapproved indication	19597383	M	US	13
195973831	2021-07-22	Other	195973831400	IFOSFAMIDE	ifosfamide	Secondary Suspect Drug	Unknown	UNK		bone cancer metastatic	bone cancer metastatic / product use in unapproved indication	19597383	M	US	13
195973831	2021-07-22	Other	195973831500	DOXORUBICIN	doxorubicin	Secondary Suspect Drug	Unknown	UNK		bone cancer metastatic	bone cancer metastatic / product use in unapproved indication	19597383	M	US	13
211254781	2022-07-25	Other	211254781100	CYCLOPHOSPHAMIDE	cyclophosphamide	Primary Suspect Drug	Unknown	Dosage form: Not specified		acute myeloid leukaemia	acute myeloid leukaemia recurrent / bone marrow failure / drug intolerance / lymphadenopathy / pancytopenia / skin toxicity	21125478	M	CA	9
211254781	2022-07-25	Other	211254781200	BUSULFEX	busulfan	Secondary Suspect Drug	Unknown	Dosage form: Solution intravenous		acute myeloid leukaemia	acute myeloid leukaemia recurrent / bone marrow failure / drug intolerance / lymphadenopathy / pancytopenia / skin toxicity	21125478	M	CA	9
211254781	2022-07-25	Other	211254781300	CYTARABINE	cytarabine	Secondary Suspect Drug	Unknown	Dosage form: Not specified		acute myeloid leukaemia	acute myeloid leukaemia recurrent / bone marrow failure / drug intolerance / lymphadenopathy / pancytopenia / skin toxicity	21125478	M	CA	9
211254781	2022-07-25	Other	211254781400	DAUNORUBICIN HYDROCHLORIDE	daunorubicin	Secondary Suspect Drug	Unknown	50.0 mg/m2, Dosage form: Powder for solution intravenous		acute myeloid leukaemia	acute myeloid leukaemia recurrent / bone marrow failure / drug intolerance / lymphadenopathy / pancytopenia / skin toxicity	21125478	M	CA	9
211254781	2022-07-25	Other	211254781500	ETOPOSIDE	etoposide	Secondary Suspect Drug	Unknown	Dosage form: Not specified		acute myeloid leukaemia	acute myeloid leukaemia recurrent / bone marrow failure / drug intolerance / lymphadenopathy / pancytopenia / skin toxicity	21125478	M	CA	9
211254781	2022-07-25	Other	211254781600	FILGRASTIM	filgrastim	Secondary Suspect Drug	Unknown			acute myeloid leukaemia	acute myeloid leukaemia recurrent / bone marrow failure / drug intolerance / lymphadenopathy / pancytopenia / skin toxicity	21125478	M	CA	9
211254781	2022-07-25	Other	211254781700	FLUDARABINE	fludarabine	Secondary Suspect Drug	Unknown	Dosage form: Not specified		acute myeloid leukaemia	acute myeloid leukaemia recurrent / bone marrow failure / drug intolerance / lymphadenopathy / pancytopenia / skin toxicity	21125478	M	CA	9
211254781	2022-07-25	Other	211254781800	NEXAVAR	sorafenib	Secondary Suspect Drug	Unknown	Dosage form: Tablets		acute myeloid leukaemia	acute myeloid leukaemia recurrent / bone marrow failure / drug intolerance / lymphadenopathy / pancytopenia / skin toxicity	21125478	M	CA	9
211254781	2022-07-25	Other	211254781900	RYDAPT	midostaurin	Secondary Suspect Drug	Unknown	Dosage form: capsules		acute myeloid leukaemia	acute myeloid leukaemia recurrent / bone marrow failure / drug intolerance / lymphadenopathy / pancytopenia / skin toxicity	21125478	M	CA	9
211254781	2022-07-25	Other	2112547811000	THYMOGLOBULIN	anti-thymocyte globulin (rabbit) / antithymocyte immunoglobulin (rabbit)	Secondary Suspect Drug	Unknown	Dosage form: Powder for solution intravenous		acute myeloid leukaemia	acute myeloid leukaemia recurrent / bone marrow failure / drug intolerance / lymphadenopathy / pancytopenia / skin toxicity	21125478	M	CA	9
6133043	2009-03-26	Other	1011335072	SUTENT	sunitinib	Primary Suspect Drug					haemangioma	6952637	F	UNITED STATES	16
204235074	2022-03-30	Hospitalization - Initial or Prolonged	204235074100	LENVATINIB	lenvatinib	Primary Suspect Drug	Oral			osteosarcoma	pneumothorax	20423507	F	TW	14
204235074	2022-03-30	Hospitalization - Initial or Prolonged	204235074200	LENVATINIB	lenvatinib	Secondary Suspect Drug	Oral				pneumothorax	20423507	F	TW	14
204235074	2022-03-30	Hospitalization - Initial or Prolonged	204235074300	LENVATINIB	lenvatinib	Secondary Suspect Drug	Oral				pneumothorax	20423507	F	TW	14
204235074	2022-03-30	Hospitalization - Initial or Prolonged	204235074400	IFOSFAMIDE	ifosfamide	Secondary Suspect Drug	Intravenous drip			osteosarcoma	pneumothorax	20423507	F	TW	14
204235074	2022-03-30	Hospitalization - Initial or Prolonged	204235074500	ETOPOSIDE	etoposide	Secondary Suspect Drug	Intravenous drip			osteosarcoma	pneumothorax	20423507	F	TW	14
204235074	2022-03-30	Hospitalization - Initial or Prolonged	204235074600	SULFAMETHOXAZOLE and TRIMETHOPRIM	Concomitant		1 tab TIW			pneumothorax	20423507	F	TW	14
204235074	2022-03-30	Hospitalization - Initial or Prolonged	204235074600	SULFAMETHOXAZOLE and TRIMETHOPRIM	sulfamethoxazole / trimethoprim	Concomitant		1 tab TIW			pneumothorax	20423507	F	TW	14
204235074	2022-03-30	Hospitalization - Initial or Prolonged	204235074700	LEVOTHYROXINE	levothyroxine	Concomitant				hypothyroidism	pneumothorax	20423507	F	TW	14
204235074	2022-03-30	Hospitalization - Initial or Prolonged	204235074800	LEVOTHYROXINE	levothyroxine	Concomitant					pneumothorax	20423507	F	TW	14
204235074	2022-03-30	Hospitalization - Initial or Prolonged	204235074900	LEVOTHYROXINE	levothyroxine	Concomitant					pneumothorax	20423507	F	TW	14
204235074	2022-03-30	Hospitalization - Initial or Prolonged	2042350741000	TRICHLORMETHIAZIDE	trichlormethiazide	Concomitant				hypertension	pneumothorax	20423507	F	TW	14
1950746920	2022-07-14	Life-Threatening/ Hospitalization - Initial or Prolonged	1950746920100	LENVATINIB	lenvatinib	Primary Suspect Drug	Oral			osteosarcoma recurrent	deep vein thrombosis / febrile neutropenia / gallbladder obstruction / hypokalaemia / platelet count decreased / posterior reversible encephalopathy syndrome / respiratory failure	19507469	F	IT	16
1950746920	2022-07-14	Life-Threatening/ Hospitalization - Initial or Prolonged	1950746920200	LENVATINIB	lenvatinib	Secondary Suspect Drug	Oral				deep vein thrombosis / febrile neutropenia / gallbladder obstruction / hypokalaemia / platelet count decreased / posterior reversible encephalopathy syndrome / respiratory failure	19507469	F	IT	16
1950746920	2022-07-14	Life-Threatening/ Hospitalization - Initial or Prolonged	1950746920300	LENVATINIB	lenvatinib	Secondary Suspect Drug	Oral				deep vein thrombosis / febrile neutropenia / gallbladder obstruction / hypokalaemia / platelet count decreased / posterior reversible encephalopathy syndrome / respiratory failure	19507469	F	IT	16
1950746920	2022-07-14	Life-Threatening/ Hospitalization - Initial or Prolonged	1950746920400	ETOPOSIDE	etoposide	Secondary Suspect Drug	Intravenous drip			osteosarcoma recurrent	deep vein thrombosis / febrile neutropenia / gallbladder obstruction / hypokalaemia / platelet count decreased / posterior reversible encephalopathy syndrome / respiratory failure	19507469	F	IT	16
1950746920	2022-07-14	Life-Threatening/ Hospitalization - Initial or Prolonged	1950746920500	ETOPOSIDE	etoposide	Secondary Suspect Drug	Intravenous drip				deep vein thrombosis / febrile neutropenia / gallbladder obstruction / hypokalaemia / platelet count decreased / posterior reversible encephalopathy syndrome / respiratory failure	19507469	F	IT	16
1950746920	2022-07-14	Life-Threatening/ Hospitalization - Initial or Prolonged	1950746920600	IFOSFAMIDE	ifosfamide	Secondary Suspect Drug	Intravenous (not otherwise spe			osteosarcoma recurrent	deep vein thrombosis / febrile neutropenia / gallbladder obstruction / hypokalaemia / platelet count decreased / posterior reversible encephalopathy syndrome / respiratory failure	19507469	F	IT	16
1950746920	2022-07-14	Life-Threatening/ Hospitalization - Initial or Prolonged	1950746920700	IFOSFAMIDE	ifosfamide	Secondary Suspect Drug	Intravenous (not otherwise spe				deep vein thrombosis / febrile neutropenia / gallbladder obstruction / hypokalaemia / platelet count decreased / posterior reversible encephalopathy syndrome / respiratory failure	19507469	F	IT	16
198899381	2021-09-28	Hospitalization - Initial or Prolonged	198899381100	DOXORUBICIN HYDROCHLORIDE	doxorubicin	Primary Suspect Drug					febrile neutropenia / immunosuppression / liver abscess / nausea / pancytopenia / vomiting	19889938	F	US	17
198899381	2021-09-28	Hospitalization - Initial or Prolonged	198899381200	CISPLATIN	cisplatin	Secondary Suspect Drug					febrile neutropenia / immunosuppression / liver abscess / nausea / pancytopenia / vomiting	19889938	F	US	17
198899381	2021-09-28	Hospitalization - Initial or Prolonged	198899381300	ZINECARD	dexrazoxane	Secondary Suspect Drug					febrile neutropenia / immunosuppression / liver abscess / nausea / pancytopenia / vomiting	19889938	F	US	17
198899381	2021-09-28	Hospitalization - Initial or Prolonged	198899381400	NEXAVAR	sorafenib	Secondary Suspect Drug					febrile neutropenia / immunosuppression / liver abscess / nausea / pancytopenia / vomiting	19889938	F	US	17
204235075	2022-05-04	Hospitalization - Initial or Prolonged	204235075100	LENVATINIB	lenvatinib	Primary Suspect Drug	Oral			osteosarcoma	pneumothorax	20423507	F	TW	14
204235075	2022-05-04	Hospitalization - Initial or Prolonged	204235075200	LENVATINIB	lenvatinib	Secondary Suspect Drug	Oral				pneumothorax	20423507	F	TW	14
204235075	2022-05-04	Hospitalization - Initial or Prolonged	204235075300	LENVATINIB	lenvatinib	Secondary Suspect Drug	Oral				pneumothorax	20423507	F	TW	14
204235075	2022-05-04	Hospitalization - Initial or Prolonged	204235075400	IFOSFAMIDE	ifosfamide	Secondary Suspect Drug	Intravenous drip			osteosarcoma	pneumothorax	20423507	F	TW	14
204235075	2022-05-04	Hospitalization - Initial or Prolonged	204235075500	ETOPOSIDE	etoposide	Secondary Suspect Drug	Intravenous drip			osteosarcoma	pneumothorax	20423507	F	TW	14
204235075	2022-05-04	Hospitalization - Initial or Prolonged	204235075600	SULFAMETHOXAZOLE and TRIMETHOPRIM	Concomitant		1 tab TIW			pneumothorax	20423507	F	TW	14
204235075	2022-05-04	Hospitalization - Initial or Prolonged	204235075600	SULFAMETHOXAZOLE and TRIMETHOPRIM	sulfamethoxazole / trimethoprim	Concomitant		1 tab TIW			pneumothorax	20423507	F	TW	14
204235075	2022-05-04	Hospitalization - Initial or Prolonged	204235075700	LEVOTHYROXINE	levothyroxine	Concomitant				hypothyroidism	pneumothorax	20423507	F	TW	14
204235075	2022-05-04	Hospitalization - Initial or Prolonged	204235075800	LEVOTHYROXINE	levothyroxine	Concomitant					pneumothorax	20423507	F	TW	14
204235075	2022-05-04	Hospitalization - Initial or Prolonged	204235075900	LEVOTHYROXINE	levothyroxine	Concomitant					pneumothorax	20423507	F	TW	14
204235075	2022-05-04	Hospitalization - Initial or Prolonged	2042350751000	TRICHLORMETHIAZIDE	trichlormethiazide	Concomitant				hypertension	pneumothorax	20423507	F	TW	14
212608451	2022-08-26	Hospitalization - Initial or Prolonged	212608451100	CISPLATIN	cisplatin	Primary Suspect Drug	Intravenous (not otherwise spe	solution		hepatocellular carcinoma	blood creatinine increased / dehydration / fatigue / hyperkalaemia / hyponatraemia / renal salt-wasting syndrome / weight decreased	21260845	M	CA	13
212608451	2022-08-26	Hospitalization - Initial or Prolonged	212608451200	DOXORUBICIN HYDROCHLORIDE	doxorubicin	Concomitant					blood creatinine increased / dehydration / fatigue / hyperkalaemia / hyponatraemia / renal salt-wasting syndrome / weight decreased	21260845	M	CA	13
212608451	2022-08-26	Hospitalization - Initial or Prolonged	212608451300	NEXAVAR	sorafenib	Concomitant					blood creatinine increased / dehydration / fatigue / hyperkalaemia / hyponatraemia / renal salt-wasting syndrome / weight decreased	21260845	M	CA	13
212608451	2022-08-26	Hospitalization - Initial or Prolonged	212608451400	ONDANSETRON	ondansetron	Concomitant					blood creatinine increased / dehydration / fatigue / hyperkalaemia / hyponatraemia / renal salt-wasting syndrome / weight decreased	21260845	M	CA	13
212608451	2022-08-26	Hospitalization - Initial or Prolonged	212608451500	SULFAMETHOXAZOLE and TRIMETHOPRIM	Concomitant					blood creatinine increased / dehydration / fatigue / hyperkalaemia / hyponatraemia / renal salt-wasting syndrome / weight decreased	21260845	M	CA	13
212608451	2022-08-26	Hospitalization - Initial or Prolonged	212608451500	SULFAMETHOXAZOLE and TRIMETHOPRIM	sulfamethoxazole / trimethoprim	Concomitant					blood creatinine increased / dehydration / fatigue / hyperkalaemia / hyponatraemia / renal salt-wasting syndrome / weight decreased	21260845	M	CA	13
151685242	2019-02-28		151685242100	VOTRIENT	pazopanib	Primary Suspect Drug	Oral	800 MG, QD	800.0	fibromatosis	abdominal pain upper / diarrhoea / food allergy / gastric disorder / hair colour changes / skin depigmentation / weight decreased	15168524	F	US	17
213163461	2022-09-10	Death	213163461100	VOTRIENT	pazopanib	Primary Suspect Drug	Oral	200 mg, BID (2 tablets)		product used for unknown indication	neoplasm malignant	21316346	F	US	14
151685241	2018-07-19	Other	151685241100	VOTRIENT	pazopanib	Primary Suspect Drug	Oral	800 MG, QD	800.0	fibromatosis	abdominal pain upper / diarrhoea / food allergy / hair colour changes / skin discolouration / weight decreased	15168524	F	COUNTRY NOT SPECIFIED	17
124958214	2018-10-25	Death/ Life-Threatening/ Hospitalization - Initial or Prolonged/ Other	1249582141	REGORAFENIB	regorafenib	Primary Suspect Drug		120 MG, QD	120.0		anaemia / blood lactate dehydrogenase increased / blood thyroid stimulating hormone increased / cough / death / fatigue / fibrin d dimer increased / hypophosphataemia / musculoskeletal pain / neoplasm malignant / pyrexia / skin depigmentation / systemic inflammatory response syndrome	12495821	F	FR	14
117869171	2015-11-30		1178691711	SORAFENIB	sorafenib	Primary Suspect Drug				osteosarcoma	drug ineffective for unapproved indication / fatigue / mucosal inflammation / off label use	11786917	M	US	16
117869171	2015-11-30		1178691712	BEVACIZUMAB	bevacizumab	Concomitant					drug ineffective for unapproved indication / fatigue / mucosal inflammation / off label use	11786917	M	US	16
117869171	2015-11-30		1178691713	TEMSIROLIMUS	temsirolimus	Concomitant					drug ineffective for unapproved indication / fatigue / mucosal inflammation / off label use	11786917	M	US	16
124958212	2016-07-01	Death/ Other	1249582121	REGORAFENIB	regorafenib	Primary Suspect Drug		UNK			death / neoplasm malignant	12495821	F	FR	14
124958213	2017-03-17	Death/ Life-Threatening/ Hospitalization - Initial or Prolonged/ Other	1249582131	REGORAFENIB	regorafenib	Primary Suspect Drug		120 MG, QD	120.0		anaemia / blood lactate dehydrogenase increased / blood thyroid stimulating hormone increased / cough / death / fatigue / fibrin d dimer increased / hypophosphataemia / musculoskeletal pain / neoplasm malignant / pyrexia / skin depigmentation / systemic inflammatory response syndrome	12495821	F	FR	14
192478722	2021-05-19	Hospitalization - Initial or Prolonged	192478722100	LENVATINIB	lenvatinib	Primary Suspect Drug	Oral			neurofibrosarcoma	pneumothorax	19247872	M	AU	13
145714641	2018-02-23		145714641100	VOTRIENT	pazopanib	Primary Suspect Drug					fatigue / nausea	14571464	F	US	8
188673601	2021-02-09	Death/ Hospitalization - Initial or Prolonged	188673601100	CABOMETYX	cabozantinib	Primary Suspect Drug	Oral			ewing's sarcoma	condition aggravated / pneumothorax	18867360	F	FR	15
188673601	2021-02-09	Death/ Hospitalization - Initial or Prolonged	188673601200	ETOPOSIDE	etoposide	Secondary Suspect Drug	Oral	50MG 3 SEMAINES SUR 4		ewing's sarcoma	condition aggravated / pneumothorax	18867360	F	FR	15
188673601	2021-02-09	Death/ Hospitalization - Initial or Prolonged	188673601300	BACTRIM	trimethoprim / sulfamethoxazole	Secondary Suspect Drug	Oral	2400 MG, QD	2400.0	product used for unknown indication	condition aggravated / pneumothorax	18867360	F	FR	15
188673601	2021-02-09	Death/ Hospitalization - Initial or Prolonged	188673601400	Kaleorid	potassium chloride	Concomitant	Oral	UNK		blood potassium decreased	condition aggravated / pneumothorax	18867360	F	FR	15
188673601	2021-02-09	Death/ Hospitalization - Initial or Prolonged	188673601500	NOMEGESTROL ACETATE	nomegestrol acetate	Secondary Suspect Drug	Oral	3.75 MG, QD	3.75	menometrorrhagia	condition aggravated / pneumothorax	18867360	F	FR	15
160744471	2019-03-14	Hospitalization - Initial or Prolonged	160744471100	VOTRIENT	pazopanib	Primary Suspect Drug	Oral			neoplasm	pleural effusion	16074447	F	US	10
188933831	2021-02-15	Other	188933831100	NEXAVAR	sorafenib	Primary Suspect Drug		100 MG/M2, UNK		desmoid tumour	atrioventricular block / bradycardia / off label use / product use in unapproved indication / product use issue / sinus arrhythmia	18893383	F	GB	4
188933831	2021-02-15	Other	188933831200	NEXAVAR	sorafenib	Secondary Suspect Drug		200 MG/M2, UNK		desmoid tumour	atrioventricular block / bradycardia / off label use / product use in unapproved indication / product use issue / sinus arrhythmia	18893383	F	GB	4
173892571	2020-02-07	Other	1738925711	SORAFENIB	sorafenib	Primary Suspect Drug	Oral	150MG/M2 (200 MG) ONCE A DAY		thyroid cancer	ejection fraction decreased / malaise / off label use / product use issue / troponin increased	17389257	M	GB	13
173892571	2020-02-07	Other	1738925712	SORAFENIB	sorafenib	Secondary Suspect Drug	Oral	200 MG, BID		thyroid cancer	ejection fraction decreased / malaise / off label use / product use issue / troponin increased	17389257	M	GB	13
148440401	2018-05-03	Hospitalization - Initial or Prolonged	148440401100	NEXAVAR	sorafenib	Primary Suspect Drug	Oral	200 MG, BID		acute myeloid leukaemia	drug administered to patient of inappropriate age / hospitalisation / off label use / product use in unapproved indication	14844040	F	US	13
148440401	2018-05-03	Hospitalization - Initial or Prolonged	148440401200	VASOTEC	enalapril	Concomitant					drug administered to patient of inappropriate age / hospitalisation / off label use / product use in unapproved indication	14844040	F	US	13
148440401	2018-05-03	Hospitalization - Initial or Prolonged	148440401300	ZOVIRAX	aciclovir / acyclovir	Concomitant					drug administered to patient of inappropriate age / hospitalisation / off label use / product use in unapproved indication	14844040	F	US	13
148440401	2018-05-03	Hospitalization - Initial or Prolonged	148440401400	FLUCONAZOLE	fluconazole	Concomitant					drug administered to patient of inappropriate age / hospitalisation / off label use / product use in unapproved indication	14844040	F	US	13
148440401	2018-05-03	Hospitalization - Initial or Prolonged	148440401500	SEPTRA	trimethoprim / sulfamethoxazole	Concomitant					drug administered to patient of inappropriate age / hospitalisation / off label use / product use in unapproved indication	14844040	F	US	13
148440401	2018-05-03	Hospitalization - Initial or Prolonged	148440401600	VITAMIN D	vitamin d	Concomitant					drug administered to patient of inappropriate age / hospitalisation / off label use / product use in unapproved indication	14844040	F	US	13
148440401	2018-05-03	Hospitalization - Initial or Prolonged	148440401700	VENTOLIN	salbutamol	Concomitant					drug administered to patient of inappropriate age / hospitalisation / off label use / product use in unapproved indication	14844040	F	US	13
148440401	2018-05-03	Hospitalization - Initial or Prolonged	148440401800	FAMOTIDINE	famotidine	Concomitant					drug administered to patient of inappropriate age / hospitalisation / off label use / product use in unapproved indication	14844040	F	US	13
148440401	2018-05-03	Hospitalization - Initial or Prolonged	148440401900	LEVOFLOXACIN	levofloxacin	Concomitant					drug administered to patient of inappropriate age / hospitalisation / off label use / product use in unapproved indication	14844040	F	US	13
148440401	2018-05-03	Hospitalization - Initial or Prolonged	1484404011000	ENALAPRIL	enalapril	Concomitant					drug administered to patient of inappropriate age / hospitalisation / off label use / product use in unapproved indication	14844040	F	US	13
148440401	2018-05-03	Hospitalization - Initial or Prolonged	1484404011100	ESCITALOPRAM	escitalopram	Concomitant					drug administered to patient of inappropriate age / hospitalisation / off label use / product use in unapproved indication	14844040	F	US	13
148440401	2018-05-03	Hospitalization - Initial or Prolonged	1484404011200	VORICONAZOLE	voriconazole	Concomitant					drug administered to patient of inappropriate age / hospitalisation / off label use / product use in unapproved indication	14844040	F	US	13
148440401	2018-05-03	Hospitalization - Initial or Prolonged	1484404011300	DEXAMETHASONE	dexamethasone	Concomitant					drug administered to patient of inappropriate age / hospitalisation / off label use / product use in unapproved indication	14844040	F	US	13
148440401	2018-05-03	Hospitalization - Initial or Prolonged	1484404011400	CYPROHEPTADINE	cyproheptadine	Concomitant					drug administered to patient of inappropriate age / hospitalisation / off label use / product use in unapproved indication	14844040	F	US	13
148440401	2018-05-03	Hospitalization - Initial or Prolonged	1484404011500	PANTOPRAZOLE	pantoprazole	Concomitant					drug administered to patient of inappropriate age / hospitalisation / off label use / product use in unapproved indication	14844040	F	US	13
148440401	2018-05-03	Hospitalization - Initial or Prolonged	1484404011600	FLOVENT	fluticasone propionate	Concomitant					drug administered to patient of inappropriate age / hospitalisation / off label use / product use in unapproved indication	14844040	F	US	13
163427381	2019-04-16	Hospitalization - Initial or Prolonged	1634273811	CABOZANTINIB	cabozantinib	Primary Suspect Drug	Oral	5 TIMES WEEKLY			blood pressure increased	16342738	F	US	11
188457651	2021-02-03		188457651100	CABOMETYX	cabozantinib	Primary Suspect Drug		20 MG/M2, QD		neuroblastoma	alanine aminotransferase increased / aspartate aminotransferase increased / blood thyroid stimulating hormone increased / macrocytosis / off label use / thrombocytopenia / wrong technique in product usage process	18845765	F	US	7
188457651	2021-02-03		188457651200	CABOMETYX	cabozantinib	Secondary Suspect Drug		40 MG/M2, QD			alanine aminotransferase increased / aspartate aminotransferase increased / blood thyroid stimulating hormone increased / macrocytosis / off label use / thrombocytopenia / wrong technique in product usage process	18845765	F	US	7
139314631	2017-09-03	Death	139314631100	VOTRIENT	pazopanib	Primary Suspect Drug	Oral	20 MG, QD	20.0	hepatic cancer	death	13931463	M	COUNTRY NOT SPECIFIED	2
186077852	2021-01-04	Other	186077852100	SIROLIMUS	sirolimus	Primary Suspect Drug	Oral	7?13 NG/DL		angiosarcoma	drug ineffective / off label use	18607785	M	US	11
186077852	2021-01-04	Other	186077852200	DOXORUBICIN HYDROCHLORIDE	doxorubicin	Secondary Suspect Drug				angiosarcoma	drug ineffective / off label use	18607785	M	US	11
186077852	2021-01-04	Other	186077852300	PACLITAXEL	paclitaxel	Secondary Suspect Drug				angiosarcoma	drug ineffective / off label use	18607785	M	US	11
186077852	2021-01-04	Other	186077852400	BEVACIZUMAB	bevacizumab	Secondary Suspect Drug				angiosarcoma	drug ineffective / off label use	18607785	M	US	11
186077852	2021-01-04	Other	186077852500	PAZOPANIB	pazopanib	Secondary Suspect Drug				angiosarcoma	drug ineffective / off label use	18607785	M	US	11
182822761	2020-09-18	Hospitalization - Initial or Prolonged	182822761100	NEXAVAR	sorafenib	Primary Suspect Drug		DAILY DOSE 200 MG		hepatocellular carcinoma	hospitalisation / medical procedure / off label use / product administered to patient of inappropriate age	18282276	F	US	7
182822761	2020-09-18	Hospitalization - Initial or Prolonged	182822761200	NEXAVAR	sorafenib	Secondary Suspect Drug				hepatotoxicity	hospitalisation / medical procedure / off label use / product administered to patient of inappropriate age	18282276	F	US	7
201669001	2021-12-09	Other	201669001100	STIVARGA	regorafenib	Primary Suspect Drug	Oral	160 mg, QD, for 21 days on and 7 days off after a low fat meal		osteosarcoma	decreased appetite / dehydration / off label use	20166900	M	US	15
114322271	2015-08-28	Death/ Other	1143222711	SORAFENIB	sorafenib	Primary Suspect Drug				acute myeloid leukaemia	abdominal pain upper / hypertension / neutropenic sepsis / pancytopenia	11432227	F	TR	2
114322271	2015-08-28	Death/ Other	1143222712	IDARUBICIN	idarubicin	Secondary Suspect Drug		12MG/M2/DAY FOR 3 DAYS		acute myeloid leukaemia	abdominal pain upper / hypertension / neutropenic sepsis / pancytopenia	11432227	F	TR	2
114322271	2015-08-28	Death/ Other	1143222713	FLUDARABINE PHOSPHATE	fludarabine	Secondary Suspect Drug		30MG/M2/DAY FOR 4 DAYS		acute myeloid leukaemia	abdominal pain upper / hypertension / neutropenic sepsis / pancytopenia	11432227	F	TR	2
114322271	2015-08-28	Death/ Other	1143222714	CYTARABINE	cytarabine	Secondary Suspect Drug		2G/M2/DAY FOR 4 DAYS		acute myeloid leukaemia	abdominal pain upper / hypertension / neutropenic sepsis / pancytopenia	11432227	F	TR	2
114322271	2015-08-28	Death/ Other	1143222715	CYTARABINE	cytarabine	Secondary Suspect Drug		1G/M2/DAY FOR 5 DAYS		acute myeloid leukaemia	abdominal pain upper / hypertension / neutropenic sepsis / pancytopenia	11432227	F	TR	2
114322271	2015-08-28	Death/ Other	1143222716	CLOFARABINE	clofarabine	Concomitant		40MG/M2/DAY FOR 5 DAYS			abdominal pain upper / hypertension / neutropenic sepsis / pancytopenia	11432227	F	TR	2
112896811	2015-07-21	Death/ Other	1128968111	SORAFENIB	sorafenib	Primary Suspect Drug				angiosarcoma	drug ineffective for unapproved indication / multi-organ failure / off label use / respiratory disorder	11289681	F	SA	13
198926921	2021-09-29	Other	198926921100	GEMCITABINE HYDROCHLORIDE	gemcitabine	Primary Suspect Drug	Unknown	UNK		osteosarcoma	condition aggravated / disease progression / myositis / off label use / pneumothorax	19892692	M	JP	16
198926921	2021-09-29	Other	198926921200	METHOTREXATE	methotrexate	Secondary Suspect Drug	Unknown	UNK		osteosarcoma	condition aggravated / disease progression / myositis / off label use / pneumothorax	19892692	M	JP	16
198926921	2021-09-29	Other	198926921300	Doxorubicin	doxorubicin	Secondary Suspect Drug	Unknown	UNK		osteosarcoma	condition aggravated / disease progression / myositis / off label use / pneumothorax	19892692	M	JP	16
198926921	2021-09-29	Other	198926921400	DOCETAXEL	docetaxel	Secondary Suspect Drug	Unknown	UNK		osteosarcoma	condition aggravated / disease progression / myositis / off label use / pneumothorax	19892692	M	JP	16
198926921	2021-09-29	Other	198926921500	PAZOPANIB	pazopanib	Secondary Suspect Drug		UNK		osteosarcoma recurrent	condition aggravated / disease progression / myositis / off label use / pneumothorax	19892692	M	JP	16
198926921	2021-09-29	Other	198926921600	CISPLATIN	cisplatin	Secondary Suspect Drug	Unknown	UNK		osteosarcoma	condition aggravated / disease progression / myositis / off label use / pneumothorax	19892692	M	JP	16
198926921	2021-09-29	Other	198926921700	IFOSFAMIDE	ifosfamide	Secondary Suspect Drug	Unknown	UNK		osteosarcoma	condition aggravated / disease progression / myositis / off label use / pneumothorax	19892692	M	JP	16
166467711	2019-06-15	Hospitalization - Initial or Prolonged	1664677111	CISPLATIN	cisplatin	Primary Suspect Drug		? OTHER DOSE:117 M;?			acute hepatic failure / acute kidney injury / dialysis / dyspnoea / encephalopathy / general physical health deterioration / pleural effusion / tumour lysis syndrome	16646771	M	US	8
166467711	2019-06-15	Hospitalization - Initial or Prolonged	1664677112	DEXRAZOXANE HYDROCHLORIDE	dexrazoxane	Secondary Suspect Drug		? OTHER DOSE:88 M;?			acute hepatic failure / acute kidney injury / dialysis / dyspnoea / encephalopathy / general physical health deterioration / pleural effusion / tumour lysis syndrome	16646771	M	US	8
166467711	2019-06-15	Hospitalization - Initial or Prolonged	1664677113	DOXORUBICIN HYDROCHLORIDE	doxorubicin	Secondary Suspect Drug		? OTHER DOSE:880 M;?			acute hepatic failure / acute kidney injury / dialysis / dyspnoea / encephalopathy / general physical health deterioration / pleural effusion / tumour lysis syndrome	16646771	M	US	8
166467711	2019-06-15	Hospitalization - Initial or Prolonged	1664677114	SORAFENIB	sorafenib	Secondary Suspect Drug		? OTHER DOSE:800 M;?			acute hepatic failure / acute kidney injury / dialysis / dyspnoea / encephalopathy / general physical health deterioration / pleural effusion / tumour lysis syndrome	16646771	M	US	8
192332512	2021-06-16	Hospitalization - Initial or Prolonged	192332512100	LENVATINIB	lenvatinib	Primary Suspect Drug	Oral			rhabdomyosarcoma recurrent	myalgia	19233251	M	US	8
192332512	2021-06-16	Hospitalization - Initial or Prolonged	192332512200	LENVATINIB	lenvatinib	Secondary Suspect Drug	Oral				myalgia	19233251	M	US	8
192332512	2021-06-16	Hospitalization - Initial or Prolonged	192332512300	EVEROLIMUS	everolimus	Secondary Suspect Drug	Oral			rhabdomyosarcoma recurrent	myalgia	19233251	M	US	8
192332512	2021-06-16	Hospitalization - Initial or Prolonged	192332512400	HYCET	acetaminophen / hydrocodone	Concomitant	Oral				myalgia	19233251	M	US	8
7372263	2011-03-24	Hospitalization - Initial or Prolonged	1016079117	PAZOPANIB	pazopanib	Primary Suspect Drug	ORAL	450MGM2 PER DAY		sarcoma metastatic	back pain / pain in extremity / peripheral sensory neuropathy	7714358	M	UNITED STATES	13
194166283	2021-11-26	Death	194166283100	VOTRIENT	pazopanib	Primary Suspect Drug	Oral	400 mg, 6 days a week		bone cancer	death / drug ineffective	19416628	M	US	7
194166283	2021-11-26	Death	194166283200	VOTRIENT	pazopanib	Secondary Suspect Drug				cartilage neoplasm	death / drug ineffective	19416628	M	US	7
171884452	2020-04-06	Hospitalization - Initial or Prolonged	171884452100	LENVATINIB	lenvatinib	Primary Suspect Drug	Oral			ewing's sarcoma	haemothorax	17188445	M	US	16
171884452	2020-04-06	Hospitalization - Initial or Prolonged	171884452200	EVEROLIMUS	everolimus	Secondary Suspect Drug	Oral			ewing's sarcoma	haemothorax	17188445	M	US	16
171884453	2020-10-29	Hospitalization - Initial or Prolonged	171884453100	LENVATINIB	lenvatinib	Primary Suspect Drug	Oral			ewing's sarcoma	haemothorax	17188445	M	US	16
171884453	2020-10-29	Hospitalization - Initial or Prolonged	171884453200	EVEROLIMUS	everolimus	Secondary Suspect Drug	Oral			ewing's sarcoma	haemothorax	17188445	M	US	16
6027718	2009-01-05		1010951357	NEXAVAR	sorafenib	Primary Suspect Drug				accidental exposure	no adverse event	6740524	F	UNITED STATES	2
171884451	2019-12-22	Hospitalization - Initial or Prolonged	1718844511	LENVATINIB	lenvatinib	Primary Suspect Drug	Oral			ewing's sarcoma	haemothorax	17188445	M	US	16
171884451	2019-12-22	Hospitalization - Initial or Prolonged	1718844512	EVEROLIMUS	everolimus	Secondary Suspect Drug	Oral			ewing's sarcoma	haemothorax	17188445	M	US	16
148268361	2018-04-30	Other	1482683611	SORAFENIB	sorafenib	Primary Suspect Drug				acute myeloid leukaemia	clostridium difficile colitis / cytopenia / febrile neutropenia / graft versus host disease / infection / meningitis / metapneumovirus infection / minimal residual disease / off label use / product use in unapproved indication / product use issue / rash / sepsis / varicella zoster virus infection	14826836	M	US	15
148268361	2018-04-30	Other	1482683612	DEXAMETHASONE	dexamethasone	Concomitant					clostridium difficile colitis / cytopenia / febrile neutropenia / graft versus host disease / infection / meningitis / metapneumovirus infection / minimal residual disease / off label use / product use in unapproved indication / product use issue / rash / sepsis / varicella zoster virus infection	14826836	M	US	15
148268361	2018-04-30	Other	1482683613	AZACITIDINE	azacitidine	Concomitant		2 CYCLES			clostridium difficile colitis / cytopenia / febrile neutropenia / graft versus host disease / infection / meningitis / metapneumovirus infection / minimal residual disease / off label use / product use in unapproved indication / product use issue / rash / sepsis / varicella zoster virus infection	14826836	M	US	15
5945850	2008-11-10		1010677886	NEXAVAR	sorafenib	Primary Suspect Drug				accidental exposure	no adverse event	6740524	F	UNITED STATES	2
145172741	2018-02-09		1451727411	AXITINIB	axitinib	Primary Suspect Drug	Oral				drug ineffective	14517274	F	US	16
1887323612	2021-08-03	Life-Threatening/ Hospitalization - Initial or Prolonged	1887323612100	LENVATINIB	lenvatinib	Primary Suspect Drug	Oral			adrenal gland cancer	hypotension / pericardial effusion	18873236	F	FR	16
1887323612	2021-08-03	Life-Threatening/ Hospitalization - Initial or Prolonged	1887323612200	HYDROCORTISONE	hydrocortisone	Concomitant					hypotension / pericardial effusion	18873236	F	FR	16
1887323612	2021-08-03	Life-Threatening/ Hospitalization - Initial or Prolonged	1887323612300	FLUDROCORTISONE	fludrocortisone	Concomitant					hypotension / pericardial effusion	18873236	F	FR	16
1887323612	2021-08-03	Life-Threatening/ Hospitalization - Initial or Prolonged	1887323612400	AMLODIPINE BESYLATE	amlodipine	Concomitant					hypotension / pericardial effusion	18873236	F	FR	16
1887323612	2021-08-03	Life-Threatening/ Hospitalization - Initial or Prolonged	1887323612500	LEVOTHYROX	levothyroxine	Concomitant					hypotension / pericardial effusion	18873236	F	FR	16
1887323612	2021-08-03	Life-Threatening/ Hospitalization - Initial or Prolonged	1887323612600	DAKINS FULL	hypochlorite	Concomitant					hypotension / pericardial effusion	18873236	F	FR	16
133726811	2017-03-24	Other	1337268111	sorafenib	sorafenib	Primary Suspect Drug	Oral			acute myeloid leukaemia	graft versus host disease / rash / therapy cessation	13372681	F	US	0
6835662	2010-07-13	Hospitalization - Initial or Prolonged	1014105851	SUTENT	sunitinib	Primary Suspect Drug	ORAL	50 MG, 1X/DAY	50.0	thyroid cancer	asthenia / dysphagia / dyspnoea / face oedema / stomatitis / weight decreased	7469258	F	ITALY	12
8575276	2012-08-07	Other	1020488345	SUTENT	sunitinib	Primary Suspect Drug		15 MG, 1X/DAY	15.0	sarcoma	disease progression / pneumothorax / sarcoma / weight increased	8687192	F	UNITED STATES	14
82321735	2013-06-03	Death	823217351	Nexavar	sorafenib	Primary Suspect Drug	ORAL	DAILY DOSE 180 MG/M2		acute myeloid leukaemia	acute myeloid leukaemia / alopecia / blood cholesterol increased / hypertension / off label use	8232173	F	JP	3
82321735	2013-06-03	Death	823217352	Nexavar	sorafenib	Secondary Suspect Drug	ORAL	240 MG/M2, QD		acute myeloid leukaemia	acute myeloid leukaemia / alopecia / blood cholesterol increased / hypertension / off label use	8232173	F	JP	3
82321735	2013-06-03	Death	823217353	Nexavar	sorafenib	Secondary Suspect Drug	ORAL	80 MG/M2, QD		acute myeloid leukaemia	acute myeloid leukaemia / alopecia / blood cholesterol increased / hypertension / off label use	8232173	F	JP	3
82321735	2013-06-03	Death	823217354	Nexavar	sorafenib	Secondary Suspect Drug		50 MG/M2/DAY		acute myeloid leukaemia	acute myeloid leukaemia / alopecia / blood cholesterol increased / hypertension / off label use	8232173	F	JP	3
82321735	2013-06-03	Death	823217355	Nexavar	sorafenib	Secondary Suspect Drug		250 MG/M2/DAY		acute myeloid leukaemia	acute myeloid leukaemia / alopecia / blood cholesterol increased / hypertension / off label use	8232173	F	JP	3
82321735	2013-06-03	Death	823217356	MYLOTARG	gemtuzumab ozogamicin	Concomitant	INTRAVENOUS	UNK		acute myeloid leukaemia	acute myeloid leukaemia / alopecia / blood cholesterol increased / hypertension / off label use	8232173	F	JP	3
82321735	2013-06-03	Death	823217357	VINCRISTINE SULFATE	vincristine	Concomitant	INTRAVENOUS	UNK		acute myeloid leukaemia	acute myeloid leukaemia / alopecia / blood cholesterol increased / hypertension / off label use	8232173	F	JP	3
82321735	2013-06-03	Death	823217358	VINCRISTINE SULFATE	vincristine	Concomitant	INTRAVENOUS	UNK		acute myeloid leukaemia	acute myeloid leukaemia / alopecia / blood cholesterol increased / hypertension / off label use	8232173	F	JP	3
82321735	2013-06-03	Death	823217359	PREDNISOLONE	prednisolone	Concomitant	UNKNOWN	UNK		acute myeloid leukaemia	acute myeloid leukaemia / alopecia / blood cholesterol increased / hypertension / off label use	8232173	F	JP	3
82321735	2013-06-03	Death	8232173510	PREDNISOLONE	prednisolone	Concomitant	UNKNOWN	UNK		acute myeloid leukaemia	acute myeloid leukaemia / alopecia / blood cholesterol increased / hypertension / off label use	8232173	F	JP	3
82321735	2013-06-03	Death	8232173511	PREDNISOLONE	prednisolone	Concomitant	UNKNOWN	UNK		acute myeloid leukaemia	acute myeloid leukaemia / alopecia / blood cholesterol increased / hypertension / off label use	8232173	F	JP	3
82321735	2013-06-03	Death	8232173512	CICLOSPORIN	cyclosporine	Concomitant	UNKNOWN	UNK		acute myeloid leukaemia	acute myeloid leukaemia / alopecia / blood cholesterol increased / hypertension / off label use	8232173	F	JP	3
82321735	2013-06-03	Death	8232173513	GEMTUZUMAB OZOGAMICIN	gemtuzumab ozogamicin	Concomitant					acute myeloid leukaemia / alopecia / blood cholesterol increased / hypertension / off label use	8232173	F	JP	3
106223591	2014-12-01	Hospitalization - Initial or Prolonged	106223591100	SORAFENIB	sorafenib	Primary Suspect Drug	ORAL			desmoid tumour	drug hypersensitivity / infection / pyrexia / rash erythematous / stevens-johnson syndrome	10622359	F	US	11
106223591	2014-12-01	Hospitalization - Initial or Prolonged	106223591200	BACTRIM	trimethoprim / sulfamethoxazole	Concomitant					drug hypersensitivity / infection / pyrexia / rash erythematous / stevens-johnson syndrome	10622359	F	US	11
106223591	2014-12-01	Hospitalization - Initial or Prolonged	106223591300	MULTIVITAMIN	vitamin c / cyanocobalamin / ascorbic acid / riboflavin / thiamine / folic acid / vitamin a / pyridoxine / cholecalciferol / nicotinamide	Concomitant					drug hypersensitivity / infection / pyrexia / rash erythematous / stevens-johnson syndrome	10622359	F	US	11
106223591	2014-12-01	Hospitalization - Initial or Prolonged	106223591400	EMLA	lidocaine / prilocaine	Concomitant					drug hypersensitivity / infection / pyrexia / rash erythematous / stevens-johnson syndrome	10622359	F	US	11
106223591	2014-12-01	Hospitalization - Initial or Prolonged	106223591500	BENADRYL	diphenhydramine	Concomitant					drug hypersensitivity / infection / pyrexia / rash erythematous / stevens-johnson syndrome	10622359	F	US	11
106223591	2014-12-01	Hospitalization - Initial or Prolonged	106223591600	ATIVAN	lorazepam	Concomitant					drug hypersensitivity / infection / pyrexia / rash erythematous / stevens-johnson syndrome	10622359	F	US	11
170554271	2019-11-20	Death	170554271100	CABOMETYX	cabozantinib	Primary Suspect Drug	Oral	60 MG DAILY ON M, W, TH, SAT, AND SUNDAY		neoplasm malignant	death / off label use	17055427	M	US	7
167404621	2019-08-26	Death/ Hospitalization - Initial or Prolonged/ Other	1674046211	OXALIPLATIN	oxaliplatin	Primary Suspect Drug	Unknown	85 MILLIGRAM/SQ. METER, BIWEEKLY		hepatocellular carcinoma	alopecia / anaemia / death / decreased appetite / diarrhoea / drug ineffective / general physical health deterioration / hepatic enzyme increased / hepatocellular carcinoma / malignant neoplasm progression / neutropenia / paraesthesia / pruritus / rash / tinnitus / vomiting	16740462	M	DK	17
167404621	2019-08-26	Death/ Hospitalization - Initial or Prolonged/ Other	1674046212	SORAFENIB	sorafenib	Secondary Suspect Drug	Unknown	400 MG, QD	400.0	hepatocellular carcinoma	alopecia / anaemia / death / decreased appetite / diarrhoea / drug ineffective / general physical health deterioration / hepatic enzyme increased / hepatocellular carcinoma / malignant neoplasm progression / neutropenia / paraesthesia / pruritus / rash / tinnitus / vomiting	16740462	M	DK	17
167404621	2019-08-26	Death/ Hospitalization - Initial or Prolonged/ Other	1674046213	SORAFENIB	sorafenib	Secondary Suspect Drug	Oral	200 MG, QD	200.0		alopecia / anaemia / death / decreased appetite / diarrhoea / drug ineffective / general physical health deterioration / hepatic enzyme increased / hepatocellular carcinoma / malignant neoplasm progression / neutropenia / paraesthesia / pruritus / rash / tinnitus / vomiting	16740462	M	DK	17
167404621	2019-08-26	Death/ Hospitalization - Initial or Prolonged/ Other	1674046214	SORAFENIB	sorafenib	Secondary Suspect Drug	Oral	400 MG, BID			alopecia / anaemia / death / decreased appetite / diarrhoea / drug ineffective / general physical health deterioration / hepatic enzyme increased / hepatocellular carcinoma / malignant neoplasm progression / neutropenia / paraesthesia / pruritus / rash / tinnitus / vomiting	16740462	M	DK	17
167404621	2019-08-26	Death/ Hospitalization - Initial or Prolonged/ Other	1674046215	GEMCITABINE	gemcitabine	Secondary Suspect Drug	Unknown	GIVEN WITH OXALIPLATIN,1000 MG/M2 EVERY SECOND WEEK		hepatocellular carcinoma	alopecia / anaemia / death / decreased appetite / diarrhoea / drug ineffective / general physical health deterioration / hepatic enzyme increased / hepatocellular carcinoma / malignant neoplasm progression / neutropenia / paraesthesia / pruritus / rash / tinnitus / vomiting	16740462	M	DK	17
167404621	2019-08-26	Death/ Hospitalization - Initial or Prolonged/ Other	1674046216	GEMCITABINE	gemcitabine	Secondary Suspect Drug	Unknown	1000 MG/M2, DAY 1 AND DAY 8			alopecia / anaemia / death / decreased appetite / diarrhoea / drug ineffective / general physical health deterioration / hepatic enzyme increased / hepatocellular carcinoma / malignant neoplasm progression / neutropenia / paraesthesia / pruritus / rash / tinnitus / vomiting	16740462	M	DK	17
167404621	2019-08-26	Death/ Hospitalization - Initial or Prolonged/ Other	1674046217	DOCETAXEL	docetaxel	Secondary Suspect Drug	Unknown	GIVEN AS FIVE SERIES OF COMBINATION THERAPY (GCT THEREPY) GIVEN ON DAY 1 OF A 3-WEEK CYCLE		hepatocellular carcinoma	alopecia / anaemia / death / decreased appetite / diarrhoea / drug ineffective / general physical health deterioration / hepatic enzyme increased / hepatocellular carcinoma / malignant neoplasm progression / neutropenia / paraesthesia / pruritus / rash / tinnitus / vomiting	16740462	M	DK	17
167404621	2019-08-26	Death/ Hospitalization - Initial or Prolonged/ Other	1674046218	PACLITAXEL	paclitaxel	Secondary Suspect Drug	Unknown	175 MG/M2 ON DAY 1 IN A 3-WEEK CYCLE		hepatocellular carcinoma	alopecia / anaemia / death / decreased appetite / diarrhoea / drug ineffective / general physical health deterioration / hepatic enzyme increased / hepatocellular carcinoma / malignant neoplasm progression / neutropenia / paraesthesia / pruritus / rash / tinnitus / vomiting	16740462	M	DK	17
167404621	2019-08-26	Death/ Hospitalization - Initial or Prolonged/ Other	1674046219	CISPLATIN	cisplatin	Secondary Suspect Drug	Unknown	100 MG/M2, TOTAL		hepatocellular carcinoma	alopecia / anaemia / death / decreased appetite / diarrhoea / drug ineffective / general physical health deterioration / hepatic enzyme increased / hepatocellular carcinoma / malignant neoplasm progression / neutropenia / paraesthesia / pruritus / rash / tinnitus / vomiting	16740462	M	DK	17
167404621	2019-08-26	Death/ Hospitalization - Initial or Prolonged/ Other	16740462110	CISPLATIN	cisplatin	Secondary Suspect Drug	Unknown	GIVEN AS FIVE SERIES OF COMBINATION THERAPY (GCT THEREPY) GIVEN ON DAY 1 OF A 3-WEEK CYCLE			alopecia / anaemia / death / decreased appetite / diarrhoea / drug ineffective / general physical health deterioration / hepatic enzyme increased / hepatocellular carcinoma / malignant neoplasm progression / neutropenia / paraesthesia / pruritus / rash / tinnitus / vomiting	16740462	M	DK	17
167404621	2019-08-26	Death/ Hospitalization - Initial or Prolonged/ Other	16740462111	PEGFILGRASTIM	pegfilgrastim	Concomitant	Subcutaneous	ON DAY 2 OF EACH CYCLE		hepatocellular carcinoma	alopecia / anaemia / death / decreased appetite / diarrhoea / drug ineffective / general physical health deterioration / hepatic enzyme increased / hepatocellular carcinoma / malignant neoplasm progression / neutropenia / paraesthesia / pruritus / rash / tinnitus / vomiting	16740462	M	DK	17
167404621	2019-08-26	Death/ Hospitalization - Initial or Prolonged/ Other	16740462112	ERLOTINIB	erlotinib	Concomitant	Oral	100 MILLIGRAM, QD	100.0	hepatocellular carcinoma	alopecia / anaemia / death / decreased appetite / diarrhoea / drug ineffective / general physical health deterioration / hepatic enzyme increased / hepatocellular carcinoma / malignant neoplasm progression / neutropenia / paraesthesia / pruritus / rash / tinnitus / vomiting	16740462	M	DK	17
181831521	2020-08-21	Death	181831521100	CABOMETYX	cabozantinib	Primary Suspect Drug	Oral	60 MG, QD	60.0	bone cancer	death / off label use	18183152	M	US	17
181831521	2020-08-21	Death	181831521200	CABOMETYX	cabozantinib	Secondary Suspect Drug				chondrosarcoma	death / off label use	18183152	M	US	17
108743621	2015-02-27	Other	1087436211	SORAFENIB	sorafenib	Primary Suspect Drug		DAILY DOSE 300 MG/M2		acute myeloid leukaemia recurrent	bone marrow failure / cardiomyopathy / off label use / sepsis	10874362	UNK	US	14
108743621	2015-02-27	Other	1087436212	SORAFENIB	sorafenib	Secondary Suspect Drug		REDUCED DOSE		acute myeloid leukaemia recurrent	bone marrow failure / cardiomyopathy / off label use / sepsis	10874362	UNK	US	14
108743621	2015-02-27	Other	1087436213	MITOXANTRONE HYDROCHLORIDE	mitoxantrone	Secondary Suspect Drug				acute myeloid leukaemia recurrent	bone marrow failure / cardiomyopathy / off label use / sepsis	10874362	UNK	US	14
209914172	2022-06-27	Hospitalization - Initial or Prolonged	209914172100	CABOZANTINIB	cabozantinib	Primary Suspect Drug	Unknown	60 mg, qd	60.0	osteosarcoma	abdominal pain / pneumothorax	20991417	F	JP	14
209914172	2022-06-27	Hospitalization - Initial or Prolonged	209914172200	LANSOPRAZOLE	lansoprazole	Concomitant	Oral	15 mg, qd	15.0	gastritis prophylaxis	abdominal pain / pneumothorax	20991417	F	JP	14
209914172	2022-06-27	Hospitalization - Initial or Prolonged	209914172300	LEVOTHYROXINE SODIUM	levothyroxine	Concomitant	Oral	25 microgram, qd		hypothyroidism	abdominal pain / pneumothorax	20991417	F	JP	14
209914172	2022-06-27	Hospitalization - Initial or Prolonged	209914172400	BISOPROLOL FUMARATE	bisoprolol	Concomitant	Oral	0.625 milligram, qd	0.625	tachycardia	abdominal pain / pneumothorax	20991417	F	JP	14
209914172	2022-06-27	Hospitalization - Initial or Prolonged	209914172500	FUROSEMIDE	furosemide	Concomitant	Oral	10 milligram, qd	10.0	oedema peripheral	abdominal pain / pneumothorax	20991417	F	JP	14
209914172	2022-06-27	Hospitalization - Initial or Prolonged	209914172600	SPIRONOLACTONE	spironolactone	Concomitant	Oral	25 milligram, qd	25.0	oedema peripheral	abdominal pain / pneumothorax	20991417	F	JP	14
209914172	2022-06-27	Hospitalization - Initial or Prolonged	209914172700	SPIRONOLACTONE	spironolactone	Concomitant	Oral	25 milligram, qd	25.0		abdominal pain / pneumothorax	20991417	F	JP	14
209914172	2022-06-27	Hospitalization - Initial or Prolonged	209914172800	MAGNESIUM OXIDE	magnesium oxide	Concomitant	Oral	330 milligram		constipation	abdominal pain / pneumothorax	20991417	F	JP	14
209914172	2022-06-27	Hospitalization - Initial or Prolonged	209914172900	MAGNESIUM OXIDE	magnesium oxide	Concomitant	Oral	330 milligram			abdominal pain / pneumothorax	20991417	F	JP	14
160435281	2019-03-06	Hospitalization - Initial or Prolonged	1604352811	LENVATINIB	lenvatinib	Primary Suspect Drug	Oral			osteosarcoma	cardiac failure	16043528	F	FR	14
160435281	2019-03-06	Hospitalization - Initial or Prolonged	1604352812	IFOSFAMIDE	ifosfamide	Secondary Suspect Drug	Intravenous drip			osteosarcoma	cardiac failure	16043528	F	FR	14
160435281	2019-03-06	Hospitalization - Initial or Prolonged	1604352813	ETOPOSIDE	etoposide	Secondary Suspect Drug	Intravenous drip			osteosarcoma	cardiac failure	16043528	F	FR	14
196039278	2021-10-25	Hospitalization - Initial or Prolonged	196039278100	LENVATINIB	lenvatinib	Primary Suspect Drug	Oral	fluctuated dose, Formulation reported as ^Suspension^.		angiosarcoma	ileus	19603927	F	KR	6
196039278	2021-10-25	Hospitalization - Initial or Prolonged	196039278200	PROPRANOLOL HYDROCHLORIDE	propranolol	Concomitant					ileus	19603927	F	KR	6
196039278	2021-10-25	Hospitalization - Initial or Prolonged	196039278300	URSODIOL	ursodeoxycholic acid / ursadiol	Concomitant					ileus	19603927	F	KR	6
196039278	2021-10-25	Hospitalization - Initial or Prolonged	196039278400	GASTER	famotidine	Concomitant					ileus	19603927	F	KR	6
196039278	2021-10-25	Hospitalization - Initial or Prolonged	196039278500	PREDNISOLONE	prednisolone	Concomitant					ileus	19603927	F	KR	6
196039278	2021-10-25	Hospitalization - Initial or Prolonged	196039278600	SYNTHROID	levothyroxine	Concomitant					ileus	19603927	F	KR	6
196039278	2021-10-25	Hospitalization - Initial or Prolonged	196039278700	SYNTHROID	levothyroxine	Concomitant					ileus	19603927	F	KR	6
196039278	2021-10-25	Hospitalization - Initial or Prolonged	196039278800	NORVASC	amlodipine	Concomitant					ileus	19603927	F	KR	6
160435282	2019-04-22	Hospitalization - Initial or Prolonged	1604352821	LENVATINIB	lenvatinib	Primary Suspect Drug	Oral			osteosarcoma	cardiac failure / urinary retention	16043528	F	FR	14
160435282	2019-04-22	Hospitalization - Initial or Prolonged	1604352822	IFOSFAMIDE	ifosfamide	Secondary Suspect Drug	Intravenous drip			osteosarcoma	cardiac failure / urinary retention	16043528	F	FR	14
160435282	2019-04-22	Hospitalization - Initial or Prolonged	1604352823	ETOPOSIDE	etoposide	Secondary Suspect Drug	Intravenous drip			osteosarcoma	cardiac failure / urinary retention	16043528	F	FR	14
160435282	2019-04-22	Hospitalization - Initial or Prolonged	1604352824	MORPHINE	morphine	Secondary Suspect Drug	Oral			product used for unknown indication	cardiac failure / urinary retention	16043528	F	FR	14
160435282	2019-04-22	Hospitalization - Initial or Prolonged	1604352825	GABAPENTIN	gabapentin	Concomitant					cardiac failure / urinary retention	16043528	F	FR	14
190053012	2021-03-24	Hospitalization - Initial or Prolonged	190053012100	CABOMETYX	cabozantinib	Primary Suspect Drug	Oral	20 MG, QD	20.0	hepatocellular carcinoma	abdominal pain / biliary tract infection	19005301	F	US	17
190053012	2021-03-24	Hospitalization - Initial or Prolonged	190053012200	CABOMETYX	cabozantinib	Secondary Suspect Drug	Oral	40 MG, QD	40.0		abdominal pain / biliary tract infection	19005301	F	US	17
190053012	2021-03-24	Hospitalization - Initial or Prolonged	190053012300	CABOMETYX	cabozantinib	Secondary Suspect Drug	Oral	20 MG, QD	20.0		abdominal pain / biliary tract infection	19005301	F	US	17
190053012	2021-03-24	Hospitalization - Initial or Prolonged	190053012400	DESYREL	trazodone	Concomitant					abdominal pain / biliary tract infection	19005301	F	US	17
190053012	2021-03-24	Hospitalization - Initial or Prolonged	190053012500	Scopolamine	scopolamine	Concomitant					abdominal pain / biliary tract infection	19005301	F	US	17
190053012	2021-03-24	Hospitalization - Initial or Prolonged	190053012600	KEPPRA	levetiracetam	Concomitant					abdominal pain / biliary tract infection	19005301	F	US	17
190053012	2021-03-24	Hospitalization - Initial or Prolonged	190053012700	MORPHINE	morphine	Concomitant					abdominal pain / biliary tract infection	19005301	F	US	17
190053012	2021-03-24	Hospitalization - Initial or Prolonged	190053012800	POTASSIUM	potassium	Concomitant					abdominal pain / biliary tract infection	19005301	F	US	17
190053012	2021-03-24	Hospitalization - Initial or Prolonged	190053012900	URSODIOL	ursodeoxycholic acid / ursadiol	Concomitant					abdominal pain / biliary tract infection	19005301	F	US	17
190053012	2021-03-24	Hospitalization - Initial or Prolonged	1900530121000	TRAZODONE	trazodone	Concomitant					abdominal pain / biliary tract infection	19005301	F	US	17
190053012	2021-03-24	Hospitalization - Initial or Prolonged	1900530121100	CELLCEPT	mycophenolate mofetil	Concomitant					abdominal pain / biliary tract infection	19005301	F	US	17
190053012	2021-03-24	Hospitalization - Initial or Prolonged	1900530121200	ZOFRAN	ondansetron	Concomitant					abdominal pain / biliary tract infection	19005301	F	US	17
190053012	2021-03-24	Hospitalization - Initial or Prolonged	1900530121300	ROCEPHIN	ceftriaxone	Concomitant					abdominal pain / biliary tract infection	19005301	F	US	17
200962621	2021-11-22	Hospitalization - Initial or Prolonged	200962621100	CABOMETYX	cabozantinib	Primary Suspect Drug	Oral	UNK		osteosarcoma	pneumothorax	20096262	M	FR	14
209971531	2022-06-23	Other	209971531100	SIROLIMUS	sirolimus	Primary Suspect Drug	Unknown	UNK		osteosarcoma	mucosal inflammation	20997153	F	US	16
209971531	2022-06-23	Other	209971531200	IFOSFAMIDE	ifosfamide	Concomitant	Unknown	UNK		osteosarcoma	mucosal inflammation	20997153	F	US	16
209971531	2022-06-23	Other	209971531300	DENOSUMAB	denosumab	Concomitant	Unknown	UNK		osteosarcoma	mucosal inflammation	20997153	F	US	16
209971531	2022-06-23	Other	209971531400	MIFAMURTIDE	mifamurtide	Concomitant	Unknown	UNK		osteosarcoma	mucosal inflammation	20997153	F	US	16
209971531	2022-06-23	Other	209971531500	METHOTREXATE	methotrexate	Concomitant	Unknown	UNK		osteosarcoma	mucosal inflammation	20997153	F	US	16
209971531	2022-06-23	Other	209971531600	DOXORUBICIN	doxorubicin	Concomitant	Unknown	UNK		osteosarcoma	mucosal inflammation	20997153	F	US	16
209971531	2022-06-23	Other	209971531700	THALIDOMIDE	thalidomide	Concomitant	Unknown	UNK		osteosarcoma	mucosal inflammation	20997153	F	US	16
209971531	2022-06-23	Other	209971531800	GEMCITABINE	gemcitabine	Concomitant	Unknown	UNK		osteosarcoma	mucosal inflammation	20997153	F	US	16
209971531	2022-06-23	Other	209971531900	PAZOPANIB	pazopanib	Concomitant	Unknown	UNK		osteosarcoma	mucosal inflammation	20997153	F	US	16
209971531	2022-06-23	Other	2099715311000	CYCLOPHOSPHAMIDE	cyclophosphamide	Concomitant	Unknown	UNK		osteosarcoma	mucosal inflammation	20997153	F	US	16
209971531	2022-06-23	Other	2099715311100	ETOPOSIDE	etoposide	Concomitant	Unknown	UNK		osteosarcoma	mucosal inflammation	20997153	F	US	16
176312143	2020-06-12	Hospitalization - Initial or Prolonged	176312143100	LENVATINIB	lenvatinib	Primary Suspect Drug	Oral			glioma	pneumonia / seizure	17631214	M	US	9
176312143	2020-06-12	Hospitalization - Initial or Prolonged	176312143200	EVEROLIMUS	everolimus	Secondary Suspect Drug	Oral			glioma	pneumonia / seizure	17631214	M	US	9
176312143	2020-06-12	Hospitalization - Initial or Prolonged	176312143300	DEXAMETHASONE	dexamethasone	Concomitant					pneumonia / seizure	17631214	M	US	9
176312143	2020-06-12	Hospitalization - Initial or Prolonged	176312143400	MELATONIN	melatonin	Concomitant					pneumonia / seizure	17631214	M	US	9
176312143	2020-06-12	Hospitalization - Initial or Prolonged	176312143500	LEVETIRACETAM	levetiracetam	Concomitant					pneumonia / seizure	17631214	M	US	9
176312143	2020-06-12	Hospitalization - Initial or Prolonged	176312143600	FAMOTIDINE	famotidine	Concomitant					pneumonia / seizure	17631214	M	US	9
176312143	2020-06-12	Hospitalization - Initial or Prolonged	176312143700	OMEPRAZOLE	omeprazole	Concomitant					pneumonia / seizure	17631214	M	US	9
176312143	2020-06-12	Hospitalization - Initial or Prolonged	176312143800	SULFAMETHOXAZOLE and TRIMETHOPRIM	Concomitant					pneumonia / seizure	17631214	M	US	9
176312143	2020-06-12	Hospitalization - Initial or Prolonged	176312143800	SULFAMETHOXAZOLE and TRIMETHOPRIM	sulfamethoxazole / trimethoprim	Concomitant					pneumonia / seizure	17631214	M	US	9
176312143	2020-06-12	Hospitalization - Initial or Prolonged	176312143900	AMLODIPINE	amlodipine	Concomitant					pneumonia / seizure	17631214	M	US	9
192689841	2021-05-17	Hospitalization - Initial or Prolonged	192689841100	CABOMETYX	cabozantinib	Primary Suspect Drug		40 MG		osteosarcoma metastatic	pneumothorax	19268984	M	FR	16
192689841	2021-05-17	Hospitalization - Initial or Prolonged	192689841200	CABOMETYX	cabozantinib	Secondary Suspect Drug		UNK			pneumothorax	19268984	M	FR	16
158129342	2019-02-07	Hospitalization - Initial or Prolonged	1581293421	CABOZANTINIB	cabozantinib	Primary Suspect Drug	Oral	40 MG/M2, QD		osteosarcoma	pneumothorax	15812934	F	US	15
8515927	2012-07-17	Other	1020269416	CISPLATIN	cisplatin	Primary Suspect Drug	INTRAVENOUS DRIP	80 MG/M2/24H DAY 1, CYCLIC		hepatic neoplasm malignant resectable	palmar-plantar erythrodysaesthesia syndrome	8537038	UNK	GERMANY	16
8515927	2012-07-17	Other	1020269417	DOXORUBICIN HCL	doxorubicin	Secondary Suspect Drug	INTRAVENOUS DRIP	60 MG/M2/48H DAYS 2 AND 3, CYCLIC		hepatic neoplasm malignant resectable	palmar-plantar erythrodysaesthesia syndrome	8537038	UNK	GERMANY	16
8515927	2012-07-17	Other	1020269418	SORAFENIB	sorafenib	Secondary Suspect Drug	UNKNOWN	390 MG/M2/DAY DAYS 5-21, CYCLIC		hepatic neoplasm malignant resectable	palmar-plantar erythrodysaesthesia syndrome	8537038	UNK	GERMANY	16
203702771	2022-01-24	Death	203702771100	VOTRIENT	pazopanib	Primary Suspect Drug	Oral	Frequency : Daily;?		malignant connective tissue neoplasm soft tissue sarcoma	death	20370277	M	US	16
155910291	2018-11-07	Other	1559102911	SORAFENIB	sorafenib	Primary Suspect Drug	Oral	200 MG, BID		osteosarcoma metastatic	groin pain / growth retardation / impaired healing / melanocytic naevus / off label use / osteosarcoma recurrent / palmar-plantar erythrodysaesthesia syndrome / product use in unapproved indication / product use issue / rash maculo-papular / skin hypopigmentation	15591029	M	US	7
159336611	2019-02-07	Hospitalization - Initial or Prolonged	1593366111	CABOZANTINIB	cabozantinib	Primary Suspect Drug	Oral	40 MG/M2, QD		ewing's sarcoma	blood creatinine increased / dehydration / influenza / pyrexia	15933661	F	US	14
159336611	2019-02-07	Hospitalization - Initial or Prolonged	1593366112	CABOZANTINIB	cabozantinib	Secondary Suspect Drug		UNK			blood creatinine increased / dehydration / influenza / pyrexia	15933661	F	US	14
7970212	2011-12-12	Death/ Other	1018256188	NEXAVAR	sorafenib	Primary Suspect Drug	ORAL	UNK		hepatic neoplasm malignant	death / diarrhoea haemorrhagic / fatigue / rectal haemorrhage	8180881	M	GERMANY	1
7970212	2011-12-12	Death/ Other	1018256189	NEXAVAR	sorafenib	Secondary Suspect Drug	ORAL	200 MG, BID			death / diarrhoea haemorrhagic / fatigue / rectal haemorrhage	8180881	M	GERMANY	1
137954791	2017-07-26	Other	1379547911	SORAFENIB	sorafenib	Primary Suspect Drug		200 MG, QD	200.0	hepatoblastoma	decreased appetite / drug administered to patient of inappropriate age / fatigue / hepatoblastoma recurrent / metastasis / off label use / palmar-plantar erythrodysaesthesia syndrome / product use in unapproved indication / therapeutic product effective for unapproved indication / transaminases increased	13795479	F	IN	5
137954791	2017-07-26	Other	1379547912	SORAFENIB	sorafenib	Secondary Suspect Drug		100 MG, QD	100.0	hepatoblastoma	decreased appetite / drug administered to patient of inappropriate age / fatigue / hepatoblastoma recurrent / metastasis / off label use / palmar-plantar erythrodysaesthesia syndrome / product use in unapproved indication / therapeutic product effective for unapproved indication / transaminases increased	13795479	F	IN	5
137954791	2017-07-26	Other	1379547913	SORAFENIB	sorafenib	Secondary Suspect Drug		50 MG, BID		hepatoblastoma	decreased appetite / drug administered to patient of inappropriate age / fatigue / hepatoblastoma recurrent / metastasis / off label use / palmar-plantar erythrodysaesthesia syndrome / product use in unapproved indication / therapeutic product effective for unapproved indication / transaminases increased	13795479	F	IN	5
186054391	2020-12-11	Hospitalization - Initial or Prolonged/ Other	186054391100	VOTRIENT	pazopanib	Primary Suspect Drug	Oral	120 MG, QD	120.0	rhabdomyosarcoma	abdominal pain / ascites / gastrointestinal wall thickening / haematemesis / intestinal dilatation / intestinal obstruction / lower gastrointestinal haemorrhage / mucosal inflammation / nausea / upper gastrointestinal haemorrhage / vomiting	18605439	M	CA	2
186054391	2020-12-11	Hospitalization - Initial or Prolonged/ Other	186054391200	DOXORUBICIN	doxorubicin	Concomitant	Unknown	20 MG, QD	20.0	rhabdomyosarcoma	abdominal pain / ascites / gastrointestinal wall thickening / haematemesis / intestinal dilatation / intestinal obstruction / lower gastrointestinal haemorrhage / mucosal inflammation / nausea / upper gastrointestinal haemorrhage / vomiting	18605439	M	CA	2
186054391	2020-12-11	Hospitalization - Initial or Prolonged/ Other	186054391300	IFOSFAMIDE	ifosfamide	Concomitant	Unknown	1325 MG, QD	1325.0	rhabdomyosarcoma	abdominal pain / ascites / gastrointestinal wall thickening / haematemesis / intestinal dilatation / intestinal obstruction / lower gastrointestinal haemorrhage / mucosal inflammation / nausea / upper gastrointestinal haemorrhage / vomiting	18605439	M	CA	2
210641261	2022-07-11		210641261100	NIVOLUMAB	nivolumab	Primary Suspect Drug	Unknown			osteosarcoma	intentional product use issue / toxicity to various agents	21064126	F	US	16
210641261	2022-07-11		210641261200	LENVATINIB	lenvatinib	Secondary Suspect Drug	Unknown			osteosarcoma	intentional product use issue / toxicity to various agents	21064126	F	US	16
146725211	2018-03-22	Hospitalization - Initial or Prolonged	146725211100	VOTRIENT	pazopanib	Primary Suspect Drug					diarrhoea	14672521	M	US	15
7781776	2011-09-27	Death	1017651369	VOTRIENT	pazopanib	Primary Suspect Drug	ORAL	400MG PER DAY	400.0	neoplasm malignant	death	8158699	M	UNITED STATES	14
108743581	2015-02-27	Other	1087435811	SORAFENIB	sorafenib	Primary Suspect Drug		DAILY DOSE 227 MG/M2		acute myeloid leukaemia recurrent	decreased appetite / ejection fraction decreased / off label use	10874358	UNK	US	6
124745351	2016-06-16	Hospitalization - Initial or Prolonged	124745351100	CABOZANTINIB	cabozantinib	Primary Suspect Drug	Oral			neurofibroma	abscess / bacterial infection / culture wound positive / inflammation / neurofibroma / pain	12474535	M	US	16
124745351	2016-06-16	Hospitalization - Initial or Prolonged	124745351200	CABOZANTINIB	cabozantinib	Secondary Suspect Drug	Oral				abscess / bacterial infection / culture wound positive / inflammation / neurofibroma / pain	12474535	M	US	16
124745351	2016-06-16	Hospitalization - Initial or Prolonged	124745351400	AMMONIUM LACTATE	ammonium lactate	Concomitant					abscess / bacterial infection / culture wound positive / inflammation / neurofibroma / pain	12474535	M	US	16
124745351	2016-06-16	Hospitalization - Initial or Prolonged	124745351500	CALCIUM and VITAMIN D	Concomitant					abscess / bacterial infection / culture wound positive / inflammation / neurofibroma / pain	12474535	M	US	16
124745351	2016-06-16	Hospitalization - Initial or Prolonged	124745351500	CALCIUM and VITAMIN D	calcium / vitamin d	Concomitant					abscess / bacterial infection / culture wound positive / inflammation / neurofibroma / pain	12474535	M	US	16
124745351	2016-06-16	Hospitalization - Initial or Prolonged	124745351700	CONCERTA	methylphenidate	Concomitant					abscess / bacterial infection / culture wound positive / inflammation / neurofibroma / pain	12474535	M	US	16
124745351	2016-06-16	Hospitalization - Initial or Prolonged	124745351900	DIAZEPAM	diazepam	Concomitant					abscess / bacterial infection / culture wound positive / inflammation / neurofibroma / pain	12474535	M	US	16
124745351	2016-06-16	Hospitalization - Initial or Prolonged	1247453511100	MULTIVITAMIN	vitamin c / cyanocobalamin / ascorbic acid / riboflavin / thiamine / folic acid / vitamin a / pyridoxine / cholecalciferol / nicotinamide	Concomitant					abscess / bacterial infection / culture wound positive / inflammation / neurofibroma / pain	12474535	M	US	16
124745351	2016-06-16	Hospitalization - Initial or Prolonged	1247453511300	ZOFRAN	ondansetron	Concomitant					abscess / bacterial infection / culture wound positive / inflammation / neurofibroma / pain	12474535	M	US	16
124745351	2016-06-16	Hospitalization - Initial or Prolonged	1247453511400	CABOZANTINIB	cabozantinib	Secondary Suspect Drug					abscess / bacterial infection / culture wound positive / inflammation / neurofibroma / pain	12474535	M	US	16
187769561	2021-01-22	Other	187769561100	STIVARGA	regorafenib	Primary Suspect Drug	Unknown	UNK		osteosarcoma	osteosarcoma / osteosarcoma metastatic	18776956	UNK	CA	17
187769561	2021-01-22	Other	187769561200	CISPLATIN	cisplatin	Secondary Suspect Drug	Unknown	UNK		osteosarcoma	osteosarcoma / osteosarcoma metastatic	18776956	UNK	CA	17
187769561	2021-01-22	Other	187769561300	DOXORUBICIN	doxorubicin	Secondary Suspect Drug	Unknown	UNK		osteosarcoma	osteosarcoma / osteosarcoma metastatic	18776956	UNK	CA	17
187769561	2021-01-22	Other	187769561400	METHOTREXATE	methotrexate	Secondary Suspect Drug	Unknown	UNK		osteosarcoma	osteosarcoma / osteosarcoma metastatic	18776956	UNK	CA	17
1385397115	2018-03-09	Hospitalization - Initial or Prolonged	1385397115100	LENVATINIB	lenvatinib	Primary Suspect Drug	Oral			osteosarcoma	cholecystitis / gastritis / leukopenia / neutropenia / thrombocytopenia / urinary tract infection	13853971	F	ES	13
1385397115	2018-03-09	Hospitalization - Initial or Prolonged	1385397115200	LENVATINIB	lenvatinib	Secondary Suspect Drug	Oral				cholecystitis / gastritis / leukopenia / neutropenia / thrombocytopenia / urinary tract infection	13853971	F	ES	13
1385397115	2018-03-09	Hospitalization - Initial or Prolonged	1385397115300	LENVATINIB	lenvatinib	Secondary Suspect Drug	Oral				cholecystitis / gastritis / leukopenia / neutropenia / thrombocytopenia / urinary tract infection	13853971	F	ES	13
1385397115	2018-03-09	Hospitalization - Initial or Prolonged	1385397115400	LENVATINIB	lenvatinib	Secondary Suspect Drug	Oral				cholecystitis / gastritis / leukopenia / neutropenia / thrombocytopenia / urinary tract infection	13853971	F	ES	13
1385397115	2018-03-09	Hospitalization - Initial or Prolonged	1385397115500	IFOSFAMIDE	ifosfamide	Secondary Suspect Drug	Intravenous drip			osteosarcoma	cholecystitis / gastritis / leukopenia / neutropenia / thrombocytopenia / urinary tract infection	13853971	F	ES	13
1385397115	2018-03-09	Hospitalization - Initial or Prolonged	1385397115600	IFOSFAMIDE	ifosfamide	Secondary Suspect Drug	Intravenous drip	CYCLE 2			cholecystitis / gastritis / leukopenia / neutropenia / thrombocytopenia / urinary tract infection	13853971	F	ES	13
1385397115	2018-03-09	Hospitalization - Initial or Prolonged	1385397115700	IFOSFAMIDE	ifosfamide	Secondary Suspect Drug	Intravenous drip	CYCLE 3			cholecystitis / gastritis / leukopenia / neutropenia / thrombocytopenia / urinary tract infection	13853971	F	ES	13
1385397115	2018-03-09	Hospitalization - Initial or Prolonged	1385397115800	IFOSFAMIDE	ifosfamide	Secondary Suspect Drug	Intravenous drip	CYCLE 4			cholecystitis / gastritis / leukopenia / neutropenia / thrombocytopenia / urinary tract infection	13853971	F	ES	13
1385397115	2018-03-09	Hospitalization - Initial or Prolonged	1385397115900	IFOSFAMIDE	ifosfamide	Secondary Suspect Drug	Intravenous drip	CYCLE 5			cholecystitis / gastritis / leukopenia / neutropenia / thrombocytopenia / urinary tract infection	13853971	F	ES	13
1385397115	2018-03-09	Hospitalization - Initial or Prolonged	13853971151000	ETOPOSIDE	etoposide	Secondary Suspect Drug	Intravenous drip			osteosarcoma	cholecystitis / gastritis / leukopenia / neutropenia / thrombocytopenia / urinary tract infection	13853971	F	ES	13
1385397115	2018-03-09	Hospitalization - Initial or Prolonged	13853971151100	ETOPOSIDE	etoposide	Secondary Suspect Drug	Intravenous drip	CYCLE 2			cholecystitis / gastritis / leukopenia / neutropenia / thrombocytopenia / urinary tract infection	13853971	F	ES	13
1385397115	2018-03-09	Hospitalization - Initial or Prolonged	13853971151200	ETOPOSIDE	etoposide	Secondary Suspect Drug	Intravenous drip	CYCLE 3			cholecystitis / gastritis / leukopenia / neutropenia / thrombocytopenia / urinary tract infection	13853971	F	ES	13
1385397115	2018-03-09	Hospitalization - Initial or Prolonged	13853971151300	ETOPOSIDE	etoposide	Secondary Suspect Drug	Intravenous drip	CYCLE 4			cholecystitis / gastritis / leukopenia / neutropenia / thrombocytopenia / urinary tract infection	13853971	F	ES	13
1385397115	2018-03-09	Hospitalization - Initial or Prolonged	13853971151400	ETOPOSIDE	etoposide	Secondary Suspect Drug	Intravenous drip	CYCLE 5			cholecystitis / gastritis / leukopenia / neutropenia / thrombocytopenia / urinary tract infection	13853971	F	ES	13
1385397115	2018-03-09	Hospitalization - Initial or Prolonged	13853971151500	ACETAMINOPHEN	acetaminophen	Concomitant					cholecystitis / gastritis / leukopenia / neutropenia / thrombocytopenia / urinary tract infection	13853971	F	ES	13
1385397115	2018-03-09	Hospitalization - Initial or Prolonged	13853971151600	METAMIZOLE SODIUM	dipyrone	Concomitant					cholecystitis / gastritis / leukopenia / neutropenia / thrombocytopenia / urinary tract infection	13853971	F	ES	13
1385397115	2018-03-09	Hospitalization - Initial or Prolonged	13853971151700	DEXCHLORPHENIRAMINE	dexchlorpheniramine	Concomitant					cholecystitis / gastritis / leukopenia / neutropenia / thrombocytopenia / urinary tract infection	13853971	F	ES	13
1385397115	2018-03-09	Hospitalization - Initial or Prolonged	13853971151800	HYDROCORTISONE	hydrocortisone	Concomitant					cholecystitis / gastritis / leukopenia / neutropenia / thrombocytopenia / urinary tract infection	13853971	F	ES	13
1385397115	2018-03-09	Hospitalization - Initial or Prolonged	13853971151900	ONDANSETRON	ondansetron	Concomitant					cholecystitis / gastritis / leukopenia / neutropenia / thrombocytopenia / urinary tract infection	13853971	F	ES	13
146171231	2018-03-09	Death	146171231100	VOTRIENT	pazopanib	Primary Suspect Drug	Oral	600 MG, QD	600.0	neoplasm malignant	death	14617123	M	US	13
1385397119	2019-08-29	Hospitalization - Initial or Prolonged	1385397119100	LENVATINIB	lenvatinib	Primary Suspect Drug	Oral			osteosarcoma	cholecystitis / gastritis / leukopenia / neutropenia / thrombocytopenia / urinary tract infection	13853971	F	ES	13
1385397119	2019-08-29	Hospitalization - Initial or Prolonged	1385397119200	LENVATINIB	lenvatinib	Secondary Suspect Drug	Oral				cholecystitis / gastritis / leukopenia / neutropenia / thrombocytopenia / urinary tract infection	13853971	F	ES	13
1385397119	2019-08-29	Hospitalization - Initial or Prolonged	1385397119300	LENVATINIB	lenvatinib	Secondary Suspect Drug	Oral				cholecystitis / gastritis / leukopenia / neutropenia / thrombocytopenia / urinary tract infection	13853971	F	ES	13
1385397119	2019-08-29	Hospitalization - Initial or Prolonged	1385397119400	LENVATINIB	lenvatinib	Secondary Suspect Drug	Oral				cholecystitis / gastritis / leukopenia / neutropenia / thrombocytopenia / urinary tract infection	13853971	F	ES	13
1385397119	2019-08-29	Hospitalization - Initial or Prolonged	1385397119500	LENVATINIB	lenvatinib	Secondary Suspect Drug	Oral				cholecystitis / gastritis / leukopenia / neutropenia / thrombocytopenia / urinary tract infection	13853971	F	ES	13
1385397119	2019-08-29	Hospitalization - Initial or Prolonged	1385397119600	LENVATINIB	lenvatinib	Secondary Suspect Drug	Oral				cholecystitis / gastritis / leukopenia / neutropenia / thrombocytopenia / urinary tract infection	13853971	F	ES	13
1385397119	2019-08-29	Hospitalization - Initial or Prolonged	1385397119700	LENVATINIB	lenvatinib	Secondary Suspect Drug	Oral				cholecystitis / gastritis / leukopenia / neutropenia / thrombocytopenia / urinary tract infection	13853971	F	ES	13
1385397119	2019-08-29	Hospitalization - Initial or Prolonged	1385397119800	LENVATINIB	lenvatinib	Secondary Suspect Drug	Oral				cholecystitis / gastritis / leukopenia / neutropenia / thrombocytopenia / urinary tract infection	13853971	F	ES	13
1385397119	2019-08-29	Hospitalization - Initial or Prolonged	1385397119900	LENVATINIB	lenvatinib	Secondary Suspect Drug	Oral				cholecystitis / gastritis / leukopenia / neutropenia / thrombocytopenia / urinary tract infection	13853971	F	ES	13
1385397119	2019-08-29	Hospitalization - Initial or Prolonged	13853971191000	LENVATINIB	lenvatinib	Secondary Suspect Drug	Oral				cholecystitis / gastritis / leukopenia / neutropenia / thrombocytopenia / urinary tract infection	13853971	F	ES	13
1385397119	2019-08-29	Hospitalization - Initial or Prolonged	13853971191100	LENVATINIB	lenvatinib	Secondary Suspect Drug	Oral				cholecystitis / gastritis / leukopenia / neutropenia / thrombocytopenia / urinary tract infection	13853971	F	ES	13
1385397119	2019-08-29	Hospitalization - Initial or Prolonged	13853971191200	LENVATINIB	lenvatinib	Secondary Suspect Drug	Oral				cholecystitis / gastritis / leukopenia / neutropenia / thrombocytopenia / urinary tract infection	13853971	F	ES	13
1385397119	2019-08-29	Hospitalization - Initial or Prolonged	13853971191300	LENVATINIB	lenvatinib	Secondary Suspect Drug	Oral				cholecystitis / gastritis / leukopenia / neutropenia / thrombocytopenia / urinary tract infection	13853971	F	ES	13
1385397119	2019-08-29	Hospitalization - Initial or Prolonged	13853971191400	LENVATINIB	lenvatinib	Secondary Suspect Drug	Oral				cholecystitis / gastritis / leukopenia / neutropenia / thrombocytopenia / urinary tract infection	13853971	F	ES	13
1385397119	2019-08-29	Hospitalization - Initial or Prolonged	13853971191500	LENVATINIB	lenvatinib	Secondary Suspect Drug	Oral				cholecystitis / gastritis / leukopenia / neutropenia / thrombocytopenia / urinary tract infection	13853971	F	ES	13
1385397119	2019-08-29	Hospitalization - Initial or Prolonged	13853971191600	LENVATINIB	lenvatinib	Secondary Suspect Drug	Oral				cholecystitis / gastritis / leukopenia / neutropenia / thrombocytopenia / urinary tract infection	13853971	F	ES	13
1385397119	2019-08-29	Hospitalization - Initial or Prolonged	13853971191700	LENVATINIB	lenvatinib	Secondary Suspect Drug	Oral				cholecystitis / gastritis / leukopenia / neutropenia / thrombocytopenia / urinary tract infection	13853971	F	ES	13
1385397119	2019-08-29	Hospitalization - Initial or Prolonged	13853971191800	LENVATINIB	lenvatinib	Secondary Suspect Drug	Oral				cholecystitis / gastritis / leukopenia / neutropenia / thrombocytopenia / urinary tract infection	13853971	F	ES	13
1385397119	2019-08-29	Hospitalization - Initial or Prolonged	13853971191900	LENVATINIB	lenvatinib	Secondary Suspect Drug	Oral				cholecystitis / gastritis / leukopenia / neutropenia / thrombocytopenia / urinary tract infection	13853971	F	ES	13
1385397119	2019-08-29	Hospitalization - Initial or Prolonged	13853971192000	LENVATINIB	lenvatinib	Secondary Suspect Drug	Oral				cholecystitis / gastritis / leukopenia / neutropenia / thrombocytopenia / urinary tract infection	13853971	F	ES	13
1385397119	2019-08-29	Hospitalization - Initial or Prolonged	13853971192100	LENVATINIB	lenvatinib	Secondary Suspect Drug	Oral				cholecystitis / gastritis / leukopenia / neutropenia / thrombocytopenia / urinary tract infection	13853971	F	ES	13
1385397119	2019-08-29	Hospitalization - Initial or Prolonged	13853971192200	LENVATINIB	lenvatinib	Secondary Suspect Drug	Oral				cholecystitis / gastritis / leukopenia / neutropenia / thrombocytopenia / urinary tract infection	13853971	F	ES	13
1385397119	2019-08-29	Hospitalization - Initial or Prolonged	13853971192300	LENVATINIB	lenvatinib	Secondary Suspect Drug	Oral				cholecystitis / gastritis / leukopenia / neutropenia / thrombocytopenia / urinary tract infection	13853971	F	ES	13
1385397119	2019-08-29	Hospitalization - Initial or Prolonged	13853971192400	LENVATINIB	lenvatinib	Secondary Suspect Drug	Oral				cholecystitis / gastritis / leukopenia / neutropenia / thrombocytopenia / urinary tract infection	13853971	F	ES	13
1385397119	2019-08-29	Hospitalization - Initial or Prolonged	13853971192500	LENVATINIB	lenvatinib	Secondary Suspect Drug	Oral				cholecystitis / gastritis / leukopenia / neutropenia / thrombocytopenia / urinary tract infection	13853971	F	ES	13
1385397119	2019-08-29	Hospitalization - Initial or Prolonged	13853971192600	LENVATINIB	lenvatinib	Secondary Suspect Drug	Oral				cholecystitis / gastritis / leukopenia / neutropenia / thrombocytopenia / urinary tract infection	13853971	F	ES	13
1385397119	2019-08-29	Hospitalization - Initial or Prolonged	13853971192700	LENVATINIB	lenvatinib	Secondary Suspect Drug	Oral				cholecystitis / gastritis / leukopenia / neutropenia / thrombocytopenia / urinary tract infection	13853971	F	ES	13
1385397119	2019-08-29	Hospitalization - Initial or Prolonged	13853971192800	LENVATINIB	lenvatinib	Secondary Suspect Drug	Oral				cholecystitis / gastritis / leukopenia / neutropenia / thrombocytopenia / urinary tract infection	13853971	F	ES	13
1385397119	2019-08-29	Hospitalization - Initial or Prolonged	13853971192900	LENVATINIB	lenvatinib	Secondary Suspect Drug	Oral				cholecystitis / gastritis / leukopenia / neutropenia / thrombocytopenia / urinary tract infection	13853971	F	ES	13
1385397119	2019-08-29	Hospitalization - Initial or Prolonged	13853971193000	LENVATINIB	lenvatinib	Secondary Suspect Drug	Oral				cholecystitis / gastritis / leukopenia / neutropenia / thrombocytopenia / urinary tract infection	13853971	F	ES	13
1385397119	2019-08-29	Hospitalization - Initial or Prolonged	13853971193100	LENVATINIB	lenvatinib	Secondary Suspect Drug	Oral				cholecystitis / gastritis / leukopenia / neutropenia / thrombocytopenia / urinary tract infection	13853971	F	ES	13
1385397119	2019-08-29	Hospitalization - Initial or Prolonged	13853971193200	LENVATINIB	lenvatinib	Secondary Suspect Drug	Oral				cholecystitis / gastritis / leukopenia / neutropenia / thrombocytopenia / urinary tract infection	13853971	F	ES	13
1385397119	2019-08-29	Hospitalization - Initial or Prolonged	13853971193300	LENVATINIB	lenvatinib	Secondary Suspect Drug	Oral				cholecystitis / gastritis / leukopenia / neutropenia / thrombocytopenia / urinary tract infection	13853971	F	ES	13
1385397119	2019-08-29	Hospitalization - Initial or Prolonged	13853971193400	IFOSFAMIDE	ifosfamide	Secondary Suspect Drug	Intravenous drip			osteosarcoma	cholecystitis / gastritis / leukopenia / neutropenia / thrombocytopenia / urinary tract infection	13853971	F	ES	13
1385397119	2019-08-29	Hospitalization - Initial or Prolonged	13853971193500	IFOSFAMIDE	ifosfamide	Secondary Suspect Drug	Intravenous drip	CYCLE 2			cholecystitis / gastritis / leukopenia / neutropenia / thrombocytopenia / urinary tract infection	13853971	F	ES	13
1385397119	2019-08-29	Hospitalization - Initial or Prolonged	13853971193600	IFOSFAMIDE	ifosfamide	Secondary Suspect Drug	Intravenous drip	CYCLE 3			cholecystitis / gastritis / leukopenia / neutropenia / thrombocytopenia / urinary tract infection	13853971	F	ES	13
1385397119	2019-08-29	Hospitalization - Initial or Prolonged	13853971193700	IFOSFAMIDE	ifosfamide	Secondary Suspect Drug	Intravenous drip	CYCLE 4			cholecystitis / gastritis / leukopenia / neutropenia / thrombocytopenia / urinary tract infection	13853971	F	ES	13
1385397119	2019-08-29	Hospitalization - Initial or Prolonged	13853971193800	IFOSFAMIDE	ifosfamide	Secondary Suspect Drug	Intravenous drip	CYCLE 5			cholecystitis / gastritis / leukopenia / neutropenia / thrombocytopenia / urinary tract infection	13853971	F	ES	13
1385397119	2019-08-29	Hospitalization - Initial or Prolonged	13853971193900	ETOPOSIDE	etoposide	Secondary Suspect Drug	Intravenous drip			osteosarcoma	cholecystitis / gastritis / leukopenia / neutropenia / thrombocytopenia / urinary tract infection	13853971	F	ES	13
1385397119	2019-08-29	Hospitalization - Initial or Prolonged	13853971194000	ETOPOSIDE	etoposide	Secondary Suspect Drug	Intravenous drip	CYCLE 2			cholecystitis / gastritis / leukopenia / neutropenia / thrombocytopenia / urinary tract infection	13853971	F	ES	13
1385397119	2019-08-29	Hospitalization - Initial or Prolonged	13853971194100	ETOPOSIDE	etoposide	Secondary Suspect Drug	Intravenous drip	CYCLE 3			cholecystitis / gastritis / leukopenia / neutropenia / thrombocytopenia / urinary tract infection	13853971	F	ES	13
1385397119	2019-08-29	Hospitalization - Initial or Prolonged	13853971194200	ETOPOSIDE	etoposide	Secondary Suspect Drug	Intravenous drip	CYCLE 4			cholecystitis / gastritis / leukopenia / neutropenia / thrombocytopenia / urinary tract infection	13853971	F	ES	13
1385397119	2019-08-29	Hospitalization - Initial or Prolonged	13853971194300	ETOPOSIDE	etoposide	Secondary Suspect Drug	Intravenous drip	CYCLE 5			cholecystitis / gastritis / leukopenia / neutropenia / thrombocytopenia / urinary tract infection	13853971	F	ES	13
1385397119	2019-08-29	Hospitalization - Initial or Prolonged	13853971194400	ACETAMINOPHEN	acetaminophen	Concomitant					cholecystitis / gastritis / leukopenia / neutropenia / thrombocytopenia / urinary tract infection	13853971	F	ES	13
1385397119	2019-08-29	Hospitalization - Initial or Prolonged	13853971194500	METAMIZOLE SODIUM	dipyrone	Concomitant					cholecystitis / gastritis / leukopenia / neutropenia / thrombocytopenia / urinary tract infection	13853971	F	ES	13
1385397119	2019-08-29	Hospitalization - Initial or Prolonged	13853971194600	DEXCHLORPHENIRAMINE	dexchlorpheniramine	Concomitant					cholecystitis / gastritis / leukopenia / neutropenia / thrombocytopenia / urinary tract infection	13853971	F	ES	13
1385397119	2019-08-29	Hospitalization - Initial or Prolonged	13853971194700	HYDROCORTISONE	hydrocortisone	Concomitant					cholecystitis / gastritis / leukopenia / neutropenia / thrombocytopenia / urinary tract infection	13853971	F	ES	13
1385397119	2019-08-29	Hospitalization - Initial or Prolonged	13853971194800	ONDANSETRON	ondansetron	Concomitant					cholecystitis / gastritis / leukopenia / neutropenia / thrombocytopenia / urinary tract infection	13853971	F	ES	13
154625241	2018-10-01	Hospitalization - Initial or Prolonged	1546252411	EVEROLIMUS	everolimus	Primary Suspect Drug	Oral			osteosarcoma	pneumothorax	15462524	M	US	16
154625241	2018-10-01	Hospitalization - Initial or Prolonged	1546252413	SORAFENIB	sorafenib	Concomitant					pneumothorax	15462524	M	US	16
1385397117	2018-12-03	Hospitalization - Initial or Prolonged	1385397117100	LENVATINIB	lenvatinib	Primary Suspect Drug	Oral			osteosarcoma	cholecystitis / gastritis / leukopenia / neutropenia / thrombocytopenia / urinary tract infection	13853971	F	ES	13
1385397117	2018-12-03	Hospitalization - Initial or Prolonged	1385397117200	LENVATINIB	lenvatinib	Secondary Suspect Drug	Oral				cholecystitis / gastritis / leukopenia / neutropenia / thrombocytopenia / urinary tract infection	13853971	F	ES	13
1385397117	2018-12-03	Hospitalization - Initial or Prolonged	1385397117300	LENVATINIB	lenvatinib	Secondary Suspect Drug	Oral				cholecystitis / gastritis / leukopenia / neutropenia / thrombocytopenia / urinary tract infection	13853971	F	ES	13
1385397117	2018-12-03	Hospitalization - Initial or Prolonged	1385397117400	LENVATINIB	lenvatinib	Secondary Suspect Drug	Oral				cholecystitis / gastritis / leukopenia / neutropenia / thrombocytopenia / urinary tract infection	13853971	F	ES	13
1385397117	2018-12-03	Hospitalization - Initial or Prolonged	1385397117500	LENVATINIB	lenvatinib	Secondary Suspect Drug	Oral				cholecystitis / gastritis / leukopenia / neutropenia / thrombocytopenia / urinary tract infection	13853971	F	ES	13
1385397117	2018-12-03	Hospitalization - Initial or Prolonged	1385397117600	LENVATINIB	lenvatinib	Secondary Suspect Drug	Oral				cholecystitis / gastritis / leukopenia / neutropenia / thrombocytopenia / urinary tract infection	13853971	F	ES	13
1385397117	2018-12-03	Hospitalization - Initial or Prolonged	1385397117700	LENVATINIB	lenvatinib	Secondary Suspect Drug	Oral				cholecystitis / gastritis / leukopenia / neutropenia / thrombocytopenia / urinary tract infection	13853971	F	ES	13
1385397117	2018-12-03	Hospitalization - Initial or Prolonged	1385397117800	LENVATINIB	lenvatinib	Secondary Suspect Drug	Oral				cholecystitis / gastritis / leukopenia / neutropenia / thrombocytopenia / urinary tract infection	13853971	F	ES	13
1385397117	2018-12-03	Hospitalization - Initial or Prolonged	1385397117900	LENVATINIB	lenvatinib	Secondary Suspect Drug	Oral				cholecystitis / gastritis / leukopenia / neutropenia / thrombocytopenia / urinary tract infection	13853971	F	ES	13
1385397117	2018-12-03	Hospitalization - Initial or Prolonged	13853971171000	LENVATINIB	lenvatinib	Secondary Suspect Drug	Oral				cholecystitis / gastritis / leukopenia / neutropenia / thrombocytopenia / urinary tract infection	13853971	F	ES	13
1385397117	2018-12-03	Hospitalization - Initial or Prolonged	13853971171100	LENVATINIB	lenvatinib	Secondary Suspect Drug	Oral				cholecystitis / gastritis / leukopenia / neutropenia / thrombocytopenia / urinary tract infection	13853971	F	ES	13
1385397117	2018-12-03	Hospitalization - Initial or Prolonged	13853971171200	LENVATINIB	lenvatinib	Secondary Suspect Drug	Oral				cholecystitis / gastritis / leukopenia / neutropenia / thrombocytopenia / urinary tract infection	13853971	F	ES	13
1385397117	2018-12-03	Hospitalization - Initial or Prolonged	13853971171300	LENVATINIB	lenvatinib	Secondary Suspect Drug	Oral				cholecystitis / gastritis / leukopenia / neutropenia / thrombocytopenia / urinary tract infection	13853971	F	ES	13
1385397117	2018-12-03	Hospitalization - Initial or Prolonged	13853971171400	LENVATINIB	lenvatinib	Secondary Suspect Drug	Oral				cholecystitis / gastritis / leukopenia / neutropenia / thrombocytopenia / urinary tract infection	13853971	F	ES	13
1385397117	2018-12-03	Hospitalization - Initial or Prolonged	13853971171500	LENVATINIB	lenvatinib	Secondary Suspect Drug	Oral				cholecystitis / gastritis / leukopenia / neutropenia / thrombocytopenia / urinary tract infection	13853971	F	ES	13
1385397117	2018-12-03	Hospitalization - Initial or Prolonged	13853971171600	LENVATINIB	lenvatinib	Secondary Suspect Drug	Oral				cholecystitis / gastritis / leukopenia / neutropenia / thrombocytopenia / urinary tract infection	13853971	F	ES	13
1385397117	2018-12-03	Hospitalization - Initial or Prolonged	13853971171700	LENVATINIB	lenvatinib	Secondary Suspect Drug	Oral				cholecystitis / gastritis / leukopenia / neutropenia / thrombocytopenia / urinary tract infection	13853971	F	ES	13
1385397117	2018-12-03	Hospitalization - Initial or Prolonged	13853971171800	LENVATINIB	lenvatinib	Secondary Suspect Drug	Oral				cholecystitis / gastritis / leukopenia / neutropenia / thrombocytopenia / urinary tract infection	13853971	F	ES	13
1385397117	2018-12-03	Hospitalization - Initial or Prolonged	13853971171900	LENVATINIB	lenvatinib	Secondary Suspect Drug	Oral				cholecystitis / gastritis / leukopenia / neutropenia / thrombocytopenia / urinary tract infection	13853971	F	ES	13
1385397117	2018-12-03	Hospitalization - Initial or Prolonged	13853971172000	LENVATINIB	lenvatinib	Secondary Suspect Drug	Oral				cholecystitis / gastritis / leukopenia / neutropenia / thrombocytopenia / urinary tract infection	13853971	F	ES	13
1385397117	2018-12-03	Hospitalization - Initial or Prolonged	13853971172100	LENVATINIB	lenvatinib	Secondary Suspect Drug	Oral				cholecystitis / gastritis / leukopenia / neutropenia / thrombocytopenia / urinary tract infection	13853971	F	ES	13
1385397117	2018-12-03	Hospitalization - Initial or Prolonged	13853971172200	LENVATINIB	lenvatinib	Secondary Suspect Drug	Oral				cholecystitis / gastritis / leukopenia / neutropenia / thrombocytopenia / urinary tract infection	13853971	F	ES	13
1385397117	2018-12-03	Hospitalization - Initial or Prolonged	13853971172300	LENVATINIB	lenvatinib	Secondary Suspect Drug	Oral				cholecystitis / gastritis / leukopenia / neutropenia / thrombocytopenia / urinary tract infection	13853971	F	ES	13
1385397117	2018-12-03	Hospitalization - Initial or Prolonged	13853971172400	LENVATINIB	lenvatinib	Secondary Suspect Drug	Oral				cholecystitis / gastritis / leukopenia / neutropenia / thrombocytopenia / urinary tract infection	13853971	F	ES	13
1385397117	2018-12-03	Hospitalization - Initial or Prolonged	13853971172500	LENVATINIB	lenvatinib	Secondary Suspect Drug	Oral				cholecystitis / gastritis / leukopenia / neutropenia / thrombocytopenia / urinary tract infection	13853971	F	ES	13
1385397117	2018-12-03	Hospitalization - Initial or Prolonged	13853971172600	LENVATINIB	lenvatinib	Secondary Suspect Drug	Oral				cholecystitis / gastritis / leukopenia / neutropenia / thrombocytopenia / urinary tract infection	13853971	F	ES	13
1385397117	2018-12-03	Hospitalization - Initial or Prolonged	13853971172700	LENVATINIB	lenvatinib	Secondary Suspect Drug	Oral				cholecystitis / gastritis / leukopenia / neutropenia / thrombocytopenia / urinary tract infection	13853971	F	ES	13
1385397117	2018-12-03	Hospitalization - Initial or Prolonged	13853971172800	LENVATINIB	lenvatinib	Secondary Suspect Drug	Oral				cholecystitis / gastritis / leukopenia / neutropenia / thrombocytopenia / urinary tract infection	13853971	F	ES	13
1385397117	2018-12-03	Hospitalization - Initial or Prolonged	13853971172900	LENVATINIB	lenvatinib	Secondary Suspect Drug	Oral				cholecystitis / gastritis / leukopenia / neutropenia / thrombocytopenia / urinary tract infection	13853971	F	ES	13
1385397117	2018-12-03	Hospitalization - Initial or Prolonged	13853971173000	LENVATINIB	lenvatinib	Secondary Suspect Drug	Oral				cholecystitis / gastritis / leukopenia / neutropenia / thrombocytopenia / urinary tract infection	13853971	F	ES	13
1385397117	2018-12-03	Hospitalization - Initial or Prolonged	13853971173100	LENVATINIB	lenvatinib	Secondary Suspect Drug	Oral				cholecystitis / gastritis / leukopenia / neutropenia / thrombocytopenia / urinary tract infection	13853971	F	ES	13
1385397117	2018-12-03	Hospitalization - Initial or Prolonged	13853971173200	LENVATINIB	lenvatinib	Secondary Suspect Drug	Oral				cholecystitis / gastritis / leukopenia / neutropenia / thrombocytopenia / urinary tract infection	13853971	F	ES	13
1385397117	2018-12-03	Hospitalization - Initial or Prolonged	13853971173300	LENVATINIB	lenvatinib	Secondary Suspect Drug	Oral				cholecystitis / gastritis / leukopenia / neutropenia / thrombocytopenia / urinary tract infection	13853971	F	ES	13
1385397117	2018-12-03	Hospitalization - Initial or Prolonged	13853971173400	IFOSFAMIDE	ifosfamide	Secondary Suspect Drug	Intravenous drip			osteosarcoma	cholecystitis / gastritis / leukopenia / neutropenia / thrombocytopenia / urinary tract infection	13853971	F	ES	13
1385397117	2018-12-03	Hospitalization - Initial or Prolonged	13853971173500	IFOSFAMIDE	ifosfamide	Secondary Suspect Drug	Intravenous drip	CYCLE 2			cholecystitis / gastritis / leukopenia / neutropenia / thrombocytopenia / urinary tract infection	13853971	F	ES	13
1385397117	2018-12-03	Hospitalization - Initial or Prolonged	13853971173600	IFOSFAMIDE	ifosfamide	Secondary Suspect Drug	Intravenous drip	CYCLE 3			cholecystitis / gastritis / leukopenia / neutropenia / thrombocytopenia / urinary tract infection	13853971	F	ES	13
1385397117	2018-12-03	Hospitalization - Initial or Prolonged	13853971173700	IFOSFAMIDE	ifosfamide	Secondary Suspect Drug	Intravenous drip	CYCLE 4			cholecystitis / gastritis / leukopenia / neutropenia / thrombocytopenia / urinary tract infection	13853971	F	ES	13
1385397117	2018-12-03	Hospitalization - Initial or Prolonged	13853971173800	IFOSFAMIDE	ifosfamide	Secondary Suspect Drug	Intravenous drip	CYCLE 5			cholecystitis / gastritis / leukopenia / neutropenia / thrombocytopenia / urinary tract infection	13853971	F	ES	13
1385397117	2018-12-03	Hospitalization - Initial or Prolonged	13853971173900	ETOPOSIDE	etoposide	Secondary Suspect Drug	Intravenous drip			osteosarcoma	cholecystitis / gastritis / leukopenia / neutropenia / thrombocytopenia / urinary tract infection	13853971	F	ES	13
1385397117	2018-12-03	Hospitalization - Initial or Prolonged	13853971174000	ETOPOSIDE	etoposide	Secondary Suspect Drug	Intravenous drip	CYCLE 2			cholecystitis / gastritis / leukopenia / neutropenia / thrombocytopenia / urinary tract infection	13853971	F	ES	13
1385397117	2018-12-03	Hospitalization - Initial or Prolonged	13853971174100	ETOPOSIDE	etoposide	Secondary Suspect Drug	Intravenous drip	CYCLE 3			cholecystitis / gastritis / leukopenia / neutropenia / thrombocytopenia / urinary tract infection	13853971	F	ES	13
1385397117	2018-12-03	Hospitalization - Initial or Prolonged	13853971174200	ETOPOSIDE	etoposide	Secondary Suspect Drug	Intravenous drip	CYCLE 4			cholecystitis / gastritis / leukopenia / neutropenia / thrombocytopenia / urinary tract infection	13853971	F	ES	13
1385397117	2018-12-03	Hospitalization - Initial or Prolonged	13853971174300	ETOPOSIDE	etoposide	Secondary Suspect Drug	Intravenous drip	CYCLE 5			cholecystitis / gastritis / leukopenia / neutropenia / thrombocytopenia / urinary tract infection	13853971	F	ES	13
1385397117	2018-12-03	Hospitalization - Initial or Prolonged	13853971174400	ACETAMINOPHEN	acetaminophen	Concomitant					cholecystitis / gastritis / leukopenia / neutropenia / thrombocytopenia / urinary tract infection	13853971	F	ES	13
1385397117	2018-12-03	Hospitalization - Initial or Prolonged	13853971174500	METAMIZOLE SODIUM	dipyrone	Concomitant					cholecystitis / gastritis / leukopenia / neutropenia / thrombocytopenia / urinary tract infection	13853971	F	ES	13
1385397117	2018-12-03	Hospitalization - Initial or Prolonged	13853971174600	DEXCHLORPHENIRAMINE	dexchlorpheniramine	Concomitant					cholecystitis / gastritis / leukopenia / neutropenia / thrombocytopenia / urinary tract infection	13853971	F	ES	13
1385397117	2018-12-03	Hospitalization - Initial or Prolonged	13853971174700	HYDROCORTISONE	hydrocortisone	Concomitant					cholecystitis / gastritis / leukopenia / neutropenia / thrombocytopenia / urinary tract infection	13853971	F	ES	13
1385397117	2018-12-03	Hospitalization - Initial or Prolonged	13853971174800	ONDANSETRON	ondansetron	Concomitant					cholecystitis / gastritis / leukopenia / neutropenia / thrombocytopenia / urinary tract infection	13853971	F	ES	13
1385397116	2018-05-15	Hospitalization - Initial or Prolonged	1385397116100	LENVATINIB	lenvatinib	Primary Suspect Drug	Oral			osteosarcoma	cholecystitis / gastritis / leukopenia / neutropenia / thrombocytopenia / urinary tract infection	13853971	F	ES	13
1385397116	2018-05-15	Hospitalization - Initial or Prolonged	1385397116200	LENVATINIB	lenvatinib	Secondary Suspect Drug	Oral				cholecystitis / gastritis / leukopenia / neutropenia / thrombocytopenia / urinary tract infection	13853971	F	ES	13
1385397116	2018-05-15	Hospitalization - Initial or Prolonged	1385397116300	LENVATINIB	lenvatinib	Secondary Suspect Drug	Oral				cholecystitis / gastritis / leukopenia / neutropenia / thrombocytopenia / urinary tract infection	13853971	F	ES	13
1385397116	2018-05-15	Hospitalization - Initial or Prolonged	1385397116400	LENVATINIB	lenvatinib	Secondary Suspect Drug	Oral				cholecystitis / gastritis / leukopenia / neutropenia / thrombocytopenia / urinary tract infection	13853971	F	ES	13
1385397116	2018-05-15	Hospitalization - Initial or Prolonged	1385397116500	IFOSFAMIDE	ifosfamide	Secondary Suspect Drug	Intravenous drip			osteosarcoma	cholecystitis / gastritis / leukopenia / neutropenia / thrombocytopenia / urinary tract infection	13853971	F	ES	13
1385397116	2018-05-15	Hospitalization - Initial or Prolonged	1385397116600	IFOSFAMIDE	ifosfamide	Secondary Suspect Drug	Intravenous drip	CYCLE 2			cholecystitis / gastritis / leukopenia / neutropenia / thrombocytopenia / urinary tract infection	13853971	F	ES	13
1385397116	2018-05-15	Hospitalization - Initial or Prolonged	1385397116700	IFOSFAMIDE	ifosfamide	Secondary Suspect Drug	Intravenous drip	CYCLE 3			cholecystitis / gastritis / leukopenia / neutropenia / thrombocytopenia / urinary tract infection	13853971	F	ES	13
1385397116	2018-05-15	Hospitalization - Initial or Prolonged	1385397116800	IFOSFAMIDE	ifosfamide	Secondary Suspect Drug	Intravenous drip	CYCLE 4			cholecystitis / gastritis / leukopenia / neutropenia / thrombocytopenia / urinary tract infection	13853971	F	ES	13
1385397116	2018-05-15	Hospitalization - Initial or Prolonged	1385397116900	IFOSFAMIDE	ifosfamide	Secondary Suspect Drug	Intravenous drip	CYCLE 5			cholecystitis / gastritis / leukopenia / neutropenia / thrombocytopenia / urinary tract infection	13853971	F	ES	13
1385397116	2018-05-15	Hospitalization - Initial or Prolonged	13853971161000	ETOPOSIDE	etoposide	Secondary Suspect Drug	Intravenous drip			osteosarcoma	cholecystitis / gastritis / leukopenia / neutropenia / thrombocytopenia / urinary tract infection	13853971	F	ES	13
1385397116	2018-05-15	Hospitalization - Initial or Prolonged	13853971161100	ETOPOSIDE	etoposide	Secondary Suspect Drug	Intravenous drip	CYCLE 2			cholecystitis / gastritis / leukopenia / neutropenia / thrombocytopenia / urinary tract infection	13853971	F	ES	13
1385397116	2018-05-15	Hospitalization - Initial or Prolonged	13853971161200	ETOPOSIDE	etoposide	Secondary Suspect Drug	Intravenous drip	CYCLE 3			cholecystitis / gastritis / leukopenia / neutropenia / thrombocytopenia / urinary tract infection	13853971	F	ES	13
1385397116	2018-05-15	Hospitalization - Initial or Prolonged	13853971161300	ETOPOSIDE	etoposide	Secondary Suspect Drug	Intravenous drip	CYCLE 4			cholecystitis / gastritis / leukopenia / neutropenia / thrombocytopenia / urinary tract infection	13853971	F	ES	13
1385397116	2018-05-15	Hospitalization - Initial or Prolonged	13853971161400	ETOPOSIDE	etoposide	Secondary Suspect Drug	Intravenous drip	CYCLE 5			cholecystitis / gastritis / leukopenia / neutropenia / thrombocytopenia / urinary tract infection	13853971	F	ES	13
1385397116	2018-05-15	Hospitalization - Initial or Prolonged	13853971161500	ACETAMINOPHEN	acetaminophen	Concomitant					cholecystitis / gastritis / leukopenia / neutropenia / thrombocytopenia / urinary tract infection	13853971	F	ES	13
1385397116	2018-05-15	Hospitalization - Initial or Prolonged	13853971161600	METAMIZOLE SODIUM	dipyrone	Concomitant					cholecystitis / gastritis / leukopenia / neutropenia / thrombocytopenia / urinary tract infection	13853971	F	ES	13
1385397116	2018-05-15	Hospitalization - Initial or Prolonged	13853971161700	DEXCHLORPHENIRAMINE	dexchlorpheniramine	Concomitant					cholecystitis / gastritis / leukopenia / neutropenia / thrombocytopenia / urinary tract infection	13853971	F	ES	13
1385397116	2018-05-15	Hospitalization - Initial or Prolonged	13853971161800	HYDROCORTISONE	hydrocortisone	Concomitant					cholecystitis / gastritis / leukopenia / neutropenia / thrombocytopenia / urinary tract infection	13853971	F	ES	13
1385397116	2018-05-15	Hospitalization - Initial or Prolonged	13853971161900	ONDANSETRON	ondansetron	Concomitant					cholecystitis / gastritis / leukopenia / neutropenia / thrombocytopenia / urinary tract infection	13853971	F	ES	13
209682831	2022-06-16		209682831100	VOTRIENT	pazopanib	Primary Suspect Drug	Oral	Frequency : Daily;?			tumour excision	20968283	F	US	10
209585551	2022-06-14	Other	209585551100	NEXAVAR	sorafenib	Primary Suspect Drug	Oral	200 mg, QD	200.0	malignant connective tissue neoplasm	emergency care / off label use / rash / spinal cord neoplasm	20958555	M	US	6
209585551	2022-06-14	Other	209585551200	NEXAVAR	sorafenib	Secondary Suspect Drug				soft tissue sarcoma	emergency care / off label use / rash / spinal cord neoplasm	20958555	M	US	6
8312198	2012-04-25	Other	1019507043	CISPLATIN	cisplatin	Primary Suspect Drug	INTRAVENOUS DRIP	80 MG/M2/24H D1		hepatic neoplasm malignant resectable	palmar-plantar erythrodysaesthesia syndrome	8530604	UNK	GERMANY	15
8312198	2012-04-25	Other	1019507044	DOXORUBICIN HCL	doxorubicin	Secondary Suspect Drug	INTRAVENOUS DRIP	60 MG/M2/48H D2+3		hepatic neoplasm malignant resectable	palmar-plantar erythrodysaesthesia syndrome	8530604	UNK	GERMANY	15
8312198	2012-04-25	Other	1019507045	SORAFENIB	sorafenib	Secondary Suspect Drug	UNKNOWN	533 MG/M2/DAY		hepatic neoplasm malignant resectable	palmar-plantar erythrodysaesthesia syndrome	8530604	UNK	GERMANY	15
8312198	2012-04-25	Other	1019507046	FLUOROURACIL	fluorouracil	Concomitant	UNKNOWN			hepatic neoplasm malignant resectable	palmar-plantar erythrodysaesthesia syndrome	8530604	UNK	GERMANY	15
8312196	2012-04-25	Other	1019507037	CISPLATIN	cisplatin	Primary Suspect Drug	INTRAVENOUS DRIP	80 MG/M2/24H D1		hepatic neoplasm malignant resectable	palmar-plantar erythrodysaesthesia syndrome	8530602	UNK	GERMANY	16
8312196	2012-04-25	Other	1019507038	DOXORUBICIN HCL	doxorubicin	Secondary Suspect Drug	INTRAVENOUS DRIP	60 MG/M2/48H D2+3		hepatic neoplasm malignant resectable	palmar-plantar erythrodysaesthesia syndrome	8530602	UNK	GERMANY	16
8312196	2012-04-25	Other	1019507039	SORAFENIB	sorafenib	Secondary Suspect Drug	UNKNOWN	390 MG/M2/DAY D5-21		hepatic neoplasm malignant resectable	palmar-plantar erythrodysaesthesia syndrome	8530602	UNK	GERMANY	16
8312196	2012-04-25	Other	1019507040	SORAFENIB	sorafenib	Secondary Suspect Drug	UNKNOWN				palmar-plantar erythrodysaesthesia syndrome	8530602	UNK	GERMANY	16
118555371	2015-12-21	Death/ Other	118555371100	GEMCITABINE	gemcitabine	Primary Suspect Drug	Unknown			angiosarcoma	abdominal distension / disease progression / hepatomegaly / lymphoedema / pleural effusion	11855537	M	COUNTRY NOT SPECIFIED	4
118555371	2015-12-21	Death/ Other	118555371200	GEMCITABINE	gemcitabine	Secondary Suspect Drug	Unknown				abdominal distension / disease progression / hepatomegaly / lymphoedema / pleural effusion	11855537	M	COUNTRY NOT SPECIFIED	4
118555371	2015-12-21	Death/ Other	118555371300	DOCETAXEL	docetaxel	Secondary Suspect Drug	Unknown			angiosarcoma	abdominal distension / disease progression / hepatomegaly / lymphoedema / pleural effusion	11855537	M	COUNTRY NOT SPECIFIED	4
118555371	2015-12-21	Death/ Other	118555371400	BEVACIZUMAB	bevacizumab	Secondary Suspect Drug	Unknown			angiosarcoma	abdominal distension / disease progression / hepatomegaly / lymphoedema / pleural effusion	11855537	M	COUNTRY NOT SPECIFIED	4
118555371	2015-12-21	Death/ Other	118555371500	BEVACIZUMAB	bevacizumab	Secondary Suspect Drug	Unknown				abdominal distension / disease progression / hepatomegaly / lymphoedema / pleural effusion	11855537	M	COUNTRY NOT SPECIFIED	4
118555371	2015-12-21	Death/ Other	118555371600	SORAFENIB	sorafenib	Concomitant	Unknown			angiosarcoma	abdominal distension / disease progression / hepatomegaly / lymphoedema / pleural effusion	11855537	M	COUNTRY NOT SPECIFIED	4
134466041	2017-04-17		1344660411	PAZOPANIB HYDROCHLORIDE	pazopanib	Primary Suspect Drug	Oral	3 DF, QD		renal neoplasm	abdominal discomfort	13446604	F	US	15
157076641	2018-12-11	Death/ Other	157076641100	NIVOLUMAB	nivolumab	Primary Suspect Drug	Unknown	UNK		hepatocellular carcinoma	neoplasm progression	15707664	M	US	13
157076641	2018-12-11	Death/ Other	157076641200	SORAFENIB	sorafenib	Secondary Suspect Drug	Unknown	UNK		hepatocellular carcinoma	neoplasm progression	15707664	M	US	13
157076641	2018-12-11	Death/ Other	157076641300	GEMCITABINE HYDROCHLORIDE and OXALIPLATIN and RITUXIMAB	Secondary Suspect Drug	Unknown	UNK			neoplasm progression	15707664	M	US	13
157076641	2018-12-11	Death/ Other	157076641300	GEMCITABINE HYDROCHLORIDE and OXALIPLATIN and RITUXIMAB	Secondary Suspect Drug	Unknown	UNK			neoplasm progression	15707664	M	US	13
157076641	2018-12-11	Death/ Other	157076641300	GEMCITABINE HYDROCHLORIDE and OXALIPLATIN and RITUXIMAB	gemcitabine / oxaliplatin / rituximab	Secondary Suspect Drug	Unknown	UNK		hepatocellular carcinoma	neoplasm progression	15707664	M	US	13
157076641	2018-12-11	Death/ Other	157076641400	CRIZOTINIB	crizotinib	Secondary Suspect Drug	Unknown	UNK		hepatocellular carcinoma	neoplasm progression	15707664	M	US	13
157076641	2018-12-11	Death/ Other	157076641500	CYCLOPHOSPHAMIDE	cyclophosphamide	Secondary Suspect Drug	Unknown	UNK		hepatocellular carcinoma	neoplasm progression	15707664	M	US	13
157076641	2018-12-11	Death/ Other	157076641600	TOPOTECAN	topotecan	Secondary Suspect Drug	Unknown	UNK		hepatocellular carcinoma	neoplasm progression	15707664	M	US	13
8312192	2012-04-25	Other	1019507026	CISPLATIN	cisplatin	Primary Suspect Drug	INTRAVENOUS DRIP	80 MG/M2/24H D1		hepatic neoplasm malignant non-resectable	palmar-plantar erythrodysaesthesia syndrome	8530598	UNK	GERMANY	13
8312192	2012-04-25	Other	1019507027	DOXORUBICIN HCL	doxorubicin	Secondary Suspect Drug	INTRAVENOUS DRIP	60 MG/M2/48H D2+3		hepatic neoplasm malignant non-resectable	palmar-plantar erythrodysaesthesia syndrome	8530598	UNK	GERMANY	13
8312192	2012-04-25	Other	1019507028	SORAFENIB	sorafenib	Secondary Suspect Drug	UNKNOWN	352 MG/M2/DAY D5-21		hepatic neoplasm malignant non-resectable	palmar-plantar erythrodysaesthesia syndrome	8530598	UNK	GERMANY	13
8312192	2012-04-25	Other	1019507029	FLUOROURACIL	fluorouracil	Concomitant	UNKNOWN			hepatic neoplasm malignant non-resectable	palmar-plantar erythrodysaesthesia syndrome	8530598	UNK	GERMANY	13
139762261	2017-09-15	Other	1397622611	DOXORUBICIN	doxorubicin	Primary Suspect Drug				hepatoblastoma	gastrointestinal toxicity / renal impairment	13976226	M	US	11
139762261	2017-09-15	Other	1397622612	IRINOTECAN	irinotecan	Secondary Suspect Drug				hepatoblastoma	gastrointestinal toxicity / renal impairment	13976226	M	US	11
139762261	2017-09-15	Other	1397622613	CISPLATIN	cisplatin	Secondary Suspect Drug				hepatoblastoma	gastrointestinal toxicity / renal impairment	13976226	M	US	11
139762261	2017-09-15	Other	1397622614	VINCRISTINE	vincristine	Secondary Suspect Drug				hepatoblastoma	gastrointestinal toxicity / renal impairment	13976226	M	US	11
139762261	2017-09-15	Other	1397622615	FLUOROURACIL	fluorouracil	Secondary Suspect Drug				hepatoblastoma	gastrointestinal toxicity / renal impairment	13976226	M	US	11
139762261	2017-09-15	Other	1397622616	SORAFENIB	sorafenib	Secondary Suspect Drug				hepatoblastoma	gastrointestinal toxicity / renal impairment	13976226	M	US	11
106264663	2015-01-08	Hospitalization - Initial or Prolonged	1062646631	REGORAFENIB	regorafenib	Primary Suspect Drug	ORAL	120 MG DAILY	120.0	adenocarcinoma of colon	systemic inflammatory response syndrome	10626466	F	FR	14
106264663	2015-01-08	Hospitalization - Initial or Prolonged	1062646632	REGORAFENIB	regorafenib	Secondary Suspect Drug	ORAL	UNK		adenocarcinoma of colon	systemic inflammatory response syndrome	10626466	F	FR	14
155411271	2018-10-17	Hospitalization - Initial or Prolonged	155411271100	VOTRIENT	pazopanib	Primary Suspect Drug					hospitalisation	15541127	F	US	14
169304083	2019-12-13	Life-Threatening/ Hospitalization - Initial or Prolonged/ Disability	169304083100	VOTRIENT	pazopanib	Primary Suspect Drug	Oral	450 MG/M2, QD		neoplasm	wound dehiscence / wound infection	16930408	F	US	17
191845739	2022-05-16	Hospitalization - Initial or Prolonged	191845739100	LENVATINIB	lenvatinib	Primary Suspect Drug	Oral			glioma	hypertension	19184573	F	HU	17
191845737	2021-11-05	Hospitalization - Initial or Prolonged	191845737100	LENVATINIB	lenvatinib	Primary Suspect Drug	Oral			glioma	hypertension	19184573	F	HU	17
191845737	2021-11-05	Hospitalization - Initial or Prolonged	191845737200	LENVATINIB	lenvatinib	Secondary Suspect Drug	Oral	dose decreased			hypertension	19184573	F	HU	17
191845736	2021-05-11	Hospitalization - Initial or Prolonged	191845736100	LENVATINIB	lenvatinib	Primary Suspect Drug	Oral			glioma	hypertension	19184573	F	HU	17
191845736	2021-05-11	Hospitalization - Initial or Prolonged	191845736200	LENVATINIB	lenvatinib	Secondary Suspect Drug	Oral	DOSE DECREASED			hypertension	19184573	F	HU	17
212184751	2022-08-16	Other	212184751100	CYCLOSPORINE	cyclosporine	Secondary Suspect Drug	Unknown	UNK		immunosuppression	acute graft versus host disease / chronic graft versus host disease / chronic graft versus host disease in lung / hepatic failure / hepatitis / jaundice / mucosal inflammation / osteoporosis / rash / scleroderma	21218475	M	TW	16
212184751	2022-08-16	Other	212184751200	PREDNISOLONE	prednisolone	Primary Suspect Drug	Unknown	1 mg/kg, QD		product used for unknown indication	acute graft versus host disease / chronic graft versus host disease / chronic graft versus host disease in lung / hepatic failure / hepatitis / jaundice / mucosal inflammation / osteoporosis / rash / scleroderma	21218475	M	TW	16
212184751	2022-08-16	Other	212184751300	DEXAMETHASONE	dexamethasone	Secondary Suspect Drug	Unknown	UNK		product used for unknown indication	acute graft versus host disease / chronic graft versus host disease / chronic graft versus host disease in lung / hepatic failure / hepatitis / jaundice / mucosal inflammation / osteoporosis / rash / scleroderma	21218475	M	TW	16
212184751	2022-08-16	Other	212184751400	CYTARABINE	cytarabine	Concomitant	Unknown	UNK		product used for unknown indication	acute graft versus host disease / chronic graft versus host disease / chronic graft versus host disease in lung / hepatic failure / hepatitis / jaundice / mucosal inflammation / osteoporosis / rash / scleroderma	21218475	M	TW	16
212184751	2022-08-16	Other	212184751500	FLUDARABINE	fludarabine	Concomitant	Unknown	UNK		product used for unknown indication	acute graft versus host disease / chronic graft versus host disease / chronic graft versus host disease in lung / hepatic failure / hepatitis / jaundice / mucosal inflammation / osteoporosis / rash / scleroderma	21218475	M	TW	16
212184751	2022-08-16	Other	212184751600	IDARUBICIN	idarubicin	Concomitant	Unknown	UNK		product used for unknown indication	acute graft versus host disease / chronic graft versus host disease / chronic graft versus host disease in lung / hepatic failure / hepatitis / jaundice / mucosal inflammation / osteoporosis / rash / scleroderma	21218475	M	TW	16
212184751	2022-08-16	Other	212184751700	SORAFENIB	sorafenib	Concomitant	Unknown	UNK		product used for unknown indication	acute graft versus host disease / chronic graft versus host disease / chronic graft versus host disease in lung / hepatic failure / hepatitis / jaundice / mucosal inflammation / osteoporosis / rash / scleroderma	21218475	M	TW	16
212184751	2022-08-16	Other	212184751800	ETOPOSIDE	etoposide	Concomitant	Unknown	UNK		product used for unknown indication	acute graft versus host disease / chronic graft versus host disease / chronic graft versus host disease in lung / hepatic failure / hepatitis / jaundice / mucosal inflammation / osteoporosis / rash / scleroderma	21218475	M	TW	16
212184751	2022-08-16	Other	212184751900	RUXOLITINIB	ruxolitinib	Concomitant	Unknown	UNK		product used for unknown indication	acute graft versus host disease / chronic graft versus host disease / chronic graft versus host disease in lung / hepatic failure / hepatitis / jaundice / mucosal inflammation / osteoporosis / rash / scleroderma	21218475	M	TW	16
106264664	2015-09-17	Hospitalization - Initial or Prolonged	1062646641	REGORAFENIB	regorafenib	Primary Suspect Drug	Oral	120 MG DAILY	120.0	adenocarcinoma of colon	systemic inflammatory response syndrome	10626466	F	FR	14
106264664	2015-09-17	Hospitalization - Initial or Prolonged	1062646642	REGORAFENIB	regorafenib	Secondary Suspect Drug	Oral	UNK		adenocarcinoma of colon	systemic inflammatory response syndrome	10626466	F	FR	14
203691561	2022-01-22	Hospitalization - Initial or Prolonged	203691561100	VOTRIENT	pazopanib	Primary Suspect Drug	Oral	200MG Daily Oral?			dizziness / electrocardiogram qt prolonged / palpitations / somnolence	20369156	F	US	15
106264667	2016-01-15	Hospitalization - Initial or Prolonged	1062646671	REGORAFENIB	regorafenib	Primary Suspect Drug	Oral	120 MG DAILY	120.0	adenocarcinoma of colon	systemic inflammatory response syndrome	10626466	F	FR	14
106264667	2016-01-15	Hospitalization - Initial or Prolonged	1062646672	REGORAFENIB	regorafenib	Secondary Suspect Drug	Oral	UNK		adenocarcinoma of colon	systemic inflammatory response syndrome	10626466	F	FR	14
142252661	2017-11-27	Death/ Other	142252661100	PAZOPANIB	pazopanib	Primary Suspect Drug	Oral	800 MG, QD	800.0	desmoplastic small round cell tumour	alanine aminotransferase increased / ascites / desmoplastic small round cell tumour / malignant neoplasm progression / product use in unapproved indication	14225266	F	GB	17
142252661	2017-11-27	Death/ Other	142252661200	SULFAMETHOXAZOLE and TRIMETHOPRIM	Concomitant	Oral	480 MG, BID (SAT AND SUN)			alanine aminotransferase increased / ascites / desmoplastic small round cell tumour / malignant neoplasm progression / product use in unapproved indication	14225266	F	GB	17
142252661	2017-11-27	Death/ Other	142252661200	SULFAMETHOXAZOLE and TRIMETHOPRIM	sulfamethoxazole / trimethoprim	Concomitant	Oral	480 MG, BID (SAT AND SUN)		product used for unknown indication	alanine aminotransferase increased / ascites / desmoplastic small round cell tumour / malignant neoplasm progression / product use in unapproved indication	14225266	F	GB	17
142252661	2017-11-27	Death/ Other	142252661300	MELATONIN	melatonin	Concomitant	Oral	6 MG, QD	6.0	product used for unknown indication	alanine aminotransferase increased / ascites / desmoplastic small round cell tumour / malignant neoplasm progression / product use in unapproved indication	14225266	F	GB	17
142252661	2017-11-27	Death/ Other	142252661400	CYCLIZINE	cyclizine	Concomitant	Unknown	50 MG, PRN		product used for unknown indication	alanine aminotransferase increased / ascites / desmoplastic small round cell tumour / malignant neoplasm progression / product use in unapproved indication	14225266	F	GB	17
142252661	2017-11-27	Death/ Other	142252661500	ONDANSETRON	ondansetron	Concomitant	Unknown	8 MG, PRN		product used for unknown indication	alanine aminotransferase increased / ascites / desmoplastic small round cell tumour / malignant neoplasm progression / product use in unapproved indication	14225266	F	GB	17
142252661	2017-11-27	Death/ Other	142252661600	ACETAMINOPHEN	acetaminophen	Concomitant	Unknown	UNK		product used for unknown indication	alanine aminotransferase increased / ascites / desmoplastic small round cell tumour / malignant neoplasm progression / product use in unapproved indication	14225266	F	GB	17
161395601	2019-04-01	Death/ Hospitalization - Initial or Prolonged/ Other	1613956011	GEMCITABINE HYDROCHLORIDE	gemcitabine	Primary Suspect Drug	Unknown	1000 MG/M2, DAY 1 AND DAY 8		hepatocellular carcinoma	alopecia / anaemia / decreased appetite / diarrhoea / drug ineffective / general physical health deterioration / hepatic enzyme increased / malignant neoplasm progression / neutropenia / paraesthesia / pruritus / rash / tinnitus / vomiting	16139560	M	DK	17
161395601	2019-04-01	Death/ Hospitalization - Initial or Prolonged/ Other	1613956012	GEMCITABINE HYDROCHLORIDE	gemcitabine	Secondary Suspect Drug	Unknown	1000 MG/M2, DAY 1 AND DAY 8			alopecia / anaemia / decreased appetite / diarrhoea / drug ineffective / general physical health deterioration / hepatic enzyme increased / malignant neoplasm progression / neutropenia / paraesthesia / pruritus / rash / tinnitus / vomiting	16139560	M	DK	17
161395601	2019-04-01	Death/ Hospitalization - Initial or Prolonged/ Other	1613956013	SORAFENIB	sorafenib	Secondary Suspect Drug	Oral			hepatocellular carcinoma	alopecia / anaemia / decreased appetite / diarrhoea / drug ineffective / general physical health deterioration / hepatic enzyme increased / malignant neoplasm progression / neutropenia / paraesthesia / pruritus / rash / tinnitus / vomiting	16139560	M	DK	17
161395601	2019-04-01	Death/ Hospitalization - Initial or Prolonged/ Other	1613956014	SORAFENIB	sorafenib	Secondary Suspect Drug	Oral	400 UNK			alopecia / anaemia / decreased appetite / diarrhoea / drug ineffective / general physical health deterioration / hepatic enzyme increased / malignant neoplasm progression / neutropenia / paraesthesia / pruritus / rash / tinnitus / vomiting	16139560	M	DK	17
161395601	2019-04-01	Death/ Hospitalization - Initial or Prolonged/ Other	1613956015	SORAFENIB	sorafenib	Secondary Suspect Drug	Oral	400 UNK			alopecia / anaemia / decreased appetite / diarrhoea / drug ineffective / general physical health deterioration / hepatic enzyme increased / malignant neoplasm progression / neutropenia / paraesthesia / pruritus / rash / tinnitus / vomiting	16139560	M	DK	17
161395601	2019-04-01	Death/ Hospitalization - Initial or Prolonged/ Other	1613956016	DOCETAXEL	docetaxel	Secondary Suspect Drug	Unknown	GIVEN AS FIVE SERIES OF COMBINATION THERAPY (GCT THEREPY) GIVEN ON DAY 1 OF A 3-WEEK CYCLE		hepatocellular carcinoma	alopecia / anaemia / decreased appetite / diarrhoea / drug ineffective / general physical health deterioration / hepatic enzyme increased / malignant neoplasm progression / neutropenia / paraesthesia / pruritus / rash / tinnitus / vomiting	16139560	M	DK	17
161395601	2019-04-01	Death/ Hospitalization - Initial or Prolonged/ Other	1613956017	PACLITAXEL	paclitaxel	Secondary Suspect Drug	Unknown	175 MG/M2 ON DAY 1 IN A 3-WEEK CYCLE		hepatocellular carcinoma	alopecia / anaemia / decreased appetite / diarrhoea / drug ineffective / general physical health deterioration / hepatic enzyme increased / malignant neoplasm progression / neutropenia / paraesthesia / pruritus / rash / tinnitus / vomiting	16139560	M	DK	17
161395601	2019-04-01	Death/ Hospitalization - Initial or Prolonged/ Other	1613956018	CISPLATIN	cisplatin	Secondary Suspect Drug	Unknown	GIVEN AS FIVE SERIES OF COMBINATION THERAPY (GCT THEREPY) GIVEN ON DAY 1 OF A 3-WEEK CYCLE		hepatocellular carcinoma	alopecia / anaemia / decreased appetite / diarrhoea / drug ineffective / general physical health deterioration / hepatic enzyme increased / malignant neoplasm progression / neutropenia / paraesthesia / pruritus / rash / tinnitus / vomiting	16139560	M	DK	17
[truncated: 1,492 more rows]
