# Supplementary material for: Safety profile of vascular endothelial growth factor receptor tyrosine-kinase inhibitors in pediatrics: a pharmacovigilance disproportionality analysis
Source: Front Pharmacol. 2023 Jun 12;14:1160117. doi: 10.3389/fphar.2023.1160117 (PMC10291139; doi:10.3389/fphar.2023.1160117)
Supplement: Supplementary file 3 [file DataSheet2.XLSX]

## Sheet: The ROR of combined result
adverse event	is_ADR	Chi_squared	ROR	ROR_lower_bound	ROR_upper_bound	DE	dE.1	E	De.2	de.3	e.1	D	d.1	N	SOC
off label use	Yes	321.408	4.735	3.929	5.707	152	21399	21551	409	272647	273056	561	294046	294607	Injury, poisoning and procedural complications
product use in unapproved indication	Yes	218.14	5.907	4.531	7.7	62	6058	6120	499	287988	288487	561	294046	294607	Injury, poisoning and procedural complications
death	Yes	201.302	6.804	5.024	9.215	46	3810	3856	515	290236	290751	561	294046	294607	General disorders and administration site conditions
malignant neoplasm progression	Yes	1469.87	43.742	31.588	60.571	42	543	585	519	293503	294022	561	294046	294607	Neoplasms benign, malignant and unspecified (incl cysts and polyps)
palmar-plantar erythrodysaesthesia syndrome	Yes	7839.52	340.868	229.182	506.982	41	68	109	520	293978	294498	561	294046	294607	Skin and subcutaneous tissue disorders
product use issue	Yes	39.574	2.783	2.009	3.857	39	7687	7726	522	286359	286881	561	294046	294607	Injury, poisoning and procedural complications
pneumothorax	Yes	1489.12	48.929	34.741	68.911	38	436	474	523	293610	294133	561	294046	294607	Respiratory, thoracic and mediastinal disorders
diarrhoea	Yes	70.464	3.934	2.804	5.521	36	5037	5073	525	289009	289534	561	294046	294607	Gastrointestinal disorders
pyrexia	No	5.721	1.595	1.104	2.306	30	10057	10087	531	283989	284520	561	294046	294607
rash	Yes	18.94	2.303	1.583	3.349	29	6800	6829	532	287246	287778	561	294046	294607	Skin and subcutaneous tissue disorders
disease progression	Yes	241.297	11.91	8.059	17.602	27	1243	1270	534	292803	293337	561	294046	294607	General disorders and administration site conditions
vomiting	No	0.324	1.142	0.776	1.682	27	12465	12492	534	281581	282115	561	294046	294607
nausea	No	11.638	2.014	1.358	2.987	26	6929	6955	535	287117	287652	561	294046	294607
product administered to patient of inappropriate age	Yes	52.03	3.977	2.679	5.903	26	3550	3576	535	290496	291031	561	294046	294607	Injury, poisoning and procedural complications
bone marrow failure	Yes	304.9	16.876	11.05	25.775	23	743	766	538	293303	293841	561	294046	294607	Blood and lymphatic system disorders
fatigue	Yes	16.5	2.394	1.576	3.638	23	5158	5181	538	288888	289426	561	294046	294607	General disorders and administration site conditions
alopecia	Yes	177.652	10.93	7.107	16.809	22	1094	1116	539	292952	293491	561	294046	294607	Skin and subcutaneous tissue disorders
anaemia	Yes	94.28	6.854	4.42	10.627	21	1659	1680	540	292387	292927	561	294046	294607	Blood and lymphatic system disorders
drug ineffective	No	3.911	0.634	0.41	0.98	21	17004	17025	540	277042	277582	561	294046	294607
pancytopenia	Yes	174.13	11.183	7.2	17.368	21	1019	1040	540	293027	293567	561	294046	294607	Blood and lymphatic system disorders
febrile neutropenia	Yes	60.678	5.192	3.316	8.129	20	2079	2099	541	291967	292508	561	294046	294607	Blood and lymphatic system disorders
hypertension	Yes	52.317	4.708	3.007	7.37	20	2291	2311	541	291755	292296	561	294046	294607	Vascular disorders
decreased appetite	Yes	17.304	2.727	1.703	4.366	18	3532	3550	543	290514	291057	561	294046	294607	Metabolism and nutrition disorders
drug intolerance	Yes	232.901	16.572	10.291	26.689	18	587	605	543	293459	294002	561	294046	294607	General disorders and administration site conditions
neutropenia	Yes	35.127	3.939	2.459	6.31	18	2454	2472	543	291592	292135	561	294046	294607	Blood and lymphatic system disorders
alanine aminotransferase increased	Yes	48.039	4.971	3.061	8.073	17	1837	1854	544	292209	292753	561	294046	294607	Investigations
abdominal pain	No	5.467	1.873	1.138	3.081	16	4539	4555	545	289507	290052	561	294046	294607
thrombocytopenia	Yes	40.294	4.622	2.805	7.614	16	1856	1872	545	292190	292735	561	294046	294607	Blood and lymphatic system disorders
hypothyroidism	Yes	252.803	21.287	12.621	35.905	15	379	394	546	293667	294213	561	294046	294607	Endocrine disorders
mucosal inflammation	Yes	99.05	9.344	5.57	15.675	15	862	877	546	293184	293730	561	294046	294607	General disorders and administration site conditions
skin toxicity	Yes	1389.7	128.198	72.548	226.535	15	63	78	546	293983	294529	561	294046	294607	Skin and subcutaneous tissue disorders
dyspnoea	No	1.527	1.457	0.857	2.479	14	5075	5089	547	288971	289518	561	294046	294607
lymphadenopathy	Yes	82.758	8.575	5.024	14.637	14	875	889	547	293171	293718	561	294046	294607	Blood and lymphatic system disorders
headache	No	0.492	0.793	0.457	1.375	13	8540	8553	548	285506	286054	561	294046	294607
pleural effusion	Yes	81.923	9.059	5.203	15.773	13	768	781	548	293278	293826	561	294046	294607	Respiratory, thoracic and mediastinal disorders
pneumonia	No	3.408	1.756	1.012	3.047	13	3919	3932	548	290127	290675	561	294046	294607
osteosarcoma	Yes	1137.02	133.879	70.727	253.418	12	48	60	549	293998	294547	561	294046	294607	Neoplasms benign, malignant and unspecified (incl cysts and polyps)
respiratory failure	Yes	14.494	3.088	1.74	5.479	12	2067	2079	549	291979	292528	561	294046	294607	Respiratory, thoracic and mediastinal disorders
acute myeloid leukaemia recurrent	Yes	996.943	127.826	65.86	248.093	11	46	57	550	294000	294550	561	294046	294607	Neoplasms benign, malignant and unspecified (incl cysts and polyps)
aspartate aminotransferase increased	Yes	16.978	3.525	1.937	6.415	11	1659	1670	550	292387	292937	561	294046	294607	Investigations
dehydration	Yes	18.896	3.74	2.055	6.808	11	1564	1575	550	292482	293032	561	294046	294607	Metabolism and nutrition disorders
hair colour changes	Yes	1094.79	143.417	73.331	280.487	11	41	52	550	294005	294555	561	294046	294607	Skin and subcutaneous tissue disorders
pain in extremity	Yes	11.685	2.916	1.603	5.305	11	2003	2014	550	292043	292593	561	294046	294607	Musculoskeletal and connective tissue disorders
stomatitis	Yes	65.101	8.705	4.77	15.888	11	674	685	550	293372	293922	561	294046	294607	Gastrointestinal disorders
weight decreased	Yes	6.595	2.292	1.26	4.168	11	2544	2555	550	291502	292052	561	294046	294607	Investigations
asthenia	Yes	6.717	2.408	1.286	4.506	10	2200	2210	551	291846	292397	561	294046	294607	General disorders and administration site conditions
metastases to lung	Yes	814.298	113.526	57.075	225.811	10	47	57	551	293999	294550	561	294046	294607	Neoplasms benign, malignant and unspecified (incl cysts and polyps)
platelet count decreased	Yes	21.513	4.296	2.293	8.049	10	1237	1247	551	292809	293360	561	294046	294607	Investigations
pruritus	No	1.1	1.483	0.793	2.775	10	3554	3564	551	290492	291043	561	294046	294607
dry skin	Yes	16.642	3.959	2.044	7.668	9	1206	1215	552	292840	293392	561	294046	294607	Skin and subcutaneous tissue disorders
myelosuppression	Yes	55.406	9.133	4.701	17.745	9	524	533	552	293522	294074	561	294046	294607	Blood and lymphatic system disorders
acute myeloid leukaemia	Yes	69.805	12.351	6.097	25.02	8	344	352	553	293702	294255	561	294046	294607	Neoplasms benign, malignant and unspecified (incl cysts and polyps)
blood pressure increased	Yes	25.281	5.62	2.786	11.335	8	755	763	553	293291	293844	561	294046	294607	Investigations
erythema	No	0.751	1.467	0.729	2.951	8	2871	2879	553	291175	291728	561	294046	294607
hospitalisation	Yes	13.242	3.757	1.865	7.568	8	1128	1136	553	292918	293471	561	294046	294607	Surgical and medical procedures
hypoxia	Yes	17.479	4.421	2.194	8.911	8	959	967	553	293087	293640	561	294046	294607	Respiratory, thoracic and mediastinal disorders
neoplasm malignant	Yes	220.193	36.035	17.524	74.099	8	118	126	553	293928	294481	561	294046	294607	Neoplasms benign, malignant and unspecified (incl cysts and polyps)
osteosarcoma metastatic	Yes	1726.04	472.633	181.687	1229.49	8	9	17	553	294037	294590	561	294046	294607	Neoplasms benign, malignant and unspecified (incl cysts and polyps)
respiratory distress	Yes	6.227	2.6	1.292	5.234	8	1627	1635	553	292419	292972	561	294046	294607	Respiratory, thoracic and mediastinal disorders
acute kidney injury	No	0.505	1.426	0.676	3.009	7	2582	2589	554	291464	292018	561	294046	294607
general physical health deterioration	Yes	10.315	3.574	1.692	7.55	7	1036	1043	554	293010	293564	561	294046	294607	General disorders and administration site conditions
hypotension	No	0.018	1.023	0.485	2.157	7	3589	3596	554	290457	291011	561	294046	294607
lymphopenia	Yes	55.642	11.598	5.459	24.639	7	320	327	554	293726	294280	561	294046	294607	Blood and lymphatic system disorders
pain	No	0.021	1.018	0.483	2.147	7	3605	3612	554	290441	290995	561	294046	294607
arthralgia	No	0.143	1.284	0.574	2.873	6	2455	2461	555	291591	292146	561	294046	294607
blood lactate dehydrogenase increased	Yes	26.436	7.399	3.291	16.633	6	429	435	555	293617	294172	561	294046	294607	Investigations
blood thyroid stimulating hormone increased	Yes	102.176	23.536	10.346	53.546	6	135	141	555	293911	294466	561	294046	294607	Investigations
constipation	No	3.141	2.298	1.026	5.146	6	1377	1383	555	292669	293224	561	294046	294607
infection	No	2.387	2.096	0.936	4.693	6	1509	1515	555	292537	293092	561	294046	294607
multiple organ dysfunction syndrome	No	3.027	2.268	1.013	5.079	6	1395	1401	555	292651	293206	561	294046	294607
myalgia	Yes	6.458	3.103	1.385	6.952	6	1021	1027	555	293025	293580	561	294046	294607	Musculoskeletal and connective tissue disorders
neoplasm progression	Yes	41.619	10.585	4.698	23.852	6	300	306	555	293746	294301	561	294046	294607	Neoplasms benign, malignant and unspecified (incl cysts and polyps)
neutrophil count decreased	Yes	13.552	4.671	2.082	10.479	6	679	685	555	293367	293922	561	294046	294607	Investigations
paraesthesia	Yes	6.854	3.194	1.425	7.157	6	992	998	555	293054	293609	561	294046	294607	Nervous system disorders
ascites	Yes	11.56	4.879	2.015	11.815	5	541	546	556	293505	294061	561	294046	294607	Gastrointestinal disorders
blood bilirubin increased	Yes	8.564	4.072	1.682	9.854	5	648	653	556	293398	293954	561	294046	294607	Investigations
bone pain	Yes	27.098	8.955	3.685	21.759	5	295	300	556	293751	294307	561	294046	294607	Musculoskeletal and connective tissue disorders
condition aggravated	No	1.749	0.519	0.215	1.252	5	5009	5014	556	289037	289593	561	294046	294607
drug reaction with eosinophilia and systemic symptoms	No	1.112	1.825	0.755	4.408	5	1442	1447	556	292604	293160	561	294046	294607
ejection fraction decreased	Yes	63.775	18.613	7.6	45.584	5	142	147	556	293904	294460	561	294046	294607	Investigations
epistaxis	No	0.892	1.734	0.718	4.189	5	1517	1522	556	292529	293085	561	294046	294607
gastroenteritis	Yes	13.77	5.466	2.256	13.243	5	483	488	556	293563	294119	561	294046	294607	Infections and infestations
hepatic enzyme increased	Yes	4.104	2.813	1.164	6.801	5	937	942	556	293109	293665	561	294046	294607	Investigations
hypophosphataemia	Yes	52.931	15.731	6.438	38.436	5	168	173	556	293878	294434	561	294046	294607	Metabolism and nutrition disorders
musculoskeletal pain	Yes	45.202	13.692	5.613	33.399	5	193	198	556	293853	294409	561	294046	294607	Musculoskeletal and connective tissue disorders
oesophagitis	Yes	56.294	16.622	6.798	40.642	5	159	164	556	293887	294443	561	294046	294607	Gastrointestinal disorders
pericardial effusion	Yes	18.343	6.669	2.75	16.173	5	396	401	556	293650	294206	561	294046	294607	Cardiac disorders
proteinuria	Yes	14.297	5.605	2.313	13.583	5	471	476	556	293575	294131	561	294046	294607	Renal and urinary disorders
sepsis	No	0.505	1.556	0.644	3.757	5	1690	1695	556	292356	292912	561	294046	294607
skin discolouration	Yes	5.947	3.347	1.384	8.095	5	788	793	556	293258	293814	561	294046	294607	Skin and subcutaneous tissue disorders
skin exfoliation	Yes	5.271	3.154	1.304	7.628	5	836	841	556	293210	293766	561	294046	294607	Skin and subcutaneous tissue disorders
tinnitus	Yes	26.638	8.835	3.636	21.465	5	299	304	556	293747	294303	561	294046	294607	Ear and labyrinth disorders
tumour haemorrhage	Yes	200.026	57.476	22.752	145.192	5	46	51	556	294000	294556	561	294046	294607	Neoplasms benign, malignant and unspecified (incl cysts and polyps)
urinary tract obstruction	Yes	181.383	51.84	20.613	130.376	5	51	56	556	293995	294551	561	294046	294607	Renal and urinary disorders
wrong technique in product usage process	No	0.035	0.839	0.347	2.024	5	3120	3125	556	290926	291482	561	294046	294607
abdominal pain upper	No	0.557	0.625	0.233	1.671	4	3342	3346	557	290704	291261	561	294046	294607
acute graft versus host disease	Yes	15.129	7.151	2.657	19.247	4	295	299	557	293751	294308	561	294046	294607	Immune system disorders
blister	No	3.759	3.112	1.16	8.345	4	677	681	557	293369	293926	561	294046	294607
blood albumin decreased	Yes	27.114	11.285	4.177	30.49	4	187	191	557	293859	294416	561	294046	294607	Investigations
clostridium difficile colitis	Yes	24.241	10.294	3.813	27.785	4	205	209	557	293841	294398	561	294046	294607	Infections and infestations
drug ineffective for unapproved indication	No	1.23	2.059	0.769	5.516	4	1022	1026	557	293024	293581	561	294046	294607
encephalopathy	No	1.168	2.029	0.757	5.436	4	1037	1041	557	293009	293566	561	294046	294607
graft versus host disease	Yes	8.976	5.009	1.865	13.454	4	421	425	557	293625	294182	561	294046	294607	Immune system disorders
haemoglobin decreased	No	0.918	1.904	0.711	5.099	4	1105	1109	557	292941	293498	561	294046	294607
hepatocellular carcinoma	Yes	154.217	58.65	20.806	165.328	4	36	40	557	294010	294567	561	294046	294607	Neoplasms benign, malignant and unspecified (incl cysts and polyps)
hypokalaemia	No	2.48	2.606	0.972	6.986	4	808	812	557	293238	293795	561	294046	294607
hypophagia	Yes	5.765	3.86	1.439	10.359	4	546	550	557	293500	294057	561	294046	294607	Metabolism and nutrition disorders
inappropriate schedule of product administration	No	0.061	0.998	0.373	2.672	4	2100	2104	557	291946	292503	561	294046	294607
macrocytosis	Yes	453.414	211.157	66.028	675.281	4	10	14	557	294036	294593	561	294046	294607	Blood and lymphatic system disorders
mental status changes	No	1.497	2.183	0.815	5.85	4	964	968	557	293082	293639	561	294046	294607
metapneumovirus infection	Yes	80.247	30.159	10.973	82.891	4	70	74	557	293976	294533	561	294046	294607	Infections and infestations
osteosarcoma recurrent	Yes	488.826	234.62	72.04	764.108	4	9	13	557	294037	294594	561	294046	294607	Neoplasms benign, malignant and unspecified (incl cysts and polyps)
rash maculo-papular	No	3.087	2.85	1.063	7.641	4	739	743	557	293307	293864	561	294046	294607
renal impairment	No	2.254	2.513	0.938	6.734	4	838	842	557	293208	293765	561	294046	294607
skin disorder	Yes	13.453	6.571	2.443	17.677	4	321	325	557	293725	294282	561	294046	294607	Skin and subcutaneous tissue disorders
tachycardia	No	0.494	0.637	0.238	1.705	4	3276	3280	557	290770	291327	561	294046	294607
urine output decreased	Yes	20.879	9.134	3.387	24.63	4	231	235	557	293815	294372	561	294046	294607	Investigations
varicella zoster virus infection	Yes	54.59	20.9	7.668	56.964	4	101	105	557	293945	294502	561	294046	294607	Infections and infestations
wound dehiscence	Yes	86.549	32.48	11.793	89.455	4	65	69	557	293981	294538	561	294046	294607	Injury, poisoning and procedural complications
abdominal discomfort	No	0.003	1.24	0.398	3.863	3	1269	1272	558	292777	293335	561	294046	294607
activated partial thromboplastin time prolonged	Yes	11.279	7.744	2.469	24.285	3	204	207	558	293842	294400	561	294046	294607	Investigations
acute pulmonary histoplasmosis	Yes	293.97	197.606	52.287	746.801	3	8	11	558	294038	294596	561	294046	294607	Infections and infestations
adverse drug reaction	No	2.014	2.879	0.923	8.983	3	548	551	558	293498	294056	561	294046	294607
back pain	No	0	1.211	0.389	3.77	3	1300	1303	558	292746	293304	561	294046	294607
bacterial infection	Yes	4.075	4.028	1.289	12.58	3	392	395	558	293654	294212	561	294046	294607	Infections and infestations
blood creatinine increased	No	0.449	1.833	0.588	5.712	3	860	863	558	293186	293744	561	294046	294607
cytomegalovirus infection	No	1.826	2.768	0.887	8.635	3	570	573	558	293476	294034	561	294046	294607
dysphagia	No	0.001	1.173	0.377	3.652	3	1342	1345	558	292704	293262	561	294046	294607
escherichia urinary tract infection	Yes	58.339	32.258	10.025	103.798	3	49	52	558	293997	294555	561	294046	294607	Infections and infestations
gait disturbance	No	0.039	1.06	0.34	3.3	3	1484	1487	558	292562	293120	561	294046	294607
gastrointestinal toxicity	Yes	49.026	27.251	8.513	87.232	3	58	61	558	293988	294546	561	294046	294607	Gastrointestinal disorders
haematuria	No	1.818	2.763	0.886	8.619	3	571	574	558	293475	294033	561	294046	294607
haemorrhage intracranial	Yes	8.887	6.527	2.084	20.442	3	242	245	558	293804	294362	561	294046	294607	Vascular disorders
hepatic function abnormal	No	0.865	2.151	0.69	6.706	3	733	736	558	293313	293871	561	294046	294607
hepatotoxicity	No	1.494	2.565	0.823	8	3	615	618	558	293431	293989	561	294046	294607
hyponatraemia	No	1.017	2.256	0.724	7.034	3	699	702	558	293347	293905	561	294046	294607
illness	Yes	4.212	4.101	1.313	12.81	3	385	388	558	293661	294219	561	294046	294607	General disorders and administration site conditions
lymphoedema	Yes	151.633	87.822	25.796	298.988	3	18	21	558	294028	294586	561	294046	294607	Vascular disorders
malaise	No	1.589	0.441	0.142	1.372	3	3543	3546	558	290503	291061	561	294046	294607
neutropenic sepsis	Yes	94.713	52.691	16.034	173.155	3	30	33	558	294016	294574	561	294046	294607	Infections and infestations
oropharyngeal pain	No	0.178	1.569	0.504	4.889	3	1004	1007	558	293042	293600	561	294046	294607
pulmonary mass	Yes	48.158	26.789	8.373	85.712	3	59	62	558	293987	294545	561	294046	294607	Respiratory, thoracic and mediastinal disorders
respiratory syncytial virus infection	No	0.317	1.715	0.55	5.343	3	919	922	558	293127	293685	561	294046	294607
seizure	No	11.345	0.169	0.054	0.526	3	9064	9067	558	284982	285540	561	294046	294607
skin depigmentation	Yes	77.288	42.721	13.134	138.964	3	37	40	558	294009	294567	561	294046	294607	Skin and subcutaneous tissue disorders
skin infection	Yes	17.801	11.05	3.511	34.773	3	143	146	558	293903	294461	561	294046	294607	Infections and infestations
soft tissue sarcoma	Yes	543.084	526.959	106.127	2616.54	3	3	6	558	294043	294601	561	294046	294607	Neoplasms benign, malignant and unspecified (incl cysts and polyps)
swelling	No	0.343	1.74	0.558	5.42	3	906	909	558	293140	293698	561	294046	294607
therapeutic response unexpected	No	1.59	2.625	0.842	8.187	3	601	604	558	293445	294003	561	294046	294607
therapy interrupted	Yes	7.118	5.621	1.796	17.586	3	281	284	558	293765	294323	561	294046	294607	Surgical and medical procedures
urinary tract infection	No	0.652	1.996	0.64	6.22	3	790	793	558	293256	293814	561	294046	294607
white blood cell count decreased	No	0.109	1.482	0.476	4.616	3	1063	1066	558	292983	293541	561	294046	294607
yellow skin	Yes	40.187	22.579	7.088	71.923	3	70	73	558	293976	294534	561	294046	294607	Skin and subcutaneous tissue disorders
abscess	No	3.499	5.505	1.363	22.225	2	191	193	559	293855	294414	561	294046	294607
acidosis	No	0.525	2.398	0.596	9.644	2	438	440	559	293608	294167	561	294046	294607
acne	No	0.017	1.2	0.299	4.818	2	874	876	559	293172	293731	561	294046	294607
acute graft versus host disease in skin	No	2.463	4.492	1.114	18.114	2	234	236	559	293812	294371	561	294046	294607
acute respiratory distress syndrome	No	0.064	1.643	0.409	6.599	2	639	641	559	293407	293966	561	294046	294607
atelectasis	No	2.175	4.205	1.043	16.947	2	250	252	559	293796	294355	561	294046	294607
blood alkaline phosphatase increased	No	0.103	1.735	0.432	6.972	2	605	607	559	293441	294000	561	294046	294607
bone marrow transplant	No	6.152	8.027	1.982	32.517	2	131	133	559	293915	294474	561	294046	294607
brain oedema	No	0.004	1.405	0.35	5.641	2	747	749	559	293299	293858	561	294046	294607
cardiac failure	No	0	1.311	0.327	5.266	2	800	802	559	293246	293805	561	294046	294607
cardiomyopathy	No	1.631	3.649	0.906	14.699	2	288	290	559	293758	294317	561	294046	294607
chills	No	0.091	1.044	0.26	4.192	2	1004	1006	559	293042	293601	561	294046	294607
cholecystitis	No	5.125	7.057	1.744	28.551	2	149	151	559	293897	294456	561	294046	294607
chronic graft versus host disease	No	3.952	5.94	1.47	23.997	2	177	179	559	293869	294428	561	294046	294607
clostridium difficile infection	No	2.226	4.256	1.056	17.155	2	247	249	559	293799	294358	561	294046	294607
coma	No	0.047	0.697	0.174	2.796	2	1502	1504	559	292544	293103	561	294046	294607
cough	No	2.475	0.306	0.076	1.227	2	3399	3401	559	290647	291206	561	294046	294607
cystitis haemorrhagic	No	3.136	5.153	1.277	20.798	2	204	206	559	293842	294401	561	294046	294607
desmoplastic small round cell tumour	No	166.131	210.405	40.735	1086.79	2	5	7	559	294041	294600	561	294046	294607
dialysis	No	7.339	9.145	2.254	37.098	2	115	117	559	293931	294490	561	294046	294607
disease recurrence	No	0.003	1.276	0.318	5.125	2	822	824	559	293224	293783	561	294046	294607
dizziness	No	3.413	0.263	0.065	1.053	2	3953	3955	559	290093	290652	561	294046	294607
drug interaction	No	1.83	0.347	0.087	1.392	2	2999	3001	559	291047	291606	561	294046	294607
gastrointestinal stromal tumour	No	115.401	131.502	27.863	620.643	2	8	10	559	294038	294597	561	294046	294607
generalised oedema	No	2.313	4.344	1.077	17.511	2	242	244	559	293804	294363	561	294046	294607
gingival bleeding	No	6.42	8.28	2.043	33.553	2	127	129	559	293919	294478	561	294046	294607
growth retardation	No	0.004	1.405	0.35	5.641	2	747	749	559	293299	293858	561	294046	294607
haematochezia	No	0.005	1.262	0.314	5.069	2	831	833	559	293215	293774	561	294046	294607
haematotoxicity	No	3.242	5.257	1.302	21.217	2	200	202	559	293846	294405	561	294046	294607
hyperbilirubinaemia	No	0.696	2.613	0.65	10.512	2	402	404	559	293644	294203	561	294046	294607
impaired healing	No	5.075	7.01	1.733	28.359	2	150	152	559	293896	294455	561	294046	294607
infection reactivation	No	27.427	28.43	6.836	118.245	2	37	39	559	294009	294568	561	294046	294607
influenza	No	0.018	0.87	0.217	3.492	2	1204	1206	559	292842	293401	561	294046	294607
intentional product use issue	No	0.05	1.112	0.277	4.464	2	943	945	559	293103	293662	561	294046	294607
lethargy	No	0.693	0.474	0.118	1.902	2	2202	2204	559	291844	292403	561	294046	294607
leukopenia	No	0.015	1.208	0.301	4.852	2	868	870	559	293178	293737	561	294046	294607
lipase increased	No	4.132	6.113	1.513	24.701	2	172	174	559	293874	294433	561	294046	294607
liver abscess	No	15.617	16.965	4.14	69.525	2	62	64	559	293984	294543	561	294046	294607
medical procedure	No	115.401	131.502	27.863	620.643	2	8	10	559	294038	294597	561	294046	294607
meningitis	No	3.652	5.653	1.4	22.827	2	186	188	559	293860	294419	561	294046	294607
meningitis viral	No	35.245	36.274	8.635	152.386	2	29	31	559	294017	294576	561	294046	294607
metabolic acidosis	No	0.026	0.721	0.18	2.895	2	1451	1453	559	292595	293154	561	294046	294607
metastases to bone	No	24.611	25.656	6.191	106.328	2	41	43	559	294005	294564	561	294046	294607
metastases to peritoneum	No	233.774	350.677	58.482	2102.78	2	3	5	559	294043	294602	561	294046	294607
metastatic renal cell carcinoma	No	292.964	526.018	73.964	3740.93	2	2	4	559	294044	294603	561	294046	294607
minimal residual disease	No	25.95	26.972	6.497	111.971	2	39	41	559	294007	294566	561	294046	294607
muscular weakness	No	0.008	1.243	0.31	4.99	2	844	846	559	293202	293761	561	294046	294607
myositis	No	5.438	7.353	1.817	29.761	2	143	145	559	293903	294462	561	294046	294607
neurofibroma	No	88.087	95.637	21.149	432.466	2	11	13	559	294035	294594	561	294046	294607
neuropathy peripheral	No	0.56	2.443	0.608	9.824	2	430	432	559	293616	294175	561	294046	294607
no adverse event	No	5.179	0.209	0.052	0.839	2	4944	4946	559	289102	289661	561	294046	294607
ocular hyperaemia	No	0.014	1.47	0.366	5.903	2	714	716	559	293332	293891	561	294046	294607
oedema	No	0.089	1.704	0.424	6.847	2	616	618	559	293430	293989	561	294046	294607
oedema peripheral	No	0.013	1.215	0.303	4.88	2	863	865	559	293183	293742	561	294046	294607
osteomyelitis	No	5.331	7.252	1.792	29.347	2	145	147	559	293901	294460	561	294046	294607
overdose	No	8.605	0.152	0.038	0.608	2	6776	6778	559	287270	287829	561	294046	294607
pallor	No	0.037	0.707	0.176	2.836	2	1481	1483	559	292565	293124	561	294046	294607
pancreatitis	No	0.002	1.287	0.321	5.169	2	815	817	559	293231	293790	561	294046	294607
peripheral sensory neuropathy	No	19.024	20.228	4.915	83.249	2	52	54	559	293994	294553	561	294046	294607
primary hypothyroidism	No	88.087	95.637	21.149	432.466	2	11	13	559	294035	294594	561	294046	294607
product dose omission issue	No	6.251	0.187	0.047	0.749	2	5527	5529	559	288519	289078	561	294046	294607
pulmonary embolism	No	0.166	1.862	0.463	7.481	2	564	566	559	293482	294041	561	294046	294607
pulmonary haemorrhage	No	0.56	2.443	0.608	9.824	2	430	432	559	293616	294175	561	294046	294607
rash macular	No	0.19	1.906	0.474	7.658	2	551	553	559	293495	294054	561	294046	294607
rash papular	No	0.63	2.531	0.629	10.181	2	415	417	559	293631	294190	561	294046	294607
rash pruritic	No	0.074	1.669	0.415	6.705	2	629	631	559	293417	293976	561	294046	294607
renal cell carcinoma	No	16.521	17.828	4.345	73.143	2	59	61	559	293987	294546	561	294046	294607
renal failure	No	0	0.791	0.197	3.174	2	1324	1326	559	292722	293281	561	294046	294607
renal tubular disorder	No	3.499	5.505	1.363	22.225	2	191	193	559	293855	294414	561	294046	294607
sarcoma	No	53.411	55.367	12.866	238.268	2	19	21	559	294027	294586	561	294046	294607
sarcoma metastatic	No	292.964	526.018	73.964	3740.93	2	2	4	559	294044	294603	561	294046	294607
septic shock	No	0	1.345	0.335	5.402	2	780	782	559	293266	293825	561	294046	294607
somnolence	No	7.695	0.163	0.041	0.656	2	6297	6299	559	287749	288308	561	294046	294607
systemic inflammatory response syndrome	No	9.64	11.309	2.78	46.006	2	93	95	559	293953	294512	561	294046	294607
therapeutic product effect incomplete	No	0.078	1.063	0.265	4.269	2	986	988	559	293060	293619	561	294046	294607
therapeutic product effective for unapproved indication	No	104.64	116.89	25.199	542.225	2	9	11	559	294037	294596	561	294046	294607
therapy cessation	No	0.154	1.839	0.458	7.389	2	571	573	559	293475	294034	561	294046	294607
therapy change	No	5.226	7.153	1.768	28.944	2	147	149	559	293899	294458	561	294046	294607
therapy non-responder	No	0.036	0.901	0.225	3.616	2	1163	1165	559	292883	293442	561	294046	294607
therapy partial responder	No	4.17	6.149	1.522	24.847	2	171	173	559	293875	294434	561	294046	294607
thyroid disorder	No	15.06	16.435	4.013	67.306	2	64	66	559	293982	294541	561	294046	294607
toxic encephalopathy	No	3.01	5.03	1.247	20.297	2	209	211	559	293837	294396	561	294046	294607
transaminases increased	No	0.001	1.298	0.323	5.214	2	808	810	559	293238	293797	561	294046	294607
tumour lysis syndrome	No	3.499	5.505	1.363	22.225	2	191	193	559	293855	294414	561	294046	294607
urticaria	No	3.181	0.272	0.068	1.091	2	3818	3820	559	290228	290787	561	294046	294607
vulvitis	No	115.401	131.502	27.863	620.643	2	8	10	559	294038	294597	561	294046	294607
abdominal abscess	No	1.34	9.051	1.252	65.462	1	58	59	560	293988	294548	561	294046	294607
abdominal distension	No	0.011	0.612	0.086	4.355	1	856	857	560	293190	293750	561	294046	294607
abscess neck	No	8.421	40.389	5.275	309.277	1	13	14	560	294033	294593	561	294046	294607
acute hepatic failure	No	0.168	0.929	0.13	6.62	1	564	565	560	293482	294042	561	294046	294607
acute respiratory failure	No	0.03	1.57	0.22	11.201	1	334	335	560	293712	294272	561	294046	294607
adrenal neoplasm	No	20.933	105.015	12.249	900.34	1	5	6	560	294041	294601	561	294046	294607
adrenocortical carcinoma	No	17.803	87.512	10.518	728.101	1	6	7	560	294040	294600	561	294046	294607
agitation	No	4.516	0.138	0.019	0.984	1	3746	3747	560	290300	290860	561	294046	294607
agranulocytosis	No	0.033	1.552	0.218	11.067	1	338	339	560	293708	294268	561	294046	294607
alopecia totalis	No	10.977	52.506	6.71	410.868	1	10	11	560	294036	294596	561	294046	294607
alveolar soft part sarcoma metastatic	No	64.771	525.08	32.801	8405.57	1	1	2	560	294045	294605	561	294046	294607
ammonia increased	No	0.006	2.233	0.313	15.944	1	235	236	560	293811	294371	561	294046	294607
amylase increased	No	0.113	3.22	0.45	23.035	1	163	164	560	293883	294443	561	294046	294607
anal erythema	No	13.631	65.633	8.195	525.648	1	8	9	560	294038	294598	561	294046	294607
anal inflammation	No	10.977	52.506	6.71	410.868	1	10	11	560	294036	294596	561	294046	294607
aneurysm ruptured	No	17.803	87.512	10.518	728.101	1	6	7	560	294040	294600	561	294046	294607
angiosarcoma	No	8.421	40.389	5.275	309.277	1	13	14	560	294033	294593	561	294046	294607
anuria	No	0.008	1.766	0.248	12.602	1	297	298	560	293749	294309	561	294046	294607
anxiety	No	5.799	0.117	0.016	0.831	1	4428	4429	560	289618	290178	561	294046	294607
aplasia	No	1.062	7.835	1.086	56.54	1	67	68	560	293979	294539	561	294046	294607
apnoea	No	0.012	0.609	0.086	4.334	1	860	861	560	293186	293746	561	294046	294607
appetite disorder	No	1.062	7.835	1.086	56.54	1	67	68	560	293979	294539	561	294046	294607
arthritis	No	0.121	1.231	0.173	8.773	1	426	427	560	293620	294180	561	294046	294607
aspergilloma	No	17.803	87.512	10.518	728.101	1	6	7	560	294040	294600	561	294046	294607
aspergillus infection	No	0.007	1.784	0.25	12.731	1	294	295	560	293752	294312	561	294046	294607
atrioventricular block	No	0.361	4.604	0.642	33.026	1	114	115	560	293932	294492	561	294046	294607
atypical pneumonia	No	1.675	10.5	1.448	76.142	1	50	51	560	293996	294556	561	294046	294607
bicytopenia	No	4.761	23.866	3.211	177.364	1	22	23	560	294024	294584	561	294046	294607
biliary tract infection	No	130.537	-1			1	0	1	560	294046	294606	561	294046	294607
bladder wall calcification	No	42.85	262.539	23.771	2899.61	1	2	3	560	294044	294604	561	294046	294607
blast cell count increased	No	4.525	22.828	3.077	169.331	1	23	24	560	294023	294583	561	294046	294607
blood calcium decreased	No	0.276	4.166	0.581	29.855	1	126	127	560	293920	294480	561	294046	294607
blood cholesterol increased	No	0.095	1.301	0.183	9.276	1	403	404	560	293643	294203	561	294046	294607
blood creatinine abnormal	No	7.25	35.004	4.616	265.451	1	15	16	560	294031	294591	561	294046	294607
blood disorder	No	1.146	8.203	1.136	59.231	1	64	65	560	293982	294542	561	294046	294607
blood glucose decreased	No	0.081	1.345	0.189	9.586	1	390	391	560	293656	294216	561	294046	294607
blood glucose increased	No	0.448	0.388	0.054	2.76	1	1348	1349	560	292698	293258	561	294046	294607
blood lactic acid increased	No	0	1.95	0.273	13.92	1	269	270	560	293777	294337	561	294046	294607
blood pH decreased	No	0.361	4.604	0.642	33.026	1	114	115	560	293932	294492	561	294046	294607
blood ph decreased	No	0.378	4.686	0.653	33.621	1	112	113	560	293934	294494	561	294046	294607
blood phosphorus decreased	No	1.271	8.75	1.21	63.245	1	60	61	560	293986	294546	561	294046	294607
blood potassium decreased	No	0.021	2.463	0.345	17.6	1	213	214	560	293833	294393	561	294046	294607
blood pressure decreased	No	0.013	0.606	0.085	4.314	1	864	865	560	293182	293742	561	294046	294607
body temperature increased	No	0.127	0.89	0.125	6.338	1	589	590	560	293457	294017	561	294046	294607
bone cancer metastatic	No	130.537	-1			1	0	1	560	294046	294606	561	294046	294607
bone development abnormal	No	3.17	16.936	2.308	124.281	1	31	32	560	294015	294575	561	294046	294607
bone disorder	No	0.173	3.595	0.502	25.736	1	146	147	560	293900	294460	561	294046	294607
bone marrow disorder	No	1.887	11.413	1.571	82.904	1	46	47	560	294000	294560	561	294046	294607
bone sarcoma	No	2.363	13.462	1.846	98.156	1	39	40	560	294007	294567	561	294046	294607
bradycardia	No	1.133	0.286	0.04	2.035	1	1825	1826	560	292221	292781	561	294046	294607
c-reactive protein increased	No	0.111	0.873	0.123	6.221	1	600	601	560	293446	294006	561	294046	294607
cOVID-19	No	0.031	0.576	0.081	4.104	1	908	909	560	293138	293698	561	294046	294607
capillary permeability increased	No	42.85	262.539	23.771	2899.61	1	2	3	560	294044	294604	561	294046	294607
cardiac dysfunction	No	2.007	11.932	1.641	86.756	1	44	45	560	294002	294562	561	294046	294607
cardiac failure acute	No	1.062	7.835	1.086	56.54	1	67	68	560	293979	294539	561	294046	294607
cardiac failure congestive	No	0.062	2.852	0.399	20.39	1	184	185	560	293862	294422	561	294046	294607
cardiac tamponade	No	1.271	8.75	1.21	63.245	1	60	61	560	293986	294546	561	294046	294607
cardio-respiratory arrest	No	0.185	0.469	0.066	3.339	1	1115	1116	560	292931	293491	561	294046	294607
cardiomyopathy acute	No	6.768	32.816	4.344	247.877	1	16	17	560	294030	294590	561	294046	294607
cataract	No	0.006	2.242	0.314	16.013	1	234	235	560	293812	294372	561	294046	294607
cellulitis	No	0.076	1.359	0.191	9.686	1	386	387	560	293660	294220	561	294046	294607
central nervous system lesion	No	0.032	2.585	0.362	18.471	1	203	204	560	293843	294403	561	294046	294607
cerebral disorder	No	0.241	3.976	0.555	28.487	1	132	133	560	293914	294474	561	294046	294607
cerebral haemorrhage	No	0.046	1.481	0.208	10.565	1	354	355	560	293692	294252	561	294046	294607
chromaturia	No	0.031	1.566	0.22	11.167	1	335	336	560	293711	294271	561	294046	294607
chronic kidney disease	No	0.064	2.868	0.401	20.502	1	183	184	560	293863	294423	561	294046	294607
chylothorax	No	3.59	18.751	2.547	138.057	1	28	29	560	294018	294578	561	294046	294607
circulatory collapse	No	0.147	1.173	0.165	8.36	1	447	448	560	293599	294159	561	294046	294607
clear cell sarcoma of soft tissue	No	64.771	525.08	32.801	8405.57	1	1	2	560	294045	294605	561	294046	294607
colitis	No	0.079	0.837	0.118	5.962	1	626	627	560	293420	293980	561	294046	294607
computerised tomogram abnormal	No	1.776	10.937	1.507	79.379	1	48	49	560	293998	294558	561	294046	294607
continuous haemodiafiltration	No	1.675	10.5	1.448	76.142	1	50	51	560	293996	294556	561	294046	294607
covid-19	No	0.022	0.752	0.106	5.352	1	697	698	560	293349	293909	561	294046	294607
cranial nerve disorder	No	4.308	21.877	2.954	161.993	1	24	25	560	294022	294582	561	294046	294607
culture positive	No	2.932	15.91	2.172	116.529	1	33	34	560	294013	294573	561	294046	294607
culture wound positive	No	8.421	40.389	5.275	309.277	1	13	14	560	294033	294593	561	294046	294607
cyst rupture	No	20.933	105.015	12.249	900.34	1	5	6	560	294041	294601	561	294046	294607
cytopenia	No	0.06	2.836	0.397	20.279	1	185	186	560	293861	294421	561	294046	294607
deep vein thrombosis	No	0.139	1.189	0.167	8.474	1	441	442	560	293605	294165	561	294046	294607
depressed mood	No	0.19	0.467	0.066	3.324	1	1120	1121	560	292926	293486	561	294046	294607
depression	No	5.034	0.129	0.018	0.916	1	4023	4024	560	290023	290583	561	294046	294607
dermatitis	No	0.054	1.445	0.203	10.302	1	363	364	560	293683	294243	561	294046	294607
dermatitis acneiform	No	0.814	6.73	0.935	48.465	1	78	79	560	293968	294528	561	294046	294607
dermatitis allergic	No	0.025	2.511	0.351	17.938	1	209	210	560	293837	294397	561	294046	294607
dermatitis bullous	No	0.094	3.087	0.432	22.08	1	170	171	560	293876	294436	561	294046	294607
dermatitis exfoliative	No	0.235	3.946	0.551	28.271	1	133	134	560	293913	294473	561	294046	294607
diarrhoea haemorrhagic	No	0	2.01	0.282	14.349	1	261	262	560	293785	294345	561	294046	294607
discomfort	No	0.247	0.996	0.14	7.1	1	526	527	560	293520	294080	561	294046	294607
disease complication	No	0.235	3.946	0.551	28.271	1	133	134	560	293913	294473	561	294046	294607
disseminated intravascular coagulation	No	0.205	0.962	0.135	6.851	1	545	546	560	293501	294061	561	294046	294607
diverticulitis	No	6.768	32.816	4.344	247.877	1	16	17	560	294030	294590	561	294046	294607
drug effective for unapproved indication	No	0.011	2.332	0.326	16.656	1	225	226	560	293821	294381	561	294046	294607
drug eruption	No	0.017	1.67	0.234	11.917	1	314	315	560	293732	294292	561	294046	294607
drug hypersensitivity	No	0.985	0.302	0.042	2.148	1	1729	1730	560	292317	292877	561	294046	294607
dysaesthesia	No	3.17	16.936	2.308	124.281	1	31	32	560	294015	294575	561	294046	294607
dyspnoea at rest	No	12.171	58.341	7.379	461.27	1	9	10	560	294037	294597	561	294046	294607
dysstasia	No	0.027	2.535	0.355	18.113	1	207	208	560	293839	294399	561	294046	294607
ear infection	No	0.006	0.709	0.1	5.047	1	739	740	560	293307	293867	561	294046	294607
eczema	No	0.001	0.648	0.091	4.615	1	808	809	560	293238	293798	561	294046	294607
electrocardiogram QT prolonged	No	0.414	0.396	0.056	2.816	1	1321	1322	560	292725	293285	561	294046	294607
electrocardiogram abnormal	No	0.136	3.364	0.47	24.075	1	156	157	560	293890	294450	561	294046	294607
electrocardiogram qt prolonged	No	0.393	0.401	0.056	2.853	1	1304	1305	560	292742	293302	561	294046	294607
embolism	No	1.062	7.835	1.086	56.54	1	67	68	560	293979	294539	561	294046	294607
embryonal rhabdomyosarcoma	No	6.768	32.816	4.344	247.877	1	16	17	560	294030	294590	561	294046	294607
emergency care	No	4.308	21.877	2.954	161.993	1	24	25	560	294022	294582	561	294046	294607
emotional disorder	No	1.305	0.27	0.038	1.92	1	1933	1934	560	292113	292673	561	294046	294607
endocrine disorder	No	9.142	43.755	5.68	337.081	1	12	13	560	294034	294594	561	294046	294607
epstein-Barr virus infection	No	0.113	1.251	0.176	8.92	1	419	420	560	293627	294187	561	294046	294607
epstein-barr virus infection	No	0.098	1.292	0.181	9.207	1	406	407	560	293640	294200	561	294046	294607
exercise tolerance decreased	No	1.146	8.203	1.136	59.231	1	64	65	560	293982	294542	561	294046	294607
exposure keratitis	No	64.771	525.08	32.801	8405.57	1	1	2	560	294045	294605	561	294046	294607
exposure via body fluid	No	2.285	13.125	1.801	95.643	1	40	41	560	294006	294566	561	294046	294607
exposure via skin contact	No	2.363	13.462	1.846	98.156	1	39	40	560	294007	294567	561	294046	294607
eye haemorrhage	No	1.146	8.203	1.136	59.231	1	64	65	560	293982	294542	561	294046	294607
eyelash discolouration	No	64.771	525.08	32.801	8405.57	1	1	2	560	294045	294605	561	294046	294607
eyelid oedema	No	0.184	1.101	0.155	7.849	1	476	477	560	293570	294130	561	294046	294607
face oedema	No	0.229	1.03	0.145	7.338	1	509	510	560	293537	294097	561	294046	294607
facial paralysis	No	0.043	1.494	0.21	10.656	1	351	352	560	293695	294255	561	294046	294607
fasciitis	No	13.631	65.633	8.195	525.648	1	8	9	560	294038	294598	561	294046	294607
feeling cold	No	0.013	2.353	0.329	16.806	1	223	224	560	293823	294383	561	294046	294607
fibrin D dimer increased	No	0.741	6.402	0.889	46.072	1	82	83	560	293964	294524	561	294046	294607
fibrin d dimer increased	No	0.759	6.481	0.9	46.648	1	81	82	560	293965	294525	561	294046	294607
flank pain	No	0.264	4.1	0.572	29.385	1	128	129	560	293918	294478	561	294046	294607
flatulence	No	0.076	1.359	0.191	9.686	1	386	387	560	293660	294220	561	294046	294607
fluid overload	No	0.309	4.338	0.605	31.099	1	121	122	560	293925	294485	561	294046	294607
fluid retention	No	0.126	3.301	0.461	23.618	1	159	160	560	293887	294447	561	294046	294607
food allergy	No	0.066	2.883	0.403	20.616	1	182	183	560	293864	294424	561	294046	294607
full blood count decreased	No	1.238	8.606	1.191	62.191	1	61	62	560	293985	294545	561	294046	294607
gait inability	No	0.182	1.106	0.155	7.882	1	474	475	560	293572	294132	561	294046	294607
gallbladder obstruction	No	130.537	-1			1	0	1	560	294046	294606	561	294046	294607
gastric disorder	No	0.007	2.252	0.315	16.082	1	233	234	560	293813	294373	561	294046	294607
gastritis	No	0.083	1.338	0.188	9.537	1	392	393	560	293654	294214	561	294046	294607
gastrointestinal disorder	No	0.01	0.615	0.086	4.375	1	852	853	560	293194	293754	561	294046	294607
gastrointestinal haemorrhage	No	0.228	0.982	0.138	6.993	1	534	535	560	293512	294072	561	294046	294607
gastrointestinal wall thickening	No	5.019	25.002	3.357	186.195	1	21	22	560	294025	294585	561	294046	294607
glioblastoma multiforme	No	2.721	15.001	2.051	109.686	1	35	36	560	294011	294571	561	294046	294607
glossodynia	No	0.539	5.468	0.761	39.284	1	96	97	560	293950	294510	561	294046	294607
goitre	No	2.823	15.442	2.11	113.004	1	34	35	560	294012	294572	561	294046	294607
granulocyte-colony stimulating factor level increased	No	130.537	-1			1	0	1	560	294046	294606	561	294046	294607
groin pain	No	1.415	9.375	1.295	67.841	1	56	57	560	293990	294550	561	294046	294607
haemangioma	No	0.413	4.86	0.677	34.878	1	108	109	560	293938	294498	561	294046	294607
haematemesis	No	0.168	0.929	0.13	6.62	1	564	565	560	293482	294042	561	294046	294607
haemodialysis	No	0.004	2.195	0.307	15.676	1	239	240	560	293807	294367	561	294046	294607
haemoglobin increased	No	1.089	7.954	1.102	57.409	1	66	67	560	293980	294540	561	294046	294607
haemorrhage	No	0.462	0.385	0.054	2.737	1	1359	1360	560	292687	293247	561	294046	294607
haemorrhage subcutaneous	No	1.675	10.5	1.448	76.142	1	50	51	560	293996	294556	561	294046	294607
haemothorax	No	1.495	9.722	1.343	70.4	1	54	55	560	293992	294552	561	294046	294607
hallucination	No	1.734	0.238	0.033	1.69	1	2194	2195	560	291852	292412	561	294046	294607
hepatic cancer	No	0.917	7.191	0.998	51.83	1	73	74	560	293973	294533	561	294046	294607
hepatic enzyme abnormal	No	1.454	9.545	1.319	69.097	1	55	56	560	293991	294551	561	294046	294607
hepatic failure	No	0.002	0.69	0.097	4.914	1	759	760	560	293287	293847	561	294046	294607
hepatitis	No	0.177	0.938	0.132	6.679	1	559	560	560	293487	294047	561	294046	294607
hepatoblastoma	No	2.285	13.125	1.801	95.643	1	40	41	560	294006	294566	561	294046	294607
hepatoblastoma recurrent	No	31.89	175.026	18.178	1685.24	1	3	4	560	294043	294603	561	294046	294607
hepatomegaly	No	0.217	0.972	0.136	6.928	1	539	540	560	293507	294067	561	294046	294607
herpes simplex	No	0.165	3.546	0.495	25.386	1	148	149	560	293898	294458	561	294046	294607
hospice care	No	12.171	58.341	7.379	461.27	1	9	10	560	294037	294597	561	294046	294607
human rhinovirus test positive	No	1.83	11.17	1.538	81.103	1	47	48	560	293999	294559	561	294046	294607
hydrocephalus	No	0.099	1.288	0.181	9.184	1	407	408	560	293639	294199	561	294046	294607
hyperadrenocorticism	No	8.421	40.389	5.275	309.277	1	13	14	560	294033	294593	561	294046	294607
hyperaesthesia	No	0.338	4.486	0.626	32.172	1	117	118	560	293929	294489	561	294046	294607
hyperammonaemia	No	0.021	1.634	0.229	11.656	1	321	322	560	293725	294285	561	294046	294607
hypercholesterolaemia	No	1.176	8.333	1.154	60.186	1	63	64	560	293983	294543	561	294046	294607
hyperglycaemia	No	0	0.665	0.093	4.732	1	788	789	560	293258	293818	561	294046	294607
hyperkalaemia	No	0.08	1.348	0.189	9.611	1	389	390	560	293657	294217	561	294046	294607
hyperkeratosis	No	2.823	15.442	2.11	113.004	1	34	35	560	294012	294572	561	294046	294607
hyperparathyroidism secondary	No	3.047	16.407	2.238	120.28	1	32	33	560	294014	294574	561	294046	294607
hyperreflexia	No	0.003	1.854	0.26	13.228	1	283	284	560	293763	294323	561	294046	294607
hypertensive urgency	No	13.631	65.633	8.195	525.648	1	8	9	560	294038	294598	561	294046	294607
hyperthermia	No	0.033	1.552	0.218	11.067	1	338	339	560	293708	294268	561	294046	294607
hypertriglyceridaemia	No	0.028	2.547	0.356	18.201	1	206	207	560	293840	294400	561	294046	294607
hypoaesthesia	No	0.011	0.611	0.086	4.35	1	857	858	560	293189	293749	561	294046	294607
hypoalbuminaemia	No	0	2.018	0.283	14.404	1	260	261	560	293786	294346	561	294046	294607
hypocalcaemia	No	0.06	1.421	0.199	10.134	1	369	370	560	293677	294237	561	294046	294607
hypogammaglobulinaemia	No	0.004	1.834	0.257	13.089	1	286	287	560	293760	294320	561	294046	294607
hypopnoea	No	0.316	4.374	0.61	31.361	1	120	121	560	293926	294486	561	294046	294607
idiosyncratic drug reaction	No	1.495	9.722	1.343	70.4	1	54	55	560	293992	294552	561	294046	294607
ileus	No	0.013	2.353	0.329	16.806	1	223	224	560	293823	294383	561	294046	294607
immune thrombocytopenia	No	0	2.041	0.286	14.573	1	257	258	560	293789	294349	561	294046	294607
immunosuppression	No	0.493	5.249	0.731	37.696	1	100	101	560	293946	294506	561	294046	294607
impaired self-care	No	2.823	15.442	2.11	113.004	1	34	35	560	294012	294572	561	294046	294607
implant site dehiscence	No	20.933	105.015	12.249	900.34	1	5	6	560	294041	294601	561	294046	294607
inappropriate antidiuretic hormone secretion	No	0.014	2.374	0.332	16.959	1	221	222	560	293825	294385	561	294046	294607
incorrect product administration duration	No	0	0.675	0.095	4.806	1	776	777	560	293270	293830	561	294046	294607
inflammation	No	0.161	1.145	0.161	8.158	1	458	459	560	293588	294148	561	294046	294607
insomnia	No	4.034	0.149	0.021	1.059	1	3486	3487	560	290560	291120	561	294046	294607
intentional overdose	No	5.526	0.121	0.017	0.859	1	4284	4285	560	289762	290322	561	294046	294607
intentional product misuse	No	0.885	0.314	0.044	2.234	1	1663	1664	560	292383	292943	561	294046	294607
international normalised ratio decreased	No	2.285	13.125	1.801	95.643	1	40	41	560	294006	294566	561	294046	294607
intestinal dilatation	No	4.525	22.828	3.077	169.331	1	23	24	560	294023	294583	561	294046	294607
intestinal obstruction	No	0.098	1.292	0.181	9.207	1	406	407	560	293640	294200	561	294046	294607
intra-abdominal fluid collection	No	4.107	21.002	2.841	155.264	1	25	26	560	294021	294581	561	294046	294607
intra-abdominal haemorrhage	No	2.932	15.91	2.172	116.529	1	33	34	560	294013	294573	561	294046	294607
intracardiac thrombus	No	2.532	14.19	1.943	103.601	1	37	38	560	294009	294569	561	294046	294607
intracranial pressure increased	No	0.219	0.974	0.137	6.941	1	538	539	560	293508	294068	561	294046	294607
iridocyclitis	No	0.853	6.907	0.959	49.757	1	76	77	560	293970	294530	561	294046	294607
irritability	No	3.19	0.172	0.024	1.223	1	3024	3025	560	291022	291582	561	294046	294607
jaundice	No	0.107	0.869	0.122	6.19	1	603	604	560	293443	294003	561	294046	294607
laboratory test abnormal	No	0.016	2.396	0.335	17.115	1	219	220	560	293827	294387	561	294046	294607
laparotomy	No	17.803	87.512	10.518	728.101	1	6	7	560	294040	294600	561	294046	294607
latent tuberculosis	No	15.456	75.01	9.213	610.689	1	7	8	560	294039	294599	561	294046	294607
left ventricular dysfunction	No	0.247	4.006	0.559	28.707	1	131	132	560	293915	294475	561	294046	294607
limb discomfort	No	0.361	4.604	0.642	33.026	1	114	115	560	293932	294492	561	294046	294607
localised infection	No	0.708	6.249	0.869	44.962	1	84	85	560	293962	294522	561	294046	294607
lower gastrointestinal haemorrhage	No	2.932	15.91	2.172	116.529	1	33	34	560	294013	294573	561	294046	294607
lung disorder	No	0.142	0.905	0.127	6.448	1	579	580	560	293467	294027	561	294046	294607
lymphadenitis bacterial	No	20.933	105.015	12.249	900.34	1	5	6	560	294041	294601	561	294046	294607
madarosis	No	1.036	7.72	1.07	55.696	1	68	69	560	293978	294538	561	294046	294607
malignant connective tissue neoplasm	No	64.771	525.08	32.801	8405.57	1	1	2	560	294045	294605	561	294046	294607
malignant pleural effusion	No	17.803	87.512	10.518	728.101	1	6	7	560	294040	294600	561	294046	294607
malnutrition	No	0.006	2.233	0.313	15.944	1	235	236	560	293811	294371	561	294046	294607
mass	No	0.132	3.343	0.467	23.921	1	157	158	560	293889	294449	561	294046	294607
mass excision	No	25.315	131.269	14.648	1176.34	1	4	5	560	294042	294602	561	294046	294607
melanocytic naevus	No	0.874	6.999	0.971	50.429	1	75	76	560	293971	294531	561	294046	294607
menstrual disorder	No	0.195	3.722	0.52	26.656	1	141	142	560	293905	294465	561	294046	294607
metabolic encephalopathy	No	1.725	10.714	1.477	77.727	1	49	50	560	293997	294557	561	294046	294607
metastases to central nervous system	No	2.446	13.816	1.894	100.805	1	38	39	560	294008	294568	561	294046	294607
metastases to liver	No	2.363	13.462	1.846	98.156	1	39	40	560	294007	294567	561	294046	294607
metastases to lymph nodes	No	3.922	20.194	2.735	149.072	1	26	27	560	294020	294580	561	294046	294607
metastases to pelvis	No	130.537	-1			1	0	1	560	294046	294606	561	294046	294607
metastases to pleura	No	31.89	175.026	18.178	1685.24	1	3	4	560	294043	294603	561	294046	294607
metastasis	No	1.581	10.096	1.393	73.158	1	52	53	560	293994	294554	561	294046	294607
metastatic neoplasm	No	4.761	23.866	3.211	177.364	1	22	23	560	294024	294584	561	294046	294607
mobility decreased	No	0.001	2.09	0.293	14.923	1	251	252	560	293795	294355	561	294046	294607
mouth haemorrhage	No	0.23	3.917	0.547	28.059	1	134	135	560	293912	294472	561	294046	294607
mucosal disorder	No	0.482	5.197	0.724	37.319	1	101	102	560	293945	294505	561	294046	294607
muscle spasms	No	0.135	0.494	0.069	3.513	1	1060	1061	560	292986	293546	561	294046	294607
myelodysplastic syndrome	No	0.068	2.899	0.405	20.73	1	181	182	560	293865	294425	561	294046	294607
nail discolouration	No	2.624	14.584	1.996	106.557	1	36	37	560	294010	294570	561	294046	294607
nasal congestion	No	0.015	0.735	0.103	5.232	1	713	714	560	293333	293893	561	294046	294607
nasopharyngitis	No	0.691	0.342	0.048	2.431	1	1529	1530	560	292517	293077	561	294046	294607
neoplasm recurrence	No	0.264	4.1	0.572	29.385	1	128	129	560	293918	294478	561	294046	294607
nephrocalcinosis	No	0.146	3.43	0.479	24.551	1	153	154	560	293893	294453	561	294046	294607
nephrotic syndrome	No	0.043	1.498	0.21	10.686	1	350	351	560	293696	294256	561	294046	294607
nervous system disorder	No	0.248	1.004	0.141	7.154	1	522	523	560	293524	294084	561	294046	294607
neuralgia	No	0.451	5.047	0.703	36.232	1	104	105	560	293942	294502	561	294046	294607
neuroblastoma	No	0.564	5.584	0.777	40.128	1	94	95	560	293952	294512	561	294046	294607
neutrophil count increased	No	0.21	3.803	0.531	27.239	1	138	139	560	293908	294468	561	294046	294607
non-cardiac chest pain	No	9.983	47.733	6.152	370.352	1	11	12	560	294035	294595	561	294046	294607
oesophagitis ulcerative	No	31.89	175.026	18.178	1685.24	1	3	4	560	294043	294603	561	294046	294607
oral disorder	No	0.161	3.522	0.492	25.214	1	149	150	560	293897	294457	561	294046	294607
oral pain	No	0.074	2.948	0.412	21.082	1	178	179	560	293868	294428	561	294046	294607
orthopnoea	No	10.977	52.506	6.71	410.868	1	10	11	560	294036	294596	561	294046	294607
osteoporosis	No	0.074	2.948	0.412	21.082	1	178	179	560	293868	294428	561	294046	294607
pO2 increased	No	5.958	29.169	3.887	218.883	1	18	19	560	294028	294588	561	294046	294607
palliative care	No	42.85	262.539	23.771	2899.61	1	2	3	560	294044	294604	561	294046	294607
palpitations	No	0.037	0.568	0.08	4.046	1	921	922	560	293125	293685	561	294046	294607
panic attack	No	0.118	0.881	0.124	6.274	1	595	596	560	293451	294011	561	294046	294607
papillary renal cell carcinoma	No	20.933	105.015	12.249	900.34	1	5	6	560	294041	294601	561	294046	294607
pelvic pain	No	0.027	2.535	0.355	18.113	1	207	208	560	293839	294399	561	294046	294607
periodontal disease	No	31.89	175.026	18.178	1685.24	1	3	4	560	294043	294603	561	294046	294607
periorbital oedema	No	0.016	2.396	0.335	17.115	1	219	220	560	293827	294387	561	294046	294607
peripheral motor neuropathy	No	2.532	14.19	1.943	103.601	1	37	38	560	294009	294569	561	294046	294607
peripheral swelling	No	0.19	1.092	0.153	7.783	1	480	481	560	293566	294126	561	294046	294607
peroneal nerve palsy	No	2.823	15.442	2.11	113.004	1	34	35	560	294012	294572	561	294046	294607
petechiae	No	0.044	1.49	0.209	10.626	1	352	353	560	293694	294254	561	294046	294607
phaeochromocytoma	No	25.315	131.269	14.648	1176.34	1	4	5	560	294042	294602	561	294046	294607
philadelphia chromosome positive	No	17.803	87.512	10.518	728.101	1	6	7	560	294040	294600	561	294046	294607
plantar erythema	No	64.771	525.08	32.801	8405.57	1	1	2	560	294045	294605	561	294046	294607
platelet toxicity	No	130.537	-1			1	0	1	560	294046	294606	561	294046	294607
pleural neoplasm	No	130.537	-1			1	0	1	560	294046	294606	561	294046	294607
pneumonia viral	No	0.461	5.096	0.71	36.588	1	103	104	560	293943	294503	561	294046	294607
po2 increased	No	5.958	29.169	3.887	218.883	1	18	19	560	294028	294588	561	294046	294607
post procedural cellulitis	No	31.89	175.026	18.178	1685.24	1	3	4	560	294043	294603	561	294046	294607
post transplant lymphoproliferative disorder	No	0.001	2.09	0.293	14.923	1	251	252	560	293795	294355	561	294046	294607
posterior reversible encephalopathy syndrome	No	0.154	0.484	0.068	3.442	1	1082	1083	560	292964	293524	561	294046	294607
postoperative wound complication	No	12.171	58.341	7.379	461.27	1	9	10	560	294037	294597	561	294046	294607
prescribed underdose	No	0.577	5.644	0.785	40.564	1	93	94	560	293953	294513	561	294046	294607
productive cough	No	0.008	1.766	0.248	12.602	1	297	298	560	293749	294309	561	294046	294607
protein urine present	No	0.472	5.146	0.717	36.95	1	102	103	560	293944	294504	561	294046	294607
pseudomonas infection	No	0.016	1.681	0.236	11.994	1	312	313	560	293734	294294	561	294046	294607
pulmonary hypertension	No	0.171	0.933	0.131	6.643	1	562	563	560	293484	294044	561	294046	294607
pulmonary oedema	No	0.002	0.688	0.097	4.901	1	761	762	560	293285	293845	561	294046	294607
pulmonary vasculitis	No	13.631	65.633	8.195	525.648	1	8	9	560	294038	294598	561	294046	294607
pulse absent	No	0.077	2.965	0.415	21.202	1	177	178	560	293869	294429	561	294046	294607
pupils unequal	No	0.432	4.952	0.69	35.542	1	106	107	560	293940	294500	561	294046	294607
purpura	No	0.053	2.776	0.388	19.848	1	189	190	560	293857	294417	561	294046	294607
quality of life decreased	No	0.564	5.584	0.777	40.128	1	94	95	560	293952	294512	561	294046	294607
rash erythematous	No	0.08	0.529	0.074	3.763	1	990	991	560	293056	293616	561	294046	294607
recall phenomenon	No	4.761	23.866	3.211	177.364	1	22	23	560	294024	294584	561	294046	294607
rectal haemorrhage	No	0.1	1.285	0.18	9.162	1	408	409	560	293638	294198	561	294046	294607
renal cancer	No	2.823	15.442	2.11	113.004	1	34	35	560	294012	294572	561	294046	294607
renal cell carcinoma stage IV	No	31.89	175.026	18.178	1685.24	1	3	4	560	294043	294603	561	294046	294607
renal cell carcinoma stage iv	No	31.89	175.026	18.178	1685.24	1	3	4	560	294043	294603	561	294046	294607
renal neoplasm	No	12.171	58.341	7.379	461.27	1	9	10	560	294037	294597	561	294046	294607
renal salt-wasting syndrome	No	0.741	6.402	0.889	46.072	1	82	83	560	293964	294524	561	294046	294607
respiratory acidosis	No	0	1.965	0.275	14.025	1	267	268	560	293779	294339	561	294046	294607
respiratory disorder	No	0	0.661	0.093	4.708	1	792	793	560	293254	293814	561	294046	294607
rhabdomyosarcoma	No	4.308	21.877	2.954	161.993	1	24	25	560	294022	294582	561	294046	294607
right ventricular dysfunction	No	2.21	12.805	1.758	93.255	1	41	42	560	294005	294565	561	294046	294607
scleroderma	No	4.107	21.002	2.841	155.264	1	25	26	560	294021	294581	561	294046	294607
scratch	No	0.017	2.407	0.337	17.194	1	218	219	560	293828	294388	561	294046	294607
scrotal cyst	No	64.771	525.08	32.801	8405.57	1	1	2	560	294045	294605	561	294046	294607
scrotal mass	No	130.537	-1			1	0	1	560	294046	294606	561	294046	294607
scrotal oedema	No	5.613	27.634	3.693	206.784	1	19	20	560	294027	294587	561	294046	294607
seasonal allergy	No	0.853	6.907	0.959	49.757	1	76	77	560	293970	294530	561	294046	294607
septic encephalopathy	No	42.85	262.539	23.771	2899.61	1	2	3	560	294044	294604	561	294046	294607
shock	No	0.008	0.716	0.1	5.096	1	732	733	560	293314	293874	561	294046	294607
sinus arrhythmia	No	0.441	4.999	0.696	35.884	1	105	106	560	293941	294501	561	294046	294607
sinus tachycardia	No	0.05	0.799	0.112	5.688	1	656	657	560	293390	293950	561	294046	294607
skin erosion	No	1.089	7.954	1.102	57.409	1	66	67	560	293980	294540	561	294046	294607
skin hypopigmentation	No	1.454	9.545	1.319	69.097	1	55	56	560	293991	294551	561	294046	294607
skin mass	No	0.577	5.644	0.785	40.564	1	93	94	560	293953	294513	561	294046	294607
skin ulcer	No	0.361	4.604	0.642	33.026	1	114	115	560	293932	294492	561	294046	294607
small intestinal obstruction	No	0.068	2.899	0.405	20.73	1	181	182	560	293865	294425	561	294046	294607
smooth muscle cell neoplasm	No	5.302	26.252	3.517	195.951	1	20	21	560	294026	294586	561	294046	294607
spinal cord neoplasm	No	25.315	131.269	14.648	1176.34	1	4	5	560	294042	294602	561	294046	294607
splinter haemorrhages	No	130.537	-1			1	0	1	560	294046	294606	561	294046	294607
staphylococcal infection	No	0.061	0.815	0.114	5.804	1	643	644	560	293403	293963	561	294046	294607
staphylococcus test positive	No	0.917	7.191	0.998	51.83	1	73	74	560	293973	294533	561	294046	294607
stevens-Johnson syndrome	No	0.394	0.401	0.056	2.851	1	1305	1306	560	292741	293301	561	294046	294607
stevens-johnson syndrome	No	0.371	0.407	0.057	2.893	1	1286	1287	560	292760	293320	561	294046	294607
streptococcal bacteraemia	No	2.932	15.91	2.172	116.529	1	33	34	560	294013	294573	561	294046	294607
stress	No	0.12	1.234	0.173	8.794	1	425	426	560	293621	294181	561	294046	294607
suture rupture	No	42.85	262.539	23.771	2899.61	1	2	3	560	294044	294604	561	294046	294607
swollen tongue	No	0.059	1.425	0.2	10.162	1	368	369	560	293678	294238	561	294046	294607
taste disorder	No	3.047	16.407	2.238	120.28	1	32	33	560	294014	294574	561	294046	294607
tendon rupture	No	3.301	17.501	2.382	128.558	1	30	31	560	294016	294576	561	294046	294607
thrombotic microangiopathy	No	0.057	1.433	0.201	10.217	1	366	367	560	293680	294240	561	294046	294607
thyroid hormones decreased	No	42.85	262.539	23.771	2899.61	1	2	3	560	294044	294604	561	294046	294607
tongue blistering	No	4.525	22.828	3.077	169.331	1	23	24	560	294023	294583	561	294046	294607
tongue ulceration	No	2.285	13.125	1.801	95.643	1	40	41	560	294006	294566	561	294046	294607
toxicity to various agents	No	11.129	0.071	0.01	0.508	1	7179	7180	560	286867	287427	561	294046	294607
toxoplasmosis	No	6.768	32.816	4.344	247.877	1	16	17	560	294030	294590	561	294046	294607
tracheal operation	No	20.933	105.015	12.249	900.34	1	5	6	560	294041	294601	561	294046	294607
transfusion reaction	No	9.142	43.755	5.68	337.081	1	12	13	560	294034	294594	561	294046	294607
transfusion related complication	No	42.85	262.539	23.771	2899.61	1	2	3	560	294044	294604	561	294046	294607
transplant rejection	No	0.002	2.133	0.299	15.228	1	246	247	560	293800	294360	561	294046	294607
troponin increased	No	1.238	8.606	1.191	62.191	1	61	62	560	293985	294545	561	294046	294607
tumour compression	No	25.315	131.269	14.648	1176.34	1	4	5	560	294042	294602	561	294046	294607
tumour excision	No	13.631	65.633	8.195	525.648	1	8	9	560	294038	294598	561	294046	294607
tumour necrosis	No	4.308	21.877	2.954	161.993	1	24	25	560	294022	294582	561	294046	294607
tumour pain	No	15.456	75.01	9.213	610.689	1	7	8	560	294039	294599	561	294046	294607
type 1 diabetes mellitus	No	0.015	1.687	0.236	12.032	1	311	312	560	293735	294295	561	294046	294607
unresponsive to stimuli	No	0.177	0.473	0.066	3.364	1	1107	1108	560	292939	293499	561	294046	294607
upper gastrointestinal haemorrhage	No	0.646	5.965	0.83	42.895	1	88	89	560	293958	294518	561	294046	294607
upper respiratory tract infection	No	0.002	0.643	0.09	4.58	1	814	815	560	293232	293792	561	294046	294607
urinary retention	No	0.215	1.05	0.147	7.485	1	499	500	560	293547	294107	561	294046	294607
urinary tract disorder	No	2.072	12.209	1.678	88.819	1	43	44	560	294003	294563	561	294046	294607
varicella	No	0.008	2.281	0.319	16.292	1	230	231	560	293816	294376	561	294046	294607
vascular pseudoaneurysm	No	17.803	87.512	10.518	728.101	1	6	7	560	294040	294600	561	294046	294607
venoocclusive disease	No	0.002	1.874	0.263	13.371	1	280	281	560	293766	294326	561	294046	294607
venoocclusive liver disease	No	0.219	0.974	0.137	6.941	1	538	539	560	293508	294068	561	294046	294607
vision blurred	No	0.308	0.424	0.06	3.021	1	1232	1233	560	292814	293374	561	294046	294607
visual acuity reduced	No	0.045	1.486	0.208	10.595	1	353	354	560	293693	294253	561	294046	294607
visual impairment	No	0.129	0.497	0.07	3.537	1	1053	1054	560	292993	293553	561	294046	294607
weight increased	No	3.685	0.158	0.022	1.121	1	3296	3297	560	290750	291310	561	294046	294607
white blood cell count increased	No	0.102	0.863	0.121	6.149	1	607	608	560	293439	293999	561	294046	294607
wound	No	0.283	4.199	0.586	30.096	1	125	126	560	293921	294481	561	294046	294607
wound complication	No	9.983	47.733	6.152	370.352	1	11	12	560	294035	294595	561	294046	294607
wound infection	No	1.675	10.5	1.448	76.142	1	50	51	560	293996	294556	561	294046	294607
wound secretion	No	1.454	9.545	1.319	69.097	1	55	56	560	293991	294551	561	294046	294607

## Sheet: Front 50 AEs
adverse event	is_ADR	Chi_squared	ROR	ROR_lower_bound	ROR_upper_bound	DE	dE.1	E	De.2	de.3	e.1	D	d.1	N	SOC
palmar-plantar erythrodysaesthesia syndrome	Yes	7839.52	340.868	229.182	506.982	41	68	109	520	293978	294498	561	294046	294607	Skin and subcutaneous tissue disorders
pneumothorax	Yes	1489.12	48.929	34.741	68.911	38	436	474	523	293610	294133	561	294046	294607	Respiratory, thoracic and mediastinal disorders
diarrhoea	Yes	70.464	3.934	2.804	5.521	36	5037	5073	525	289009	289534	561	294046	294607	Gastrointestinal disorders
rash	Yes	18.94	2.303	1.583	3.349	29	6800	6829	532	287246	287778	561	294046	294607	Skin and subcutaneous tissue disorders
disease progression	Yes	241.297	11.91	8.059	17.602	27	1243	1270	534	292803	293337	561	294046	294607	General disorders and administration site conditions
bone marrow failure	Yes	304.9	16.876	11.05	25.775	23	743	766	538	293303	293841	561	294046	294607	Blood and lymphatic system disorders
fatigue	Yes	16.5	2.394	1.576	3.638	23	5158	5181	538	288888	289426	561	294046	294607	General disorders and administration site conditions
alopecia	Yes	177.652	10.93	7.107	16.809	22	1094	1116	539	292952	293491	561	294046	294607	Skin and subcutaneous tissue disorders
anaemia	Yes	94.28	6.854	4.42	10.627	21	1659	1680	540	292387	292927	561	294046	294607	Blood and lymphatic system disorders
pancytopenia	Yes	174.13	11.183	7.2	17.368	21	1019	1040	540	293027	293567	561	294046	294607	Blood and lymphatic system disorders
febrile neutropenia	Yes	60.678	5.192	3.316	8.129	20	2079	2099	541	291967	292508	561	294046	294607	Blood and lymphatic system disorders
hypertension	Yes	52.317	4.708	3.007	7.37	20	2291	2311	541	291755	292296	561	294046	294607	Vascular disorders
decreased appetite	Yes	17.304	2.727	1.703	4.366	18	3532	3550	543	290514	291057	561	294046	294607	Metabolism and nutrition disorders
drug intolerance	Yes	232.901	16.572	10.291	26.689	18	587	605	543	293459	294002	561	294046	294607	General disorders and administration site conditions
neutropenia	Yes	35.127	3.939	2.459	6.31	18	2454	2472	543	291592	292135	561	294046	294607	Blood and lymphatic system disorders
alanine aminotransferase increased	Yes	48.039	4.971	3.061	8.073	17	1837	1854	544	292209	292753	561	294046	294607	Investigations
thrombocytopenia	Yes	40.294	4.622	2.805	7.614	16	1856	1872	545	292190	292735	561	294046	294607	Blood and lymphatic system disorders
hypothyroidism	Yes	252.803	21.287	12.621	35.905	15	379	394	546	293667	294213	561	294046	294607	Endocrine disorders
mucosal inflammation	Yes	99.05	9.344	5.57	15.675	15	862	877	546	293184	293730	561	294046	294607	General disorders and administration site conditions
skin toxicity	Yes	1389.7	128.198	72.548	226.535	15	63	78	546	293983	294529	561	294046	294607	Skin and subcutaneous tissue disorders
lymphadenopathy	Yes	82.758	8.575	5.024	14.637	14	875	889	547	293171	293718	561	294046	294607	Blood and lymphatic system disorders
pleural effusion	Yes	81.923	9.059	5.203	15.773	13	768	781	548	293278	293826	561	294046	294607	Respiratory, thoracic and mediastinal disorders
respiratory failure	Yes	14.494	3.088	1.74	5.479	12	2067	2079	549	291979	292528	561	294046	294607	Respiratory, thoracic and mediastinal disorders
aspartate aminotransferase increased	Yes	16.978	3.525	1.937	6.415	11	1659	1670	550	292387	292937	561	294046	294607	Investigations
dehydration	Yes	18.896	3.74	2.055	6.808	11	1564	1575	550	292482	293032	561	294046	294607	Metabolism and nutrition disorders
hair colour changes	Yes	1094.79	143.417	73.331	280.487	11	41	52	550	294005	294555	561	294046	294607	Skin and subcutaneous tissue disorders
pain in extremity	Yes	11.685	2.916	1.603	5.305	11	2003	2014	550	292043	292593	561	294046	294607	Musculoskeletal and connective tissue disorders
stomatitis	Yes	65.101	8.705	4.77	15.888	11	674	685	550	293372	293922	561	294046	294607	Gastrointestinal disorders
weight decreased	Yes	6.595	2.292	1.26	4.168	11	2544	2555	550	291502	292052	561	294046	294607	Investigations
asthenia	Yes	6.717	2.408	1.286	4.506	10	2200	2210	551	291846	292397	561	294046	294607	General disorders and administration site conditions
platelet count decreased	Yes	21.513	4.296	2.293	8.049	10	1237	1247	551	292809	293360	561	294046	294607	Investigations
dry skin	Yes	16.642	3.959	2.044	7.668	9	1206	1215	552	292840	293392	561	294046	294607	Skin and subcutaneous tissue disorders
myelosuppression	Yes	55.406	9.133	4.701	17.745	9	524	533	552	293522	294074	561	294046	294607	Blood and lymphatic system disorders
blood pressure increased	Yes	25.281	5.62	2.786	11.335	8	755	763	553	293291	293844	561	294046	294607	Investigations
hospitalisation	Yes	13.242	3.757	1.865	7.568	8	1128	1136	553	292918	293471	561	294046	294607	Surgical and medical procedures
hypoxia	Yes	17.479	4.421	2.194	8.911	8	959	967	553	293087	293640	561	294046	294607	Respiratory, thoracic and mediastinal disorders
respiratory distress	Yes	6.227	2.6	1.292	5.234	8	1627	1635	553	292419	292972	561	294046	294607	Respiratory, thoracic and mediastinal disorders
general physical health deterioration	Yes	10.315	3.574	1.692	7.55	7	1036	1043	554	293010	293564	561	294046	294607	General disorders and administration site conditions
lymphopenia	Yes	55.642	11.598	5.459	24.639	7	320	327	554	293726	294280	561	294046	294607	Blood and lymphatic system disorders
blood lactate dehydrogenase increased	Yes	26.436	7.399	3.291	16.633	6	429	435	555	293617	294172	561	294046	294607	Investigations
blood thyroid stimulating hormone increased	Yes	102.176	23.536	10.346	53.546	6	135	141	555	293911	294466	561	294046	294607	Investigations
myalgia	Yes	6.458	3.103	1.385	6.952	6	1021	1027	555	293025	293580	561	294046	294607	Musculoskeletal and connective tissue disorders
neutrophil count decreased	Yes	13.552	4.671	2.082	10.479	6	679	685	555	293367	293922	561	294046	294607	Investigations
paraesthesia	Yes	6.854	3.194	1.425	7.157	6	992	998	555	293054	293609	561	294046	294607	Nervous system disorders
ascites	Yes	11.56	4.879	2.015	11.815	5	541	546	556	293505	294061	561	294046	294607	Gastrointestinal disorders
blood bilirubin increased	Yes	8.564	4.072	1.682	9.854	5	648	653	556	293398	293954	561	294046	294607	Investigations
bone pain	Yes	27.098	8.955	3.685	21.759	5	295	300	556	293751	294307	561	294046	294607	Musculoskeletal and connective tissue disorders
ejection fraction decreased	Yes	63.775	18.613	7.6	45.584	5	142	147	556	293904	294460	561	294046	294607	Investigations
gastroenteritis	Yes	13.77	5.466	2.256	13.243	5	483	488	556	293563	294119	561	294046	294607	Infections and infestations
hepatic enzyme increased	Yes	4.104	2.813	1.164	6.801	5	937	942	556	293109	293665	561	294046	294607	Investigations

## Sheet: sunitinib
adverse event	is_ADR	Chi_squared	ROR	ROR_lower_bound	ROR_upper_bound	DE	dE.1	E	De.2	de.3	e.1	D	d.1	N	SOC
disease progression	Yes	294.718	65.026	28.074	150.616	7	1263	1270	25	293312	293337	32	294575	294607	General disorders and administration site conditions
diarrhoea	Yes	16.117	8.18	2.868	23.331	4	5056	5060	28	289519	289547	32	294575	294607	Gastrointestinal disorders
dyspnoea	Yes	16.009	8.139	2.854	23.214	4	5081	5085	28	289494	289522	32	294575	294607	Respiratory, thoracic and mediastinal disorders
fatigue	Yes	15.631	7.995	2.803	22.803	4	5171	5175	28	289404	289432	32	294575	294607	General disorders and administration site conditions
hypothyroidism	Yes	279.689	107.76	37.62	308.669	4	390	394	28	294185	294213	32	294575	294607	Endocrine disorders
abdominal pain	Yes	8.256	6.591	2.007	21.645	3	4552	4555	29	290023	290052	32	294575	294607	Gastrointestinal disorders
epistaxis	Yes	33.146	19.958	6.073	65.588	3	1519	1522	29	293056	293085	32	294575	294607	Vascular disorders
headache	No	2.738	3.462	1.054	11.366	3	8548	8551	29	286027	286056	32	294575	294607
nausea	Yes	4.127	4.28	1.303	14.054	3	6952	6955	29	287623	287652	32	294575	294607	Gastrointestinal disorders
off label use	No	0.012	1.311	0.399	4.303	3	21548	21551	29	273027	273056	32	294575	294607
product use in unapproved indication	Yes	5.175	4.878	1.486	16.019	3	6117	6120	29	288458	288487	32	294575	294607	Injury, poisoning and procedural complications
thrombocytopenia	Yes	26.109	16.201	4.931	53.231	3	1869	1872	29	292706	292735	32	294575	294607	Blood and lymphatic system disorders
weight decreased	Yes	17.982	11.852	3.608	38.931	3	2549	2552	29	292026	292055	32	294575	294607	Investigations
yellow skin	Yes	783.512	435.229	129.581	1461.82	3	70	73	29	294505	294534	32	294575	294607	Skin and subcutaneous tissue disorders
acne	No	20.806	22.403	5.346	93.888	2	874	876	30	293701	293731	32	294575	294607
alopecia	No	15.744	17.562	4.192	73.577	2	1114	1116	30	293461	293491	32	294575	294607
asthenia	No	6.664	8.828	2.108	36.961	2	2208	2210	30	292367	292397	32	294575	294607
blood pressure increased	No	24.297	25.739	6.14	107.896	2	761	763	30	293814	293844	32	294575	294607
decreased appetite	No	4.337	6.546	1.564	27.402	2	2970	2972	30	291605	291635	32	294575	294607
drug ineffective	No	0.07	1.087	0.26	4.549	2	17023	17025	30	277552	277582	32	294575	294607
dysphagia	No	13.196	15.122	3.61	63.342	2	1293	1295	30	293282	293312	32	294575	294607
erythema	No	4.851	7.054	1.685	29.531	2	2758	2760	30	291817	291847	32	294575	294607
gastrointestinal stromal tumour	No	2068.75	2454.72	500.429	12041	2	8	10	30	294567	294597	32	294575	294607
general physical health deterioration	No	17.189	18.944	4.521	79.375	2	1033	1035	30	293542	293572	32	294575	294607
hypokalaemia	No	22.664	24.178	5.768	101.341	2	810	812	30	293765	293795	32	294575	294607
hypotension	No	3.19	5.398	1.289	22.594	2	3594	3596	30	290981	291011	32	294575	294607
malignant neoplasm progression	No	32.541	33.618	8.016	141	2	583	585	30	293992	294022	32	294575	294607
multi-organ failure	No	31.889	32.995	7.867	138.377	2	594	596	30	293981	294011	32	294575	294607
neoplasm progression	No	64.802	64.533	15.354	271.231	2	304	306	30	294271	294301	32	294575	294607
oedema	No	31.372	32.501	7.75	136.303	2	603	605	30	293972	294002	32	294575	294607
pain	No	3.168	5.375	1.284	22.499	2	3609	3611	30	290966	290996	32	294575	294607
palmar-plantar erythrodysaesthesia syndrome	No	187.143	183.469	43.301	777.372	2	107	109	30	294468	294498	32	294575	294607
pneumothorax	No	43.879	44.465	10.594	186.629	2	441	443	30	294134	294164	32	294575	294607
product use issue	No	0.534	2.476	0.592	10.362	2	7724	7726	30	286851	286881	32	294575	294607
renal tubular disorder	No	104.43	102.752	24.384	432.989	2	191	193	30	294384	294414	32	294575	294607
respiratory failure	No	7.241	9.388	2.242	39.311	2	2077	2079	30	292498	292528	32	294575	294607
stomatitis	No	27.381	28.686	6.842	120.274	2	683	685	30	293892	293922	32	294575	294607
vomiting	No	0.016	1.506	0.36	6.301	2	12490	12492	30	282085	282115	32	294575	294607
abasia	No	6.125	29.296	3.987	215.249	1	324	325	31	294251	294282	32	294575	294607
acidosis	No	4.286	21.613	2.944	158.677	1	439	440	31	294136	294167	32	294575	294607
alanine aminotransferase increased	No	0.446	5.096	0.695	37.349	1	1853	1854	31	292722	292753	32	294575	294607
alveolar soft part sarcoma metastatic	No	1149.94	9502.39	581.245	155348	1	1	2	31	294574	294605	32	294575	294607
anorexia	No	2.907	15.832	2.158	116.161	1	599	600	31	293976	294007	32	294575	294607
aplasia	No	32.866	141.795	19.081	1053.73	1	67	68	31	294508	294539	32	294575	294607
apnoea	No	1.772	11.017	1.502	80.796	1	860	861	31	293715	293746	32	294575	294607
appetite disorder	No	32.866	141.795	19.081	1053.73	1	67	68	31	294508	294539	32	294575	294607
arthralgia	No	0.206	3.84	0.524	28.141	1	2454	2455	31	292121	292152	32	294575	294607
ascites	No	3.296	17.468	2.38	128.187	1	543	544	31	294032	294063	32	294575	294607
aspartate aminotransferase increased	No	0.563	5.661	0.772	41.495	1	1669	1670	31	292906	292937	32	294575	294607
bicytopenia	No	99.091	431.896	56.455	3304.11	1	22	23	31	294553	294584	32	294575	294607
blood glucose decreased	No	4.936	24.333	3.313	178.693	1	390	391	31	294185	294216	32	294575	294607
blood glucose increased	No	0.857	7.017	0.957	51.44	1	1348	1349	31	293227	293258	32	294575	294607
blood lactic acid increased	No	7.562	35.293	4.801	259.466	1	269	270	31	294306	294337	32	294575	294607
blood ph decreased	No	19.036	83.322	11.279	615.555	1	114	115	31	294461	294492	32	294575	294607
bone cancer metastatic	No	2300.88	-1			1	0	1	31	294575	294606	32	294575	294607
bone disorder	No	14.682	65.053	8.822	479.7	1	146	147	31	294429	294460	32	294575	294607
bone marrow failure	No	2.094	12.389	1.689	90.872	1	765	766	31	293810	293841	32	294575	294607
cardiomyopathy acute	No	134.413	593.869	76.393	4616.64	1	16	17	31	294559	294590	32	294575	294607
cerebral haemorrhage	No	5.529	26.811	3.65	196.938	1	354	355	31	294221	294252	32	294575	294607
chills	No	1.402	9.423	1.285	69.094	1	1005	1006	31	293570	293601	32	294575	294607
chromaturia	No	6.235	29.756	4.05	218.637	1	319	320	31	294256	294287	32	294575	294607
computerised tomogram abnormal	No	45.99	197.935	26.485	1479.26	1	48	49	31	294527	294558	32	294575	294607
condition aggravated	No	0.004	1.863	0.254	13.652	1	5013	5014	31	289562	289593	32	294575	294607
cranial nerve disorder	No	108.623	475.089	61.836	3650.15	1	20	21	31	294555	294586	32	294575	294607
dehydration	No	0.636	6.005	0.819	44.016	1	1574	1575	31	293001	293032	32	294575	294607
disease recurrence	No	1.888	11.514	1.57	84.444	1	823	824	31	293752	293783	32	294575	294607
drug interaction	No	0.094	3.135	0.428	22.974	1	3000	3001	31	291575	291606	32	294575	294607
dry skin	No	1.031	7.795	1.063	57.149	1	1214	1215	31	293361	293392	32	294575	294607
eczema	No	1.938	11.728	1.599	86.018	1	808	809	31	293767	293798	32	294575	294607
electrocardiogram abnormal	No	13.686	60.881	8.26	448.745	1	156	157	31	294419	294450	32	294575	294607
eyelid oedema	No	3.884	19.931	2.715	146.3	1	476	477	31	294099	294130	32	294575	294607
face oedema	No	3.575	18.637	2.539	136.781	1	509	510	31	294066	294097	32	294575	294607
generalised oedema	No	8.467	39.072	5.313	287.363	1	243	244	31	294332	294363	32	294575	294607
gingival bleeding	No	16.865	74.205	10.054	547.698	1	128	129	31	294447	294478	32	294575	294607
glioblastoma multiforme	No	62.952	271.465	36.057	2043.81	1	35	36	31	294540	294571	32	294575	294607
goitre	No	64.779	279.451	37.088	2105.61	1	34	35	31	294541	294572	32	294575	294607
haemangioma	No	20.137	87.953	11.9	650.07	1	108	109	31	294467	294498	32	294575	294607
haemoglobin decreased	No	1.201	8.544	1.165	62.643	1	1108	1109	31	293467	293498	32	294575	294607
haemorrhage subcutaneous	No	44.148	190.016	25.446	1418.95	1	50	51	31	294525	294556	32	294575	294607
hair colour changes	No	43.28	186.29	24.956	1390.6	1	51	52	31	294524	294555	32	294575	294607
hypertension	No	0.249	4.081	0.557	29.91	1	2310	2311	31	292265	292296	32	294575	294607
hypophosphataemia	No	12.332	55.214	7.495	406.746	1	172	173	31	294403	294434	32	294575	294607
hypopnoea	No	18.044	79.155	10.719	584.519	1	120	121	31	294455	294486	32	294575	294607
hypoxia	No	1.49	9.805	1.337	71.896	1	966	967	31	293609	293640	32	294575	294607
idiosyncratic drug reaction	No	40.866	175.938	23.594	1311.97	1	54	55	31	294521	294552	32	294575	294607
international normalised ratio decreased	No	55.155	237.528	31.657	1782.23	1	40	41	31	294535	294566	32	294575	294607
irritability	No	0.09	3.11	0.424	22.79	1	3024	3025	31	291551	291582	32	294575	294607
liver abscess	No	34.981	150.8	20.274	1121.67	1	63	64	31	294512	294543	32	294575	294607
mass	No	13.593	60.493	8.207	445.868	1	157	158	31	294418	294449	32	294575	294607
menstrual disorder	No	15.233	67.361	9.133	496.835	1	141	142	31	294434	294465	32	294575	294607
musculoskeletal pain	No	10.713	48.449	6.581	356.667	1	196	197	31	294379	294410	32	294575	294607
myalgia	No	1.358	9.229	1.259	67.674	1	1026	1027	31	293549	293580	32	294575	294607
nasal congestion	No	2.307	13.295	1.812	97.526	1	713	714	31	293862	293893	32	294575	294607
neoplasm recurrence	No	16.865	74.205	10.054	547.698	1	128	129	31	294447	294478	32	294575	294607
neutropenia	No	0.201	3.813	0.52	27.945	1	2471	2472	31	292104	292135	32	294575	294607
pain in extremity	No	0.364	4.688	0.64	34.361	1	2013	2014	31	292562	292593	32	294575	294607
pallor	No	0.717	6.38	0.87	46.765	1	1482	1483	31	293093	293124	32	294575	294607
pancytopenia	No	1.331	9.113	1.243	66.823	1	1039	1040	31	293536	293567	32	294575	294607
pelvic pain	No	10.096	45.873	6.233	337.613	1	207	208	31	294368	294399	32	294575	294607
plantar erythema	No	1149.94	9502.39	581.245	155348	1	1	2	31	294574	294605	32	294575	294607
platelet count decreased	No	0.985	7.594	1.036	55.674	1	1246	1247	31	293329	293360	32	294575	294607
po2 increased	No	120.161	527.88	68.348	4077.01	1	18	19	31	294557	294588	32	294575	294607
primary hypothyroidism	No	176.076	791.836	99.9	6276.33	1	12	13	31	294563	294594	32	294575	294607
pruritus	No	0.055	2.833	0.387	20.762	1	3316	3317	31	291259	291290	32	294575	294607
pyrexia	No	0.155	0.91	0.124	6.666	1	10086	10087	31	284489	284520	32	294575	294607
rash macular	No	3.229	17.182	2.341	126.089	1	552	553	31	294023	294054	32	294575	294607
renal cell carcinoma	No	55.155	237.528	31.657	1782.23	1	40	41	31	294535	294566	32	294575	294607
renal cell carcinoma stage iv	No	574.475	3167.44	320.618	31291.7	1	3	4	31	294572	294603	32	294575	294607
renal failure	No	0.884	7.139	0.974	52.338	1	1325	1326	31	293250	293281	32	294575	294607
renal impairment	No	1.83	11.267	1.536	82.629	1	841	842	31	293734	293765	32	294575	294607
renal neoplasm	No	229.195	1055.79	129.833	8585.65	1	9	10	31	294566	294597	32	294575	294607
sarcoma	No	108.623	475.089	61.836	3650.15	1	20	21	31	294555	294586	32	294575	294607
seasonal allergy	No	29.303	126.667	17.071	939.872	1	75	76	31	294500	294531	32	294575	294607
septic encephalopathy	No	766.297	4751.18	419.881	53762.2	1	2	3	31	294573	294604	32	294575	294607
skin discolouration	No	1.994	11.966	1.631	87.762	1	792	793	31	293783	293814	32	294575	294607
somnolence	No	0.051	1.477	0.202	10.818	1	6298	6299	31	288277	288308	32	294575	294607
streptococcal bacteraemia	No	66.713	287.92	38.18	2171.26	1	33	34	31	294542	294573	32	294575	294607
tachycardia	No	0.059	2.866	0.391	20.999	1	3279	3280	31	291296	291327	32	294575	294607
taste disorder	No	68.765	296.918	39.337	2241.14	1	32	33	31	294543	294574	32	294575	294607
tumour compression	No	459.382	2375.57	258.152	21860.5	1	4	5	31	294571	294602	32	294575	294607
tumour haemorrhage	No	44.148	190.016	25.446	1418.95	1	50	51	31	294525	294556	32	294575	294607
urinary tract disorder	No	51.328	220.954	29.497	1655.12	1	43	44	31	294532	294563	32	294575	294607
urine output decreased	No	8.828	40.576	5.516	298.47	1	234	235	31	294341	294372	32	294575	294607
vulvitis	No	229.195	1055.79	129.833	8585.65	1	9	10	31	294566	294597	32	294575	294607
weight increased	No	0.057	2.851	0.389	20.889	1	3296	3297	31	291279	291310	32	294575	294607

## Sheet: sorafenib
adverse event	is_ADR	Chi_squared	ROR	ROR_lower_bound	ROR_upper_bound	DE	dE.1	E	De.2	de.3	e.1	D	d.1	N	SOC
off label use	Yes	194.053	6.087	4.567	8.114	69	21482	21551	144	272912	273056	213	294394	294607	Injury, poisoning and procedural complications
palmar-plantar erythrodysaesthesia syndrome	Yes	14189.1	745.389	484.441	1146.9	34	75	109	179	294319	294498	213	294394	294607	Skin and subcutaneous tissue disorders
product use in unapproved indication	Yes	157.036	8.065	5.506	11.813	31	6089	6120	182	288305	288487	213	294394	294607	Injury, poisoning and procedural complications
product use issue	Yes	96.599	5.871	3.966	8.69	29	7697	7726	184	286697	286881	213	294394	294607	Injury, poisoning and procedural complications
rash	Yes	66.459	5.397	3.469	8.396	22	6152	6174	191	288242	288433	213	294394	294607	Skin and subcutaneous tissue disorders
pancytopenia	Yes	469.455	29.805	18.731	47.427	20	1020	1040	193	293374	293567	213	294394	294607	Blood and lymphatic system disorders
bone marrow failure	Yes	520.263	36.238	22.242	59.041	18	748	766	195	293646	293841	213	294394	294607	Blood and lymphatic system disorders
drug intolerance	Yes	667.428	46.202	28.317	75.384	18	587	605	195	293807	294002	213	294394	294607	General disorders and administration site conditions
diarrhoea	Yes	26.958	4.034	2.345	6.941	14	5046	5060	199	289348	289547	213	294394	294607	Gastrointestinal disorders
skin toxicity	Yes	3207.96	323.541	178.496	586.451	14	64	78	199	294330	294529	213	294394	294607	Skin and subcutaneous tissue disorders
lymphadenopathy	Yes	219.562	21.779	12.38	38.316	13	876	889	200	293518	293718	213	294394	294607	Blood and lymphatic system disorders
neutropenia	Yes	53.269	7.085	3.952	12.702	12	2460	2472	201	291934	292135	213	294394	294607	Blood and lymphatic system disorders
pyrexia	No	2.515	1.685	0.941	3.017	12	10075	10087	201	284319	284520	213	294394	294607
vomiting	No	0.705	1.349	0.753	2.415	12	12480	12492	201	281914	282115	213	294394	294607
acute myeloid leukaemia recurrent	Yes	2656.74	348.453	177.924	682.423	11	46	57	202	294348	294550	213	294394	294607	Neoplasms benign, malignant and unspecified (incl cysts and polyps)
alopecia	Yes	116.974	14.454	7.856	26.593	11	1105	1116	202	293289	293491	213	294394	294607	Skin and subcutaneous tissue disorders
anaemia	Yes	56.882	8.635	4.568	16.322	10	1670	1680	203	292724	292927	213	294394	294607	Blood and lymphatic system disorders
febrile neutropenia	Yes	42.32	6.893	3.648	13.025	10	2089	2099	203	292305	292508	213	294394	294607	Blood and lymphatic system disorders
hypertension	Yes	37.002	6.253	3.31	11.814	10	2301	2311	203	292093	292296	213	294394	294607	Vascular disorders
product administered to patient of inappropriate age	Yes	114.504	15.494	8.185	29.33	10	933	943	203	293461	293664	213	294394	294607	Injury, poisoning and procedural complications
decreased appetite	Yes	18.978	4.339	2.224	8.468	9	2963	2972	204	291431	291635	213	294394	294607	Metabolism and nutrition disorders
drug administered to patient of inappropriate age	Yes	22.807	4.868	2.494	9.501	9	2644	2653	204	291750	291954	213	294394	294607	Injury, poisoning and procedural complications
acute myeloid leukaemia	Yes	206.677	33.358	16.331	68.137	8	344	352	205	294050	294255	213	294394	294607	Neoplasms benign, malignant and unspecified (incl cysts and polyps)
disease progression	Yes	47.417	9.064	4.463	18.41	8	1262	1270	205	293132	293337	213	294394	294607	General disorders and administration site conditions
drug ineffective	No	1.252	0.636	0.314	1.289	8	17017	17025	205	277377	277582	213	294394	294607
dry skin	Yes	50.155	9.479	4.667	19.254	8	1207	1215	205	293187	293392	213	294394	294607	Skin and subcutaneous tissue disorders
fatigue	No	3.846	2.184	1.077	4.429	8	5167	5175	205	289227	289432	213	294394	294607
malignant neoplasm progression	Yes	118.738	19.872	9.759	40.462	8	577	585	205	293817	294022	213	294394	294607	Neoplasms benign, malignant and unspecified (incl cysts and polyps)
alanine aminotransferase increased	Yes	20	5.382	2.53	11.448	7	1847	1854	206	292547	292753	213	294394	294607	Investigations
pneumonia	Yes	6.302	2.829	1.331	6.013	7	3494	3501	206	290900	291106	213	294394	294607	Infections and infestations
death	No	2.675	2.187	0.971	4.928	6	3850	3856	207	290544	290751	213	294394	294607
lymphopenia	Yes	117.402	26.554	11.707	60.232	6	321	327	207	294073	294280	213	294394	294607	Blood and lymphatic system disorders
mucosal inflammation	Yes	37.48	9.768	4.326	22.054	6	871	877	207	293523	293730	213	294394	294607	General disorders and administration site conditions
paraesthesia	Yes	31.776	8.573	3.798	19.35	6	992	998	207	293402	293609	213	294394	294607	Nervous system disorders
pruritus	Yes	4.061	2.548	1.131	5.742	6	3311	3317	207	291083	291290	213	294394	294607	Skin and subcutaneous tissue disorders
thrombocytopenia	Yes	12.794	4.544	2.015	10.245	6	1866	1872	207	292528	292735	213	294394	294607	Blood and lymphatic system disorders
dyspnoea	No	0.188	1.369	0.564	3.325	5	5080	5085	208	289314	289522	213	294394	294607
general physical health deterioration	Yes	18.89	6.847	2.814	16.658	5	1030	1035	208	293364	293572	213	294394	294607	General disorders and administration site conditions
hospitalisation	Yes	16.552	6.233	2.562	15.162	5	1131	1136	208	293263	293471	213	294394	294607	Surgical and medical procedures
metastases to lung	Yes	482.859	136.068	53.808	344.083	5	52	57	208	294342	294550	213	294394	294607	Neoplasms benign, malignant and unspecified (incl cysts and polyps)
myelosuppression	Yes	56.27	16.549	6.782	40.383	5	427	432	208	293967	294175	213	294394	294607	Blood and lymphatic system disorders
nausea	No	0.045	0.994	0.409	2.415	5	6950	6955	208	287444	287652	213	294394	294607
neoplasm malignant	Yes	213.626	58.462	23.656	144.476	5	121	126	208	294273	294481	213	294394	294607	Neoplasms benign, malignant and unspecified (incl cysts and polyps)
pleural effusion	Yes	27.52	9.096	3.736	22.144	5	776	781	208	293618	293826	213	294394	294607	Respiratory, thoracic and mediastinal disorders
stomatitis	Yes	32.482	10.383	4.263	25.289	5	680	685	208	293714	293922	213	294394	294607	Gastrointestinal disorders
tinnitus	Yes	83.499	23.644	9.669	57.821	5	299	304	208	294095	294303	213	294394	294607	Ear and labyrinth disorders
urinary tract obstruction	Yes	551.697	157.238	61.797	400.078	5	45	50	208	294349	294557	213	294394	294607	Renal and urinary disorders
acute graft versus host disease	Yes	49.97	19.08	7.048	51.653	4	295	299	209	294099	294308	213	294394	294607	Immune system disorders
asthenia	No	2.283	2.535	0.942	6.824	4	2206	2210	209	292188	292397	213	294394	294607
blood albumin decreased	Yes	81.959	30.111	11.081	81.823	4	187	191	209	294207	294416	213	294394	294607	Investigations
blood bilirubin increased	Yes	19.476	8.662	3.211	23.367	4	649	653	209	293745	293954	213	294394	294607	Investigations
blood lactate dehydrogenase increased	Yes	32.336	13.054	4.832	35.265	4	431	435	209	293963	294172	213	294394	294607	Investigations
bone pain	Yes	49.781	19.016	7.024	51.478	4	296	300	209	294098	294307	213	294394	294607	Musculoskeletal and connective tissue disorders
clostridium difficile colitis	Yes	74.326	27.465	10.116	74.567	4	205	209	209	294189	294398	213	294394	294607	Infections and infestations
drug reaction with eosinophilia and systemic symptoms	Yes	8.171	4.744	1.761	12.779	4	1183	1187	209	293211	293420	213	294394	294607	Skin and subcutaneous tissue disorders
gastroenteritis	Yes	28.14	11.622	4.304	31.382	4	484	488	209	293910	294119	213	294394	294607	Infections and infestations
graft versus host disease	Yes	33.246	13.364	4.946	36.108	4	421	425	209	293973	294182	213	294394	294607	Immune system disorders
hepatic enzyme increased	Yes	11.714	5.988	2.222	16.137	4	938	942	209	293456	293665	213	294394	294607	Investigations
hepatocellular carcinoma	Yes	416.971	156.49	55.209	443.576	4	36	40	209	294358	294567	213	294394	294607	Neoplasms benign, malignant and unspecified (incl cysts and polyps)
infection	Yes	5.31	3.71	1.378	9.99	4	1511	1515	209	292883	293092	213	294394	294607	Infections and infestations
metapneumovirus infection	Yes	222.234	80.471	29.114	222.427	4	70	74	209	294324	294533	213	294394	294607	Infections and infestations
pneumothorax	Yes	31.638	12.815	4.744	34.619	4	439	443	209	293955	294164	213	294394	294607	Respiratory, thoracic and mediastinal disorders
varicella zoster virus infection	Yes	154.608	55.766	20.344	152.864	4	101	105	209	294293	294502	213	294394	294607	Infections and infestations
weight decreased	No	1.498	2.192	0.814	5.9	4	2548	2552	209	291846	292055	213	294394	294607
abdominal pain	No	0.013	0.91	0.291	2.844	3	4552	4555	210	289842	290052	213	294394	294607
abdominal pain upper	No	0.003	1.244	0.398	3.89	3	3343	3346	210	291051	291261	213	294394	294607
activated partial thromboplastin time prolonged	Yes	37.166	20.703	6.569	65.25	3	203	206	210	294191	294401	213	294394	294607	Investigations
aspartate aminotransferase increased	No	1.393	2.509	0.802	7.849	3	1667	1670	210	292727	292937	213	294394	294607
cytomegalovirus infection	Yes	10.529	7.364	2.349	23.086	3	570	573	210	293824	294034	213	294394	294607	Infections and infestations
drug ineffective for unapproved indication	Yes	4.185	4.097	1.309	12.827	3	1023	1026	210	293371	293581	213	294394	294607	General disorders and administration site conditions
ejection fraction decreased	Yes	53.979	29.191	9.231	92.313	3	144	147	210	294250	294460	213	294394	294607	Investigations
encephalopathy	Yes	4.074	4.037	1.29	12.64	3	1038	1041	210	293356	293566	213	294394	294607	Nervous system disorders
gastrointestinal toxicity	Yes	136.886	72.497	22.537	233.202	3	58	61	210	294336	294546	213	294394	294607	Gastrointestinal disorders
lymphoedema	Yes	406.985	233.632	68.307	799.101	3	18	21	210	294376	294586	213	294394	294607	Vascular disorders
neoplasm progression	Yes	23.513	13.866	4.411	43.581	3	303	306	210	294091	294301	213	294394	294607	Neoplasms benign, malignant and unspecified (incl cysts and polyps)
neutropenic sepsis	Yes	257.195	140.173	42.451	462.851	3	30	33	210	294364	294574	213	294394	294607	Infections and infestations
neutrophil count decreased	Yes	8.14	6.152	1.963	19.278	3	682	685	210	293712	293922	213	294394	294607	Investigations
osteosarcoma	Yes	141.692	75.086	23.319	241.776	3	56	59	210	294338	294548	213	294394	294607	Neoplasms benign, malignant and unspecified (incl cysts and polyps)
pain in extremity	No	0.754	2.077	0.664	6.498	3	2011	2014	210	292383	292593	213	294394	294607
proteinuria	Yes	13.537	8.877	2.83	27.846	3	473	476	210	293921	294131	213	294394	294607	Renal and urinary disorders
renal impairment	Yes	5.897	4.998	1.596	15.655	3	839	842	210	293555	293765	213	294394	294607	Renal and urinary disorders
respiratory distress	No	1.479	2.563	0.819	8.019	3	1632	1635	210	292762	292972	213	294394	294607
respiratory failure	No	0.666	2.012	0.643	6.293	3	2076	2079	210	292318	292528	213	294394	294607
sepsis	No	1.334	2.471	0.79	7.732	3	1692	1695	210	292702	292912	213	294394	294607
skin disorder	Yes	21.874	13.047	4.152	40.994	3	322	325	210	294072	294282	213	294394	294607	Skin and subcutaneous tissue disorders
acute graft versus host disease in skin	No	10.373	11.916	2.943	48.241	2	234	236	211	294160	294371	213	294394	294607
acute kidney injury	No	0.073	1.667	0.414	6.717	2	1664	1666	211	292730	292941	213	294394	294607
blood creatinine increased	No	1.235	3.231	0.802	13.027	2	861	863	211	293533	293744	213	294394	294607
bone marrow transplant	No	20.519	21.292	5.235	86.6	2	131	133	211	294263	294474	213	294394	294607
cardiomyopathy	No	7.954	9.68	2.393	39.146	2	288	290	211	294106	294317	213	294394	294607
chronic graft versus host disease	No	14.534	15.756	3.884	63.91	2	177	179	211	294217	294428	213	294394	294607
cystitis haemorrhagic	No	12.273	13.669	3.373	55.389	2	204	206	211	294190	294401	213	294394	294607
dialysis	No	23.71	24.255	5.955	98.797	2	115	117	211	294279	294490	213	294394	294607
erythema	No	0.124	1.002	0.249	4.036	2	2758	2760	211	291636	291847	213	294394	294607
growth retardation	No	1.702	3.726	0.924	15.025	2	747	749	211	293647	293858	213	294394	294607
hair colour changes	No	56.936	55.8	13.49	230.806	2	50	52	211	294344	294555	213	294394	294607
hepatotoxicity	No	2.49	4.52	1.121	18.235	2	616	618	211	293778	293989	213	294394	294607
hyperbilirubinaemia	No	5.006	6.932	1.716	27.996	2	402	404	211	293992	294203	213	294394	294607
hypoxia	No	0.921	2.882	0.715	11.617	2	965	967	211	293429	293640	213	294394	294607
impaired healing	No	17.606	18.594	4.578	75.526	2	150	152	211	294244	294455	213	294394	294607
malaise	No	0.002	0.778	0.193	3.132	2	3544	3546	211	290850	291061	213	294394	294607
medical procedure	No	308.445	348.799	73.634	1652.23	2	8	10	211	294386	294597	213	294394	294607
meningitis	No	13.708	14.993	3.698	60.793	2	186	188	211	294208	294419	213	294394	294607
meningitis viral	No	97.492	96.213	22.812	405.79	2	29	31	211	294365	294576	213	294394	294607
mental status changes	No	0.918	2.879	0.714	11.605	2	966	968	211	293428	293639	213	294394	294607
minimal residual disease	No	72.996	71.541	17.165	298.177	2	39	41	211	294355	294566	213	294394	294607
multi-organ failure	No	2.66	4.688	1.162	18.913	2	594	596	211	293800	294011	213	294394	294607
oropharyngeal pain	No	0.822	2.767	0.687	11.152	2	1005	1007	211	293389	293600	213	294394	294607
osteosarcoma metastatic	No	180.214	186.021	42.278	818.487	2	15	17	211	294379	294590	213	294394	294607
pain	No	0.005	0.764	0.19	3.075	2	3609	3611	211	290785	290996	213	294394	294607
platelet count decreased	No	0.399	2.232	0.554	8.993	2	1245	1247	211	293149	293360	213	294394	294607
pulmonary haemorrhage	No	4.526	6.48	1.605	26.165	2	430	432	211	293964	294175	213	294394	294607
pulmonary mass	No	47.283	46.498	11.292	191.465	2	60	62	211	294334	294545	213	294394	294607
rash maculo-papular	No	1.731	3.756	0.932	15.147	2	741	743	211	293653	293864	213	294394	294607
rash papular	No	4.775	6.715	1.663	27.115	2	415	417	211	293979	294190	213	294394	294607
rash pruritic	No	2.395	4.427	1.097	17.857	2	629	631	211	293765	293976	213	294394	294607
skin exfoliation	No	1.354	3.361	0.834	13.549	2	828	830	211	293566	293777	213	294394	294607
therapeutic product effective for unapproved indication	No	280.134	310.042	66.591	1443.53	2	9	11	211	294385	294596	213	294394	294607
transaminases increased	No	1.433	3.444	0.854	13.886	2	808	810	211	293586	293797	213	294394	294607
tumour lysis syndrome	No	13.282	14.6	3.602	59.189	2	191	193	211	294203	294414	213	294394	294607
abdominal distension	No	0.023	1.618	0.227	11.55	1	856	857	212	293538	293750	213	294394	294607
acidosis	No	0.104	3.158	0.442	22.577	1	439	440	212	293955	294167	213	294394	294607
acute hepatic failure	No	0.021	2.457	0.344	17.557	1	564	565	212	293830	294042	213	294394	294607
acute respiratory distress syndrome	No	0.003	2.165	0.303	15.465	1	640	641	212	293754	293966	213	294394	294607
adrenal neoplasm	No	56.677	277.725	32.309	2387.31	1	5	6	212	294389	294601	213	294394	294607
adrenocortical carcinoma	No	48.439	231.437	27.743	1930.68	1	6	7	212	294388	294600	213	294394	294607
adverse drug reaction	No	0.026	2.52	0.353	18.006	1	550	551	212	293844	294056	213	294394	294607
agitation	No	0.527	0.37	0.052	2.639	1	3707	3708	212	290687	290899	213	294394	294607
alopecia totalis	No	30.466	138.86	17.697	1089.57	1	10	11	212	294384	294596	213	294394	294607
ammonia increased	No	0.637	5.904	0.824	42.287	1	235	236	212	294159	294371	213	294394	294607
aspergilloma	No	48.439	231.437	27.743	1930.68	1	6	7	212	294388	294600	213	294394	294607
aspergillus infection	No	0.779	6.546	0.914	46.9	1	212	213	212	294182	294394	213	294394	294607
atrioventricular block	No	2.092	12.176	1.693	87.591	1	114	115	212	294280	294492	213	294394	294607
bladder wall calcification	No	114.347	694.321	62.719	7686.4	1	2	3	212	294392	294604	213	294394	294607
blast cell count increased	No	13.436	60.371	8.116	449.077	1	23	24	212	294371	294583	213	294394	294607
blister	No	0	2.037	0.285	14.552	1	680	681	212	293714	293926	213	294394	294607
blood cholesterol increased	No	0.148	3.441	0.481	24.602	1	403	404	212	293991	294203	213	294394	294607
blood creatinine abnormal	No	20.639	92.572	12.173	703.973	1	15	16	212	294379	294591	213	294394	294607
blood disorder	No	4.371	21.693	2.996	157.091	1	64	65	212	294330	294542	213	294394	294607
blood pressure increased	No	0.005	1.818	0.255	12.981	1	762	763	212	293632	293844	213	294394	294607
bone marrow toxicity	No	5.447	26.196	3.606	190.299	1	53	54	212	294341	294553	213	294394	294607
bone sarcoma	No	7.68	35.602	4.869	260.324	1	39	40	212	294355	294567	213	294394	294607
bradycardia	No	0.025	0.756	0.106	5.396	1	1825	1826	212	292569	292781	213	294394	294607
brain oedema	No	0.003	1.852	0.259	13.224	1	748	749	212	293646	293858	213	294394	294607
capillary permeability increased	No	114.347	694.321	62.719	7686.4	1	2	3	212	294392	294604	213	294394	294607
cardiac failure acute	No	4.138	20.721	2.863	149.954	1	67	68	212	294327	294539	213	294394	294607
cardiac tamponade	No	4.717	23.139	3.192	167.735	1	60	61	212	294334	294546	213	294394	294607
chronic graft versus host disease in lung	No	85.512	462.879	47.954	4467.93	1	3	4	212	294391	294603	213	294394	294607
chylothorax	No	10.954	49.59	6.716	366.142	1	28	29	212	294366	294578	213	294394	294607
condition aggravated	No	1.268	0.272	0.038	1.942	1	5013	5014	212	289381	289593	213	294394	294607
continuous haemodiafiltration	No	5.822	27.768	3.818	201.941	1	50	51	212	294344	294556	213	294394	294607
cough	No	0.379	0.404	0.057	2.88	1	3400	3401	212	290994	291206	213	294394	294607
cyst rupture	No	56.677	277.725	32.309	2387.31	1	5	6	212	294389	294601	213	294394	294607
cytopenia	No	0.995	7.502	1.046	53.785	1	185	186	212	294209	294421	213	294394	294607
dehydration	No	0.115	0.878	0.123	6.263	1	1574	1575	212	292820	293032	213	294394	294607
depression	No	0.693	0.34	0.048	2.429	1	4023	4024	212	290371	290583	213	294394	294607
dermatitis	No	0.231	3.918	0.548	28.021	1	354	355	212	294040	294252	213	294394	294607
dermatitis exfoliative	No	1.679	10.436	1.453	74.982	1	133	134	212	294261	294473	213	294394	294607
diarrhoea haemorrhagic	No	0.51	5.316	0.743	38.055	1	261	262	212	294133	294345	213	294394	294607
discomfort	No	0.053	2.778	0.389	19.853	1	499	500	212	293895	294107	213	294394	294607
disseminated intravascular coagulation	No	0.028	2.543	0.356	18.172	1	545	546	212	293849	294061	213	294394	294607
drug dose omission	No	0.016	0.738	0.103	5.268	1	1869	1870	212	292525	292737	213	294394	294607
drug eruption	No	0.326	4.418	0.617	31.606	1	314	315	212	294080	294292	213	294394	294607
drug hypersensitivity	No	0.05	0.798	0.112	5.698	1	1729	1730	212	292665	292877	213	294394	294607
drug interaction	No	0.209	0.458	0.064	3.269	1	3000	3001	212	291394	291606	213	294394	294607
dysaesthesia	No	9.837	44.79	6.087	329.608	1	31	32	212	294363	294575	213	294394	294607
emergency care	No	12.86	57.856	7.791	429.618	1	24	25	212	294370	294582	213	294394	294607
emotional disorder	No	0.007	0.714	0.1	5.093	1	1933	1934	212	292461	292673	213	294394	294607
endocrine disorder	No	25.628	115.716	14.979	893.917	1	12	13	212	294382	294594	213	294394	294607
epstein-barr virus infection	No	0.127	3.309	0.463	23.659	1	419	420	212	293975	294187	213	294394	294607
exercise tolerance decreased	No	4.453	22.037	3.042	159.624	1	63	64	212	294331	294543	213	294394	294607
exposure via body fluid	No	85.512	462.879	47.954	4467.93	1	3	4	212	294391	294603	213	294394	294607
exposure via skin contact	No	7.68	35.602	4.869	260.324	1	39	40	212	294355	294567	213	294394	294607
eye haemorrhage	No	4.371	21.693	2.996	157.091	1	64	65	212	294330	294542	213	294394	294607
fasciitis	No	37.455	173.577	21.615	1393.91	1	8	9	212	294386	294598	213	294394	294607
feeling cold	No	0.707	6.222	0.869	44.574	1	223	224	212	294171	294383	213	294394	294607
fluid overload	No	1.925	11.472	1.596	82.481	1	121	122	212	294273	294485	213	294394	294607
gastrointestinal haemorrhage	No	0.033	2.596	0.363	18.547	1	534	535	212	293860	294072	213	294394	294607
gingival bleeding	No	1.776	10.844	1.509	77.934	1	128	129	212	294266	294478	213	294394	294607
glossodynia	No	2.638	14.46	2.007	104.188	1	96	97	212	294298	294510	213	294394	294607
groin pain	No	5.112	24.793	3.416	179.927	1	56	57	212	294338	294550	213	294394	294607
haematochezia	No	0.017	1.664	0.233	11.884	1	832	833	212	293562	293774	213	294394	294607
haematotoxicity	No	0.859	6.904	0.963	49.481	1	201	202	212	294193	294405	213	294394	294607
haematuria	No	0.017	2.419	0.339	17.281	1	573	574	212	293821	294033	213	294394	294607
haemodialysis	No	0.615	5.806	0.811	41.576	1	239	240	212	294155	294367	213	294394	294607
haemoglobin increased	No	4.213	21.035	2.906	152.26	1	66	67	212	294328	294540	213	294394	294607
headache	No	3.655	0.158	0.022	1.125	1	8550	8551	212	285844	286056	213	294394	294607
hepatic failure	No	0.004	1.825	0.256	13.032	1	759	760	212	293635	293847	213	294394	294607
hepatic function abnormal	No	0.002	1.885	0.264	13.459	1	735	736	212	293659	293871	213	294394	294607
hepatitis	No	0.022	2.479	0.347	17.715	1	559	560	212	293835	294047	213	294394	294607
hepatoblastoma	No	7.47	34.712	4.75	253.658	1	40	41	212	294354	294566	213	294394	294607
hepatoblastoma recurrent	No	85.512	462.879	47.954	4467.93	1	3	4	212	294391	294603	213	294394	294607
hepatomegaly	No	0.031	2.572	0.36	18.375	1	539	540	212	293855	294067	213	294394	294607
herpes simplex	No	1.43	9.378	1.306	67.329	1	148	149	212	294246	294458	213	294394	294607
human rhinovirus test positive	No	6.244	29.541	4.057	215.098	1	47	48	212	294347	294559	213	294394	294607
hyperadrenocorticism	No	48.439	231.437	27.743	1930.68	1	6	7	212	294388	294600	213	294394	294607
hyperaesthesia	No	2.018	11.864	1.65	85.326	1	117	118	212	294277	294489	213	294394	294607
hyperammonaemia	No	0.307	4.321	0.604	30.914	1	321	322	212	294073	294285	213	294394	294607
hypercholesterolaemia	No	4.453	22.037	3.042	159.624	1	63	64	212	294331	294543	213	294394	294607
hyperkalaemia	No	0.169	3.565	0.499	25.491	1	389	390	212	294005	294217	213	294394	294607
hyperparathyroidism secondary	No	9.51	43.391	5.902	318.997	1	32	33	212	294362	294574	213	294394	294607
hypoaesthesia	No	0.021	1.635	0.229	11.673	1	847	848	212	293547	293759	213	294394	294607
hypocalcaemia	No	0.202	3.759	0.526	26.878	1	369	370	212	294025	294237	213	294394	294607
hypogammaglobulinaemia	No	0.413	4.851	0.678	34.715	1	286	287	212	294108	294320	213	294394	294607
hyponatraemia	No	0	1.976	0.277	14.115	1	701	702	212	293693	293905	213	294394	294607
hypotension	No	0.471	0.382	0.053	2.722	1	3595	3596	212	290799	291011	213	294394	294607
hypothyroidism	No	0.163	3.529	0.494	25.23	1	393	394	212	294001	294213	213	294394	294607
idiopathic thrombocytopenic purpura	No	4.213	21.035	2.906	152.26	1	66	67	212	294328	294540	213	294394	294607
immunosuppression	No	2.499	13.882	1.927	99.978	1	100	101	212	294294	294506	213	294394	294607
impaired self-care	No	8.912	40.838	5.565	299.7	1	34	35	212	294360	294572	213	294394	294607
implant site dehiscence	No	56.677	277.725	32.309	2387.31	1	5	6	212	294389	294601	213	294394	294607
incorrect product administration duration	No	1.291	8.784	1.224	63.039	1	158	159	212	294236	294448	213	294394	294607
intentional overdose	No	0.78	0.327	0.046	2.335	1	4183	4184	212	290211	290423	213	294394	294607
intentional product misuse	No	0.122	1.23	0.172	8.778	1	1125	1126	212	293269	293481	213	294394	294607
intracardiac thrombus	No	8.134	37.526	5.125	274.764	1	37	38	212	294357	294569	213	294394	294607
iridocyclitis	No	3.55	18.267	2.529	131.965	1	76	77	212	294318	294530	213	294394	294607
jaundice	No	0.009	2.298	0.322	16.418	1	603	604	212	293791	294003	213	294394	294607
laparotomy	No	48.439	231.437	27.743	1930.68	1	6	7	212	294388	294600	213	294394	294607
latent tuberculosis	No	42.26	198.374	24.301	1619.39	1	7	8	212	294387	294599	213	294394	294607
lipase increased	No	1.115	8.022	1.118	57.54	1	173	174	212	294221	294433	213	294394	294607
liver abscess	No	4.453	22.037	3.042	159.624	1	63	64	212	294331	294543	213	294394	294607
lymphadenitis bacterial	No	56.677	277.725	32.309	2387.31	1	5	6	212	294389	294601	213	294394	294607
madarosis	No	4.065	20.417	2.822	147.717	1	68	69	212	294326	294538	213	294394	294607
melanocytic naevus	No	3.793	19.282	2.667	139.398	1	72	73	212	294322	294534	213	294394	294607
metabolic acidosis	No	0.193	0.952	0.133	6.792	1	1452	1453	212	292942	293154	213	294394	294607
metastases to central nervous system	No	7.901	36.539	4.994	267.349	1	38	39	212	294356	294568	213	294394	294607
metastasis	No	5.568	26.7	3.674	194.028	1	52	53	212	294342	294554	213	294394	294607
metastatic neoplasm	No	14.062	63.116	8.469	470.38	1	22	23	212	294372	294584	213	294394	294607
metastatic renal cell carcinoma	No	85.512	462.879	47.954	4467.93	1	3	4	212	294391	294603	213	294394	294607
mobility decreased	No	0.555	5.528	0.772	39.579	1	251	252	212	294143	294355	213	294394	294607
mouth haemorrhage	No	1.698	10.515	1.463	75.554	1	132	133	212	294262	294474	213	294394	294607
mucous membrane disorder	No	3.18	16.726	2.318	120.703	1	83	84	212	294311	294523	213	294394	294607
multiple organ dysfunction syndrome	No	0.012	1.718	0.241	12.269	1	806	807	212	293588	293800	213	294394	294607
muscle spasms	No	0.084	1.333	0.187	9.517	1	1038	1039	212	293356	293568	213	294394	294607
myalgia	No	0.08	1.349	0.189	9.629	1	1026	1027	212	293368	293580	213	294394	294607
nephrotic syndrome	No	0.239	3.963	0.554	28.343	1	350	351	212	294044	294256	213	294394	294607
neuralgia	No	2.466	13.744	1.909	98.978	1	101	102	212	294293	294505	213	294394	294607
neuropathy peripheral	No	0.13	3.325	0.465	23.773	1	417	418	212	293977	294189	213	294394	294607
no adverse event	No	1.181	0.28	0.039	2	1	4870	4871	212	289524	289736	213	294394	294607
ocular hyperaemia	No	0	1.999	0.28	14.278	1	693	694	212	293701	293913	213	294394	294607
oedema peripheral	No	0.025	1.603	0.224	11.442	1	864	865	212	293530	293742	213	294394	294607
oral disorder	No	1.717	10.596	1.475	76.136	1	131	132	212	294263	294475	213	294394	294607
orthopnoea	No	30.466	138.86	17.697	1089.57	1	10	11	212	294384	294596	213	294394	294607
osteoporosis	No	1.063	7.797	1.087	55.913	1	178	179	212	294216	294428	213	294394	294607
osteosarcoma recurrent	No	25.628	115.716	14.979	893.917	1	12	13	212	294382	294594	213	294394	294607
pallor	No	0.172	0.932	0.131	6.654	1	1482	1483	212	292912	293124	213	294394	294607
panic attack	No	0.011	2.329	0.326	16.639	1	595	596	212	293799	294011	213	294394	294607
petechiae	No	0.235	3.94	0.551	28.181	1	352	353	212	294042	294254	213	294394	294607
philadelphia chromosome positive	No	48.439	231.437	27.743	1930.68	1	6	7	212	294388	294600	213	294394	294607
pneumonia viral	No	2.403	13.477	1.872	97.038	1	103	104	212	294291	294503	213	294394	294607
post procedural cellulitis	No	85.512	462.879	47.954	4467.93	1	3	4	212	294391	294603	213	294394	294607
post transplant lymphoproliferative disorder	No	0.555	5.528	0.772	39.579	1	251	252	212	294143	294355	213	294394	294607
pulmonary embolism	No	0.02	2.453	0.343	17.526	1	565	566	212	293829	294041	213	294394	294607
pulmonary hypertension	No	0.021	2.466	0.345	17.62	1	562	563	212	293832	294044	213	294394	294607
pulmonary vasculitis	No	37.455	173.577	21.615	1393.91	1	8	9	212	294386	294598	213	294394	294607
pulse absent	No	1.073	7.841	1.093	56.231	1	177	178	212	294217	294429	213	294394	294607
quality of life decreased	No	2.711	14.768	2.049	106.428	1	94	95	212	294300	294512	213	294394	294607
rash erythematous	No	0.066	1.398	0.196	9.98	1	990	991	212	293404	293616	213	294394	294607
rash macular	No	0.025	2.511	0.351	17.94	1	552	553	212	293842	294054	213	294394	294607
recall phenomenon	No	14.062	63.116	8.469	470.38	1	22	23	212	294372	294584	213	294394	294607
rectal haemorrhage	No	0.141	3.399	0.475	24.299	1	408	409	212	293986	294198	213	294394	294607
renal cancer	No	8.912	40.838	5.565	299.7	1	34	35	212	294360	294572	213	294394	294607
renal cell carcinoma	No	7.47	34.712	4.75	253.658	1	40	41	212	294354	294566	213	294394	294607
renal failure	No	0.221	1.043	0.146	7.447	1	1325	1326	212	293069	293281	213	294394	294607
renal failure acute	No	0.043	1.495	0.209	10.673	1	926	927	212	293468	293680	213	294394	294607
renal salt-wasting syndrome	No	3.229	16.93	2.346	122.193	1	82	83	212	294312	294524	213	294394	294607
respiratory acidosis	No	0.485	5.196	0.726	37.196	1	267	268	212	294127	294339	213	294394	294607
respiratory disorder	No	0.009	1.749	0.245	12.487	1	792	793	212	293602	293814	213	294394	294607
scleroderma	No	12.328	55.541	7.492	411.774	1	25	26	212	294369	294581	213	294394	294607
scrotal cyst	No	172.018	1388.65	86.57	22274.8	1	1	2	212	294393	294605	213	294394	294607
scrotal mass	No	345.034	-1			1	0	1	212	294394	294606	213	294394	294607
seizure	No	1.184	0.28	0.039	1.998	1	4875	4876	212	289519	289731	213	294394	294607
septic shock	No	0.008	1.773	0.248	12.664	1	781	782	212	293613	293825	213	294394	294607
sinus arrhythmia	No	2.341	13.221	1.836	95.172	1	105	106	212	294289	294501	213	294394	294607
skin discolouration	No	0.009	1.749	0.245	12.487	1	792	793	212	293602	293814	213	294394	294607
skin hypopigmentation	No	5.22	25.243	3.477	183.256	1	55	56	212	294339	294551	213	294394	294607
skin mass	No	3.608	18.511	2.562	133.748	1	75	76	212	294319	294531	213	294394	294607
small intestinal obstruction	No	1.033	7.667	1.069	54.981	1	181	182	212	294213	294425	213	294394	294607
smooth muscle cell neoplasm	No	15.493	69.428	9.275	519.673	1	20	21	212	294374	294586	213	294394	294607
spinal cord neoplasm	No	68.211	347.158	38.64	3118.98	1	4	5	212	294390	294602	213	294394	294607
staphylococcus test positive	No	3.793	19.282	2.667	139.398	1	72	73	212	294322	294534	213	294394	294607
stevens-johnson syndrome	No	0.21	1.059	0.148	7.561	1	1305	1306	212	293089	293301	213	294394	294607
suture rupture	No	114.347	694.321	62.719	7686.4	1	2	3	212	294392	294604	213	294394	294607
swelling	No	0.004	1.835	0.257	13.101	1	755	756	212	293639	293851	213	294394	294607
swollen tongue	No	0.204	3.769	0.527	26.951	1	368	369	212	294026	294238	213	294394	294607
tachycardia	No	0.324	0.419	0.059	2.988	1	3279	3280	212	291115	291327	213	294394	294607
therapeutic product effect incomplete	No	0.141	3.399	0.475	24.299	1	408	409	212	293986	294198	213	294394	294607
therapy cessation	No	0.018	2.423	0.339	17.311	1	572	573	212	293822	294034	213	294394	294607
therapy non-responder	No	0.004	1.837	0.257	13.119	1	754	755	212	293640	293852	213	294394	294607
thrombotic microangiopathy	No	0.208	3.789	0.53	27.099	1	366	367	212	294028	294240	213	294394	294607
tongue blistering	No	13.436	60.371	8.116	449.077	1	23	24	212	294371	294583	213	294394	294607
toxic encephalopathy	No	0.844	6.836	0.954	48.99	1	203	204	212	294191	294403	213	294394	294607
toxoplasmosis	No	19.368	86.786	11.457	657.372	1	16	17	212	294378	294590	213	294394	294607
tracheal operation	No	56.677	277.725	32.309	2387.31	1	5	6	212	294389	294601	213	294394	294607
transfusion reaction	No	25.628	115.716	14.979	893.917	1	12	13	212	294382	294594	213	294394	294607
transplant rejection	No	0.579	5.64	0.788	40.387	1	246	247	212	294148	294360	213	294394	294607
troponin increased	No	4.626	22.76	3.141	164.941	1	61	62	212	294333	294545	213	294394	294607
tumour haemorrhage	No	5.822	27.768	3.818	201.941	1	50	51	212	294344	294556	213	294394	294607
unresponsive to stimuli	No	0.102	1.281	0.179	9.145	1	1080	1081	212	293314	293526	213	294394	294607
urinary tract infection	No	0.009	1.749	0.245	12.487	1	792	793	212	293602	293814	213	294394	294607
varicella	No	0.665	6.033	0.842	43.211	1	230	231	212	294164	294376	213	294394	294607
viith nerve paralysis	No	2.341	13.221	1.836	95.172	1	105	106	212	294289	294501	213	294394	294607
white blood cell count increased	No	0.008	2.283	0.32	16.309	1	607	608	212	293787	293999	213	294394	294607

## Sheet: pazopanib
adverse event	is_ADR	Chi_squared	ROR	ROR_lower_bound	ROR_upper_bound	DE	dE.1	E	De.2	de.3	e.1	D	d.1	N	SOC
death	Yes	292.864	16.305	10.661	24.937	26	3830	3856	121	290630	290751	147	294460	294607	General disorders and administration site conditions
product use in unapproved indication	Yes	126.527	8.773	5.618	13.699	23	6097	6120	124	288363	288487	147	294460	294607	Injury, poisoning and procedural complications
malignant neoplasm progression	Yes	1138.62	77.076	47.272	125.671	19	566	585	128	293894	294022	147	294460	294607	Neoplasms benign, malignant and unspecified (incl cysts and polyps)
off label use	No	0.757	1.334	0.769	2.314	14	21537	21551	133	272923	273056	147	294460	294607
nausea	Yes	19.038	3.681	2.039	6.646	12	6943	6955	135	287517	287652	147	294460	294607	Gastrointestinal disorders
drug ineffective	No	0.126	1.19	0.626	2.262	10	17015	17025	137	277445	277582	147	294460	294607
disease progression	Yes	98.12	15.164	7.709	29.829	9	1261	1270	138	293199	293337	147	294460	294607	General disorders and administration site conditions
alopecia	Yes	86.944	15.238	7.454	31.151	8	1108	1116	139	293352	293491	147	294460	294607	Skin and subcutaneous tissue disorders
diarrhoea	Yes	9.98	3.297	1.616	6.727	8	5052	5060	139	289408	289547	147	294460	294607	Gastrointestinal disorders
product use issue	No	1.865	1.857	0.869	3.969	7	7719	7726	140	286741	286881	147	294460	294607
mucosal inflammation	Yes	58.769	14.343	6.319	32.558	6	871	877	141	293589	293730	147	294460	294607	General disorders and administration site conditions
vomiting	No	0.012	0.961	0.424	2.176	6	12486	12492	141	281974	282115	147	294460	294607
arthralgia	Yes	8.834	4.197	1.719	10.248	5	2450	2455	142	292010	292152	147	294460	294607	Musculoskeletal and connective tissue disorders
hair colour changes	Yes	772.002	220.567	86.458	562.702	5	47	52	142	294413	294555	147	294460	294607	Skin and subcutaneous tissue disorders
abdominal pain	No	0.673	1.782	0.659	4.815	4	4551	4555	143	289909	290052	147	294460	294607
fatigue	No	0.332	1.565	0.579	4.228	4	5171	5175	143	289289	289432	147	294460	294607
headache	No	0.013	0.936	0.346	2.528	4	8547	8551	143	285913	286056	147	294460	294607
hypothyroidism	Yes	55.61	21.092	7.77	57.251	4	390	394	143	294070	294213	147	294460	294607	Endocrine disorders
osteosarcoma	Yes	409.427	149.729	53.553	418.633	4	55	59	143	294405	294548	147	294460	294607	Neoplasms benign, malignant and unspecified (incl cysts and polyps)
pleural effusion	Yes	24.903	10.573	3.905	28.628	4	777	781	143	293683	293826	147	294460	294607	Respiratory, thoracic and mediastinal disorders
pneumothorax	Yes	48.738	18.734	6.906	50.824	4	439	443	143	294021	294164	147	294460	294607	Respiratory, thoracic and mediastinal disorders
respiratory failure	Yes	5.891	3.941	1.458	10.656	4	2075	2079	143	292385	292528	147	294460	294607	Respiratory, thoracic and mediastinal disorders
acute pulmonary histoplasmosis	Yes	1134.32	766.802	201.398	2919.52	3	8	11	144	294452	294596	147	294460	294607	Infections and infestations
anaemia	No	3.315	3.637	1.158	11.422	3	1677	1680	144	292783	292927	147	294460	294607
ascites	Yes	18.34	11.319	3.597	35.619	3	541	544	144	293919	294063	147	294460	294607	Gastrointestinal disorders
asthenia	No	1.785	2.759	0.879	8.661	3	2207	2210	144	292253	292397	147	294460	294607
hypertension	No	1.586	2.637	0.84	8.279	3	2308	2311	144	292152	292296	147	294460	294607
neoplasm progression	Yes	36.142	20.225	6.411	63.803	3	303	306	144	294157	294301	147	294460	294607	Neoplasms benign, malignant and unspecified (incl cysts and polyps)
pain in extremity	No	2.241	3.03	0.965	9.513	3	2011	2014	144	292449	292593	147	294460	294607
soft tissue sarcoma	Yes	2083.72	2044.84	409.29	10216.2	3	3	6	144	294457	294601	147	294460	294607	Neoplasms benign, malignant and unspecified (incl cysts and polyps)
therapy interrupted	Yes	39.304	21.81	6.911	68.833	3	281	284	144	294179	294323	147	294460	294607	Surgical and medical procedures
weight decreased	No	1.193	2.386	0.76	7.49	3	2549	2552	144	291911	292055	147	294460	294607
alanine aminotransferase increased	No	0.36	2.179	0.539	8.804	2	1852	1854	145	292608	292753	147	294460	294607
back pain	No	1.121	3.113	0.77	12.579	2	1299	1301	145	293161	293306	147	294460	294607
clostridium difficile infection	No	15.254	16.43	4.047	66.693	2	247	249	145	294213	294358	147	294460	294607
decreased appetite	No	0	1.354	0.335	5.467	2	2970	2972	145	291490	291635	147	294460	294607
dehydration	No	0.653	2.568	0.636	10.377	2	1573	1575	145	292887	293032	147	294460	294607
desmoplastic small round cell tumour	No	641.523	812.29	156.326	4220.77	2	5	7	145	294455	294600	147	294460	294607
dyspnoea	No	0.001	0.785	0.194	3.171	2	5083	5085	145	289377	289522	147	294460	294607
ejection fraction decreased	No	27.777	27.997	6.87	114.092	2	145	147	145	294315	294460	147	294460	294607
erythema	No	0.011	1.459	0.361	5.892	2	2758	2760	145	291702	291847	147	294460	294607
gait disturbance	No	0.878	2.838	0.702	11.469	2	1424	1426	145	293036	293181	147	294460	294607
hospitalisation	No	1.543	3.568	0.883	14.42	2	1134	1136	145	293326	293471	147	294460	294607
illness	No	8.832	10.508	2.594	42.571	2	386	388	145	294074	294219	147	294460	294607
infection	No	0.737	2.671	0.661	10.791	2	1513	1515	145	292947	293092	147	294460	294607
infection reactivation	No	112.713	109.757	26.209	459.641	2	37	39	145	294423	294568	147	294460	294607
metastases to lung	No	76.192	73.832	17.841	305.533	2	55	57	145	294405	294550	147	294460	294607
muscular weakness	No	2.762	4.798	1.187	19.402	2	844	846	145	293616	293761	147	294460	294607
myalgia	No	1.911	3.949	0.977	15.961	2	1025	1027	145	293435	293580	147	294460	294607
myelosuppression	No	7.669	9.432	2.329	38.196	2	430	432	145	294030	294175	147	294460	294607
neoplasm malignant	No	32.881	32.74	8.021	133.637	2	124	126	145	294336	294481	147	294460	294607
osteosarcoma recurrent	No	344.062	369.215	81.121	1680.45	2	11	13	145	294449	294594	147	294460	294607
peripheral sensory neuropathy	No	80.587	78.092	18.844	323.622	2	52	54	145	294408	294553	147	294460	294607
platelet count decreased	No	1.244	3.248	0.804	13.128	2	1245	1247	145	293215	293360	147	294460	294607
pruritus	No	0.015	1.211	0.3	4.892	2	3315	3317	145	291145	291290	147	294460	294607
pyrexia	No	1.321	0.389	0.096	1.57	2	10085	10087	145	284375	284520	147	294460	294607
sarcoma metastatic	No	1124.9	2030.74	284.123	14514.6	2	2	4	145	294458	294603	147	294460	294607
therapy change	No	30.748	30.755	7.54	125.45	2	132	134	145	294328	294473	147	294460	294607
tumour haemorrhage	No	85.5	82.874	19.966	343.985	2	49	51	145	294411	294556	147	294460	294607
abdominal abscess	No	7.527	34.766	4.784	252.68	1	58	59	146	294402	294548	147	294460	294607
abdominal discomfort	No	0.003	1.866	0.261	13.347	1	1077	1078	146	293383	293529	147	294460	294607
abdominal pain upper	No	0.017	0.596	0.083	4.262	1	3345	3346	146	291115	291261	147	294460	294607
abscess neck	No	34.814	155.135	20.163	1193.62	1	13	14	146	294447	294593	147	294460	294607
acute kidney injury	No	0.133	1.204	0.168	8.614	1	1665	1666	146	292795	292941	147	294460	294607
agranulocytosis	No	0.648	5.96	0.832	42.721	1	338	339	146	294122	294268	147	294460	294607
alveolar soft part sarcoma metastatic	No	249.643	2016.84	125.548	32399.3	1	1	2	146	294459	294605	147	294460	294607
angiosarcoma	No	34.814	155.135	20.163	1193.62	1	13	14	146	294447	294593	147	294460	294607
blood alkaline phosphatase increased	No	0.129	3.321	0.464	23.776	1	606	607	146	293854	294000	147	294460	294607
blood lactate dehydrogenase increased	No	0.37	4.64	0.648	33.239	1	434	435	146	294026	294172	147	294460	294607
blood potassium decreased	No	1.45	9.462	1.318	67.936	1	213	214	146	294247	294393	147	294460	294607
blood pressure increased	No	0.037	2.64	0.369	18.892	1	762	763	146	293698	293844	147	294460	294607
body temperature increased	No	0.144	3.417	0.477	24.465	1	589	590	146	293871	294017	147	294460	294607
bone cancer metastatic	No	500.284	-1			1	0	1	146	294460	294606	147	294460	294607
bone development abnormal	No	14.682	65.053	8.822	479.7	1	31	32	146	294429	294575	147	294460	294607
bone disorder	No	2.484	13.807	1.919	99.342	1	146	147	146	294314	294460	147	294460	294607
bone marrow disorder	No	9.69	43.838	6.005	319.999	1	46	47	146	294414	294560	147	294460	294607
bone marrow failure	No	0.036	2.63	0.367	18.818	1	765	766	146	293695	293841	147	294460	294607
c-reactive protein increased	No	0.134	3.355	0.469	24.014	1	600	601	146	293860	294006	147	294460	294607
cardiac dysfunction	No	10.163	45.831	6.273	334.866	1	44	45	146	294416	294562	147	294460	294607
cataract	No	1.251	8.612	1.2	61.809	1	234	235	146	294226	294372	147	294460	294607
central nervous system lesion	No	1.56	9.928	1.382	71.301	1	203	204	146	294257	294403	147	294460	294607
chills	No	0	2	0.28	14.308	1	1005	1006	146	293455	293601	147	294460	294607
chronic kidney disease	No	2.781	15.044	2.09	108.308	1	134	135	146	294326	294472	147	294460	294607
clear cell sarcoma of soft tissue	No	249.643	2016.84	125.548	32399.3	1	1	2	146	294459	294605	147	294460	294607
coma	No	0.084	1.335	0.187	9.548	1	1503	1504	146	292957	293103	147	294460	294607
condition aggravated	No	0.408	0.395	0.055	2.827	1	5013	5014	146	289447	289593	147	294460	294607
constipation	No	0.053	1.453	0.203	10.389	1	1382	1383	146	293078	293224	147	294460	294607
dermatitis allergic	No	1.492	9.643	1.343	69.243	1	209	210	146	294251	294397	147	294460	294607
disease complication	No	2.809	15.157	2.105	109.128	1	133	134	146	294327	294473	147	294460	294607
disease recurrence	No	0.019	2.444	0.342	17.486	1	823	824	146	293637	293783	147	294460	294607
diverticulitis	No	28.497	126.046	16.607	956.686	1	16	17	146	294444	294590	147	294460	294607
dizziness	No	0.115	0.503	0.07	3.598	1	3954	3955	146	290506	290652	147	294460	294607
drug administered to patient of inappropriate age	No	0.024	0.754	0.105	5.388	1	2652	2653	146	291808	291954	147	294460	294607
drug effect incomplete	No	0.138	3.383	0.473	24.217	1	595	596	146	293865	294011	147	294460	294607
dysphagia	No	0.033	1.552	0.217	11.099	1	1294	1295	146	293166	293312	147	294460	294607
dysstasia	No	1.514	9.736	1.356	69.915	1	207	208	146	294253	294399	147	294460	294607
ear infection	No	0.046	2.722	0.38	19.482	1	739	740	146	293721	293867	147	294460	294607
electrocardiogram qt prolonged	No	0.029	1.579	0.221	11.292	1	1272	1273	146	293188	293334	147	294460	294607
epistaxis	No	0.089	1.319	0.184	9.434	1	1521	1522	146	292939	293085	147	294460	294607
eyelash discolouration	No	249.643	2016.84	125.548	32399.3	1	1	2	146	294459	294605	147	294460	294607
febrile neutropenia	No	0.197	0.954	0.133	6.825	1	2098	2099	146	292362	292508	147	294460	294607
flatulence	No	0.489	5.218	0.728	37.389	1	386	387	146	294074	294220	147	294460	294607
fluid retention	No	2.214	12.678	1.763	91.166	1	159	160	146	294301	294447	147	294460	294607
food allergy	No	1.831	11.075	1.541	79.577	1	182	183	146	294278	294424	147	294460	294607
full blood count decreased	No	7.117	33.056	4.552	240.053	1	61	62	146	294399	294545	147	294460	294607
gastric disorder	No	1.26	8.649	1.205	62.076	1	233	234	146	294227	294373	147	294460	294607
gastrointestinal disorder	No	0.013	2.36	0.33	16.889	1	852	853	146	293608	293754	147	294460	294607
gastrointestinal wall thickening	No	21.798	96.034	12.833	718.649	1	21	22	146	294439	294585	147	294460	294607
granulocyte-colony stimulating factor level increased	No	500.284	-1			1	0	1	146	294460	294606	147	294460	294607
haematemesis	No	0.169	3.569	0.499	25.553	1	564	565	146	293896	294042	147	294460	294607
haematotoxicity	No	1.583	10.027	1.396	72.014	1	201	202	146	294259	294405	147	294460	294607
haematuria	No	0.16	3.513	0.491	25.15	1	573	574	146	293887	294033	147	294460	294607
haemorrhage	No	0.047	1.477	0.207	10.565	1	1359	1360	146	293101	293247	147	294460	294607
haemorrhage intracranial	No	1.169	8.259	1.151	59.264	1	244	245	146	294216	294362	147	294460	294607
hallucination	No	0.151	0.912	0.128	6.524	1	2194	2195	146	292266	292412	147	294460	294607
hepatic cancer	No	11.553	51.707	7.057	378.868	1	39	40	146	294421	294567	147	294460	294607
hepatic enzyme increased	No	0.002	2.136	0.299	15.285	1	941	942	146	293519	293665	147	294460	294607
hepatic function abnormal	No	0.048	2.737	0.382	19.589	1	735	736	146	293725	293871	147	294460	294607
hospice care	No	49.134	224.088	28.209	1780.09	1	9	10	146	294451	294597	147	294460	294607
hypoalbuminaemia	No	1.051	7.75	1.08	55.6	1	260	261	146	294200	294346	147	294460	294607
insomnia	No	0.033	0.572	0.08	4.087	1	3486	3487	146	290974	291120	147	294460	294607
intentional product use issue	No	0.002	2.13	0.298	15.236	1	944	945	146	293516	293662	147	294460	294607
intestinal dilatation	No	19.9	87.682	11.763	653.563	1	23	24	146	294437	294583	147	294460	294607
intestinal obstruction	No	0.435	4.961	0.692	35.54	1	406	407	146	294054	294200	147	294460	294607
intracranial pressure increased	No	0.199	3.742	0.523	26.793	1	538	539	146	293922	294068	147	294460	294607
localised infection	No	4.941	24.003	3.32	173.554	1	84	85	146	294376	294522	147	294460	294607
lower gastrointestinal haemorrhage	No	13.762	61.11	8.303	449.777	1	33	34	146	294427	294573	147	294460	294607
lung disorder	No	0.154	3.476	0.486	24.889	1	579	580	146	293881	294027	147	294460	294607
lymphadenopathy	No	0.007	2.264	0.316	16.201	1	888	889	146	293572	293718	147	294460	294607
malaise	No	0.042	0.562	0.079	4.018	1	3545	3546	146	290915	291061	147	294460	294607
malignant connective tissue neoplasm	No	249.643	2016.84	125.548	32399.3	1	1	2	146	294459	294605	147	294460	294607
metastases to bone	No	10.68	48.013	6.564	351.181	1	42	43	146	294418	294564	147	294460	294607
metastases to liver	No	11.553	51.707	7.057	378.868	1	39	40	146	294421	294567	147	294460	294607
metastases to lymph nodes	No	17.581	77.564	10.456	575.376	1	26	27	146	294434	294580	147	294460	294607
metastases to pelvis	No	500.284	-1			1	0	1	146	294460	294606	147	294460	294607
metastases to peritoneum	No	99.26	504.205	56.016	4538.4	1	4	5	146	294456	294602	147	294460	294607
myelodysplastic syndrome	No	1.846	11.136	1.55	80.02	1	181	182	146	294279	294425	147	294460	294607
myositis	No	2.53	13.999	1.945	100.732	1	144	145	146	294316	294462	147	294460	294607
nasopharyngitis	No	0.091	1.312	0.183	9.385	1	1529	1530	146	292931	293077	147	294460	294607
neuroblastoma	No	4.325	21.449	2.97	154.895	1	94	95	146	294366	294512	147	294460	294607
neuropathy peripheral	No	0.408	4.83	0.674	34.599	1	417	418	146	294043	294189	147	294460	294607
neutropenia	No	0.058	0.809	0.113	5.787	1	2471	2472	146	291989	292135	147	294460	294607
oesophagitis	No	2.157	12.443	1.731	89.467	1	162	163	146	294298	294444	147	294460	294607
oesophagitis ulcerative	No	124.324	672.276	69.522	6500.87	1	3	4	146	294457	294603	147	294460	294607
osteosarcoma metastatic	No	28.497	126.046	16.607	956.686	1	16	17	146	294444	294590	147	294460	294607
pain	No	0.051	0.552	0.077	3.945	1	3610	3611	146	290850	290996	147	294460	294607
palliative care	No	166.097	1008.42	90.936	11182.6	1	2	3	146	294458	294604	147	294460	294607
palmar-plantar erythrodysaesthesia syndrome	No	3.654	18.668	2.588	134.629	1	108	109	146	294352	294498	147	294460	294607
palpitations	No	0.003	2.183	0.305	15.619	1	921	922	146	293539	293685	147	294460	294607
perianal erythema	No	70.616	336.135	40.216	2809.5	1	6	7	146	294454	294600	147	294460	294607
periodontal disease	No	124.324	672.276	69.522	6500.87	1	3	4	146	294457	294603	147	294460	294607
peripheral motor neuropathy	No	12.212	54.503	7.428	399.884	1	37	38	146	294423	294569	147	294460	294607
peroneal nerve palsy	No	13.341	59.312	8.065	436.173	1	34	35	146	294426	294572	147	294460	294607
phaeochromocytoma	No	99.26	504.205	56.016	4538.4	1	4	5	146	294456	294602	147	294460	294607
platelet toxicity	No	500.284	-1			1	0	1	146	294460	294606	147	294460	294607
pleural neoplasm	No	500.284	-1			1	0	1	146	294460	294606	147	294460	294607
pneumonia	No	0.035	0.569	0.08	4.071	1	3500	3501	146	290960	291106	147	294460	294607
prescribed underdose	No	4.381	21.68	3.002	156.578	1	93	94	146	294367	294513	147	294460	294607
product administered to patient of inappropriate age	No	0.002	2.134	0.298	15.269	1	942	943	146	293518	293664	147	294460	294607
protein urine present	No	3.919	19.766	2.739	142.626	1	102	103	146	294358	294504	147	294460	294607
proteinuria	No	0.291	4.239	0.592	30.36	1	475	476	146	293985	294131	147	294460	294607
pseudomonas infection	No	0.758	6.457	0.901	46.296	1	312	313	146	294148	294294	147	294460	294607
pulmonary embolism	No	0.168	3.563	0.498	25.508	1	565	566	146	293895	294041	147	294460	294607
purpura	No	1.734	10.664	1.484	76.613	1	189	190	146	294271	294417	147	294460	294607
renal cell carcinoma stage iv	No	124.324	672.276	69.522	6500.87	1	3	4	146	294457	294603	147	294460	294607
renal neoplasm	No	49.134	224.088	28.209	1780.09	1	9	10	146	294451	294597	147	294460	294607
rhabdomyosarcoma	No	19.065	84.029	11.293	625.244	1	24	25	146	294436	294582	147	294460	294607
sarcoma	No	22.882	100.836	13.444	756.299	1	20	21	146	294440	294586	147	294460	294607
scratch	No	1.399	9.245	1.288	66.369	1	218	219	146	294242	294388	147	294460	294607
sinus tachycardia	No	0.091	3.068	0.429	21.957	1	656	657	146	293804	293950	147	294460	294607
skin depigmentation	No	11.553	51.707	7.057	378.868	1	39	40	146	294421	294567	147	294460	294607
skin discolouration	No	0.028	2.54	0.355	18.174	1	792	793	146	293668	293814	147	294460	294607
skin disorder	No	0.705	6.218	0.867	44.575	1	324	325	146	294136	294282	147	294460	294607
skin erosion	No	6.516	30.551	4.212	221.597	1	66	67	146	294394	294540	147	294460	294607
skin ulcer	No	3.417	17.685	2.453	127.48	1	114	115	146	294346	294492	147	294460	294607
somnolence	No	0.878	0.313	0.044	2.24	1	6298	6299	146	288162	288308	147	294460	294607
splinter haemorrhages	No	500.284	-1			1	0	1	146	294460	294606	147	294460	294607
staphylococcal infection	No	0.1	3.13	0.437	22.403	1	643	644	146	293817	293963	147	294460	294607
stomatitis	No	0.073	2.942	0.411	21.055	1	684	685	146	293776	293922	147	294460	294607
stress	No	0.437	4.973	0.694	35.628	1	405	406	146	294055	294201	147	294460	294607
swelling	No	0.04	2.664	0.372	19.068	1	755	756	146	293705	293851	147	294460	294607
therapy cessation	No	0.161	3.519	0.492	25.194	1	572	573	146	293888	294034	147	294460	294607
therapy non-responder	No	0.04	2.668	0.373	19.093	1	754	755	146	293706	293852	147	294460	294607
thrombocytopenia	No	0.203	1.071	0.15	7.659	1	1871	1872	146	292589	292735	147	294460	294607
thyroid disorder	No	6.629	31.022	4.276	225.058	1	65	66	146	294395	294541	147	294460	294607
thyroid hormones decreased	No	166.097	1008.42	90.936	11182.6	1	2	3	146	294458	294604	147	294460	294607
tongue ulceration	No	11.248	50.414	6.885	369.166	1	40	41	146	294420	294566	147	294460	294607
tumour excision	No	54.704	252.099	31.331	2028.47	1	8	9	146	294452	294598	147	294460	294607
tumour pain	No	61.665	288.114	35.225	2356.56	1	7	8	146	294453	294599	147	294460	294607
upper gastrointestinal haemorrhage	No	4.678	22.912	3.17	165.576	1	88	89	146	294372	294518	147	294460	294607
upper respiratory tract infection	No	0.022	2.474	0.346	17.702	1	813	814	146	293647	293793	147	294460	294607
urticaria	No	0.08	0.527	0.074	3.768	1	3777	3778	146	290683	290829	147	294460	294607
venoocclusive liver disease	No	0.199	3.742	0.523	26.793	1	538	539	146	293922	294068	147	294460	294607
visual acuity reduced	No	0.593	5.707	0.796	40.898	1	353	354	146	294107	294253	147	294460	294607
wound dehiscence	No	6.3	29.653	4.09	214.985	1	68	69	146	294392	294538	147	294460	294607
wound infection	No	8.856	40.33	5.534	293.9	1	50	51	146	294410	294556	147	294460	294607
wound secretion	No	7.98	36.663	5.04	266.708	1	55	56	146	294405	294551	147	294460	294607
wrong technique in product usage process	No	0.251	1.001	0.14	7.155	1	2002	2003	146	292458	292604	147	294460	294607

## Sheet: cabozantinib
adverse event	is_ADR	Chi_squared	ROR	ROR_lower_bound	ROR_upper_bound	DE	dE.1	E	De.2	de.3	e.1	D	d.1	N	SOC
off label use	Yes	399.842	23.65	15.058	37.144	54	21497	21551	29	273027	273056	83	294524	294607	Injury, poisoning and procedural complications
malignant neoplasm progression	Yes	925.308	95.439	52.504	173.483	13	572	585	70	293952	294022	83	294524	294607	Neoplasms benign, malignant and unspecified (incl cysts and polyps)
pneumothorax	Yes	864.031	104.006	54.761	197.538	11	432	443	72	294092	294164	83	294524	294607	Respiratory, thoracic and mediastinal disorders
death	Yes	38.378	8.058	3.884	16.715	8	3848	3856	75	290676	290751	83	294524	294607	General disorders and administration site conditions
diarrhoea	Yes	26.343	6.112	2.947	12.676	8	5052	5060	75	289472	289547	83	294524	294607	Gastrointestinal disorders
alanine aminotransferase increased	Yes	47.75	12.341	5.37	28.359	6	1848	1854	77	292676	292753	83	294524	294607	Investigations
aspartate aminotransferase increased	Yes	54.087	13.714	5.967	31.519	6	1664	1670	77	292860	292937	83	294524	294607	Investigations
blood thyroid stimulating hormone increased	Yes	501.187	138.758	55.315	348.075	5	136	141	78	294388	294466	83	294524	294607	Investigations
fatigue	Yes	6.463	3.588	1.452	8.865	5	5170	5175	78	289354	289432	83	294524	294607	General disorders and administration site conditions
rash	Yes	4.476	2.996	1.213	7.403	5	6169	6174	78	288355	288433	83	294524	294607	Skin and subcutaneous tissue disorders
headache	No	0.509	1.694	0.62	4.627	4	8547	8551	79	285977	286056	83	294524	294607
inappropriate schedule of product administration	Yes	24.819	10.717	3.919	29.303	4	1385	1389	79	293139	293218	83	294524	294607	Injury, poisoning and procedural complications
macrocytosis	Yes	3099.82	1491.21	458.062	4854.6	4	10	14	79	294514	294593	83	294524	294607	Blood and lymphatic system disorders
nausea	No	1.241	2.095	0.767	5.721	4	6951	6955	79	287573	287652	83	294524	294607
thrombocytopenia	Yes	16.866	7.933	2.902	21.683	4	1868	1872	79	292656	292735	83	294524	294607	Blood and lymphatic system disorders
wrong technique in product usage process	Yes	15.381	7.409	2.711	20.251	4	1999	2003	79	292525	292604	83	294524	294607	Injury, poisoning and procedural complications
bacterial infection	Yes	51.357	28.138	8.848	89.477	3	392	395	80	294132	294212	83	294524	294607	Infections and infestations
constipation	Yes	11.487	7.966	2.513	25.255	3	1380	1383	80	293144	293224	83	294524	294607	Gastrointestinal disorders
hair colour changes	Yes	421.828	225.364	68.824	737.946	3	49	52	80	294475	294555	83	294524	294607	Skin and subcutaneous tissue disorders
hypertension	Yes	5.294	4.748	1.498	15.045	3	2308	2311	80	292216	292296	83	294524	294607	Vascular disorders
hypothyroidism	Yes	51.5	28.21	8.871	89.707	3	391	394	80	294133	294213	83	294524	294607	Endocrine disorders
pain	No	2.188	3.024	0.954	9.579	3	3608	3611	80	290916	290996	83	294524	294607
pleural effusion	Yes	23.694	14.159	4.462	44.93	3	778	781	80	293746	293826	83	294524	294607	Respiratory, thoracic and mediastinal disorders
skin exfoliation	Yes	22.03	13.318	4.197	42.255	3	827	830	80	293697	293777	83	294524	294607	Skin and subcutaneous tissue disorders
skin infection	Yes	147.102	77.198	24.098	247.3	3	143	146	80	294381	294461	83	294524	294607	Infections and infestations
abdominal discomfort	No	4.731	6.734	1.654	27.422	2	1076	1078	81	293448	293529	83	294524	294607
abdominal pain	No	0.037	1.573	0.387	6.398	2	4553	4555	81	289971	290052	83	294524	294607
abscess	No	38.47	38.05	9.289	155.864	2	191	193	81	294333	294414	83	294524	294607
blister	No	8.942	10.685	2.622	43.547	2	679	681	81	293845	293926	83	294524	294607
blood pressure increased	No	7.704	9.531	2.339	38.835	2	761	763	81	293763	293844	83	294524	294607
condition aggravated	No	0.006	1.426	0.351	5.802	2	5012	5014	81	289512	289593	83	294524	294607
decreased appetite	No	0.53	2.424	0.596	9.863	2	2970	2972	81	291554	291635	83	294524	294607
dehydration	No	2.529	4.598	1.13	18.719	2	1573	1575	81	292951	293032	83	294524	294607
disease progression	No	3.663	5.71	1.403	23.25	2	1268	1270	81	293256	293337	83	294524	294607
hypotension	No	0.237	1.999	0.491	8.132	2	3594	3596	81	290930	291011	83	294524	294607
influenza	No	3.979	6.015	1.477	24.493	2	1204	1206	81	293320	293401	83	294524	294607
lung infection	No	26.687	27.11	6.632	110.825	2	268	270	81	294256	294337	83	294524	294607
neurofibroma	No	611.536	661.084	144.251	3029.66	2	11	13	81	294513	294594	83	294524	294607
overdose	No	0.071	1.077	0.265	4.38	2	6602	6604	81	287922	288003	83	294524	294607
palmar-plantar erythrodysaesthesia syndrome	No	70.346	67.94	16.493	279.863	2	107	109	81	294417	294498	83	294524	294607
pericardial effusion	No	17.057	18.201	4.46	74.282	2	399	401	81	294125	294206	83	294524	294607
pyrexia	No	0.043	0.696	0.171	2.833	2	10085	10087	81	284439	284520	83	294524	294607
skin discolouration	No	7.316	9.169	2.251	37.356	2	791	793	81	293733	293814	83	294524	294607
acute respiratory distress syndrome	No	0.566	5.6	0.778	40.294	1	640	641	82	293884	293966	83	294524	294607
acute respiratory failure	No	1.746	10.742	1.491	77.397	1	334	335	82	294190	294272	83	294524	294607
adverse drug reaction	No	0.767	6.518	0.906	46.913	1	550	551	82	293974	294056	83	294524	294607
amylase increased	No	8.89	40.345	5.555	293.035	1	89	90	82	294435	294517	83	294524	294607
anaemia	No	0.002	2.127	0.296	15.29	1	1679	1680	82	292845	292927	83	294524	294607
anuria	No	2.064	12.081	1.676	87.082	1	297	298	82	294227	294309	83	294524	294607
anxiety	No	0.052	0.799	0.111	5.741	1	4428	4429	82	290096	290178	83	294524	294607
asthenia	No	0.024	1.614	0.225	11.599	1	2209	2210	82	292315	292397	83	294524	294607
atelectasis	No	2.595	14.298	1.982	103.119	1	251	252	82	294273	294355	83	294524	294607
biliary tract infection	No	886.624	-1			1	0	1	82	294524	294606	83	294524	294607
blood alkaline phosphatase increased	No	0.634	5.915	0.822	42.563	1	606	607	82	293918	294000	83	294524	294607
blood bilirubin increased	No	0.544	5.497	0.764	39.549	1	652	653	82	293872	293954	83	294524	294607
blood calcium decreased	No	6.027	28.494	3.936	206.298	1	126	127	82	294398	294480	83	294524	294607
blood creatinine increased	No	0.272	4.155	0.578	29.882	1	862	863	82	293662	293744	83	294524	294607
blood phosphorus decreased	No	13.571	59.85	8.197	437.001	1	60	61	82	294464	294546	83	294524	294607
blood pressure decreased	No	0.27	4.145	0.576	29.813	1	864	865	82	293660	293742	83	294524	294607
brain oedema	No	0.397	4.79	0.666	34.456	1	748	749	82	293776	293858	83	294524	294607
cardio-respiratory arrest	No	0.11	3.209	0.446	23.076	1	1115	1116	82	293409	293491	83	294524	294607
cellulitis	No	1.404	9.293	1.29	66.933	1	386	387	82	294138	294220	83	294524	294607
cerebral disorder	No	5.714	27.198	3.758	196.848	1	132	133	82	294392	294474	83	294524	294607
circulatory collapse	No	1.109	8.023	1.114	57.767	1	447	448	82	294077	294159	83	294524	294607
colitis	No	0.773	6.542	0.909	47.085	1	548	549	82	293976	294058	83	294524	294607
coma	No	0.014	2.378	0.331	17.092	1	1503	1504	82	293021	293103	83	294524	294607
covid-19	No	0.233	3.943	0.548	28.362	1	908	909	82	293616	293698	83	294524	294607
culture positive	No	25.119	108.829	14.71	805.123	1	33	34	82	294491	294573	83	294524	294607
culture wound positive	No	62.408	276.277	35.728	2136.4	1	13	14	82	294511	294593	83	294524	294607
depressed mood	No	0.108	3.195	0.444	22.972	1	1120	1121	82	293404	293486	83	294524	294607
dermatitis acneiform	No	10.26	46.036	6.328	334.886	1	78	79	82	294446	294528	83	294524	294607
dermatitis bullous	No	4.241	21.116	2.922	152.576	1	170	171	82	294354	294436	83	294524	294607
dizziness	No	0.135	0.896	0.125	6.44	1	3954	3955	82	290570	290652	83	294524	294607
drug ineffective for unapproved indication	No	0.155	3.492	0.486	25.112	1	1025	1026	82	293499	293581	83	294524	294607
embolism	No	12.075	53.596	7.353	390.677	1	67	68	82	294457	294539	83	294524	294607
erythema	No	0.1	1.29	0.179	9.269	1	2759	2760	82	291765	291847	83	294524	294607
exposure keratitis	No	442.814	3591.74	222.76	57912.7	1	1	2	82	294523	294605	83	294524	294607
flank pain	No	5.919	28.048	3.875	203.049	1	128	129	82	294396	294478	83	294524	294607
gait disturbance	No	0.024	2.508	0.349	18.033	1	1425	1426	82	293099	293181	83	294524	294607
haematochezia	No	0.301	4.305	0.598	30.964	1	832	833	82	293692	293774	83	294524	294607
haemoglobin decreased	No	0.113	3.229	0.449	23.222	1	1108	1109	82	293416	293498	83	294524	294607
haemorrhage intracranial	No	2.694	14.708	2.039	106.092	1	244	245	82	294280	294362	83	294524	294607
hepatic function abnormal	No	0.414	4.875	0.678	35.067	1	735	736	82	293789	293871	83	294524	294607
hyperglycaemia	No	0.348	4.546	0.632	32.7	1	788	789	82	293736	293818	83	294524	294607
hyponatraemia	No	0.463	5.112	0.71	36.775	1	701	702	82	293823	293905	83	294524	294607
hypophagia	No	1.105	8.005	1.112	57.637	1	448	449	82	294076	294158	83	294524	294607
hypophosphataemia	No	4.182	20.87	2.889	150.79	1	172	173	82	294352	294434	83	294524	294607
inflammation	No	1.065	7.83	1.088	56.374	1	458	459	82	294066	294148	83	294524	294607
intra-abdominal fluid collection	No	51.22	224.473	29.426	1712.38	1	16	17	82	294508	294590	83	294524	294607
laboratory test abnormal	No	3.099	16.389	2.271	118.267	1	219	220	82	294305	294387	83	294524	294607
left ventricular dysfunction	No	5.764	27.406	3.786	198.362	1	131	132	82	294393	294475	83	294524	294607
limb discomfort	No	6.753	31.494	4.346	228.208	1	114	115	82	294410	294492	83	294524	294607
lipase increased	No	4.152	20.749	2.872	149.913	1	173	174	82	294351	294433	83	294524	294607
malnutrition	No	2.845	15.337	2.126	110.648	1	234	235	82	294290	294372	83	294524	294607
metabolic acidosis	No	0.02	2.461	0.342	17.696	1	1452	1453	82	293072	293154	83	294524	294607
metastases to bone	No	19.657	85.506	11.63	628.641	1	42	43	82	294482	294564	83	294524	294607
metastases to lung	No	14.591	64.126	8.772	468.76	1	56	57	82	294468	294550	83	294524	294607
metastases to pleura	No	220.909	1197.24	123.252	11629.7	1	3	4	82	294521	294603	83	294524	294607
multiple organ dysfunction syndrome	No	0.328	4.444	0.618	31.967	1	806	807	82	293718	293800	83	294524	294607
myalgia	No	0.154	3.489	0.485	25.087	1	1026	1027	82	293498	293580	83	294524	294607
myositis	No	5.165	24.931	3.447	180.326	1	144	145	82	294380	294462	83	294524	294607
nail discolouration	No	23.003	99.759	13.517	736.234	1	36	37	82	294488	294570	83	294524	294607
nephrocalcinosis	No	4.809	23.463	3.245	169.646	1	153	154	82	294371	294453	83	294524	294607
nervous system disorder	No	0.846	6.869	0.954	49.439	1	522	523	82	294002	294084	83	294524	294607
neutropenia	No	0.056	1.441	0.201	10.36	1	2471	2472	82	292053	292135	83	294524	294607
neutrophil count increased	No	5.427	26.015	3.596	188.225	1	138	139	82	294386	294468	83	294524	294607
non-cardiac chest pain	No	72.974	326.511	41.675	2558.13	1	11	12	82	294513	294595	83	294524	294607
oesophagitis	No	4.494	22.159	3.066	160.16	1	162	163	82	294362	294444	83	294524	294607
oral pain	No	4.011	20.166	2.792	145.677	1	178	179	82	294346	294428	83	294524	294607
oropharyngeal pain	No	0.166	3.558	0.495	25.588	1	1006	1007	82	293518	293600	83	294524	294607
osteomyelitis	No	5.082	24.589	3.4	177.838	1	146	147	82	294378	294460	83	294524	294607
pain in extremity	No	0.008	1.772	0.247	12.738	1	2013	2014	82	292511	292593	83	294524	294607
periorbital oedema	No	3.099	16.389	2.271	118.267	1	219	220	82	294305	294387	83	294524	294607
peripheral swelling	No	0.982	7.471	1.038	53.781	1	480	481	82	294044	294126	83	294524	294607
platelet count decreased	No	0.063	2.87	0.399	20.639	1	1246	1247	82	293278	293360	83	294524	294607
pneumonia	No	0.243	1.014	0.141	7.287	1	3500	3501	82	291024	291106	83	294524	294607
primary hypothyroidism	No	67.285	299.301	38.473	2328.4	1	12	13	82	294512	294594	83	294524	294607
product dose omission issue	No	0.078	1.359	0.189	9.769	1	2619	2620	82	291905	291987	83	294524	294607
product use in unapproved indication	No	0.03	0.575	0.08	4.13	1	6119	6120	82	288405	288487	83	294524	294607
product use issue	No	0.216	0.453	0.063	3.253	1	7725	7726	82	286799	286881	83	294524	294607
productive cough	No	2.064	12.081	1.676	87.082	1	297	298	82	294227	294309	83	294524	294607
pulmonary oedema	No	0.38	4.708	0.654	33.865	1	761	762	82	293763	293845	83	294524	294607
renal cell carcinoma stage iv	No	220.909	1197.24	123.252	11629.7	1	3	4	82	294521	294603	83	294524	294607
respiratory distress	No	0.003	2.186	0.304	15.714	1	1634	1635	82	292890	292972	83	294524	294607
respiratory failure	No	0.013	1.716	0.239	12.336	1	2078	2079	82	292446	292528	83	294524	294607
sepsis	No	0.001	2.108	0.293	15.154	1	1694	1695	82	292830	292912	83	294524	294607
septic shock	No	0.356	4.587	0.638	32.994	1	781	782	82	293743	293825	83	294524	294607
shock	No	0.418	4.895	0.68	35.212	1	732	733	82	293792	293874	83	294524	294607
skin depigmentation	No	21.204	92.084	12.503	678.199	1	39	40	82	294485	294567	83	294524	294607
skin toxicity	No	10.404	46.634	6.41	339.291	1	77	78	82	294447	294529	83	294524	294607
stomatitis	No	0.49	5.239	0.728	37.692	1	684	685	82	293840	293922	83	294524	294607
tachycardia	No	0.197	1.083	0.151	7.784	1	3279	3280	82	291245	291327	83	294524	294607
therapy partial responder	No	4.182	20.87	2.889	150.79	1	172	173	82	294352	294434	83	294524	294607
thyroid disorder	No	12.47	55.246	7.576	402.879	1	65	66	82	294459	294541	83	294524	294607
tumour necrosis	No	34.515	149.644	20.009	1119.19	1	24	25	82	294500	294582	83	294524	294607
vision blurred	No	0.067	2.903	0.404	20.874	1	1232	1233	82	293292	293374	83	294524	294607
visual impairment	No	0.273	4.159	0.578	29.917	1	861	862	82	293663	293745	83	294524	294607
vomiting	No	1.21	0.275	0.038	1.978	1	12491	12492	82	282033	282115	83	294524	294607
weight decreased	No	0.067	1.396	0.194	10.032	1	2551	2552	82	291973	292055	83	294524	294607
white blood cell count decreased	No	0.133	3.36	0.467	24.164	1	1065	1066	82	293459	293541	83	294524	294607
wound	No	6.959	32.346	4.463	234.432	1	111	112	82	294413	294495	83	294524	294607
wound dehiscence	No	11.886	52.808	7.246	384.848	1	68	69	82	294456	294538	83	294524	294607

## Sheet: regorafenib
adverse event	is_ADR	Chi_squared	ROR	ROR_lower_bound	ROR_upper_bound	DE	dE.1	E	De.2	de.3	e.1	D	d.1	N	SOC
off label use	Yes	80.37	16.136	7.324	35.547	14	21537	21551	11	273045	273056	25	294582	294607	Injury, poisoning and procedural complications
product use in unapproved indication	Yes	48.784	14.899	5.948	37.32	6	6114	6120	19	288468	288487	25	294582	294607	Injury, poisoning and procedural complications
osteosarcoma	Yes	4036.76	1363.56	493.833	3765.01	5	54	59	20	294528	294548	25	294582	294607	Neoplasms benign, malignant and unspecified (incl cysts and polyps)
osteosarcoma metastatic	Yes	14030.2	6136.88	1979.22	19028.3	5	12	17	20	294570	294590	25	294582	294607	Neoplasms benign, malignant and unspecified (incl cysts and polyps)
product administered to patient of inappropriate age	Yes	244.941	78.263	29.312	208.966	5	938	943	20	293644	293664	25	294582	294607	Injury, poisoning and procedural complications
death	Yes	31.175	14.376	4.932	41.901	4	3852	3856	21	290730	290751	25	294582	294607	General disorders and administration site conditions
fatigue	Yes	21.718	10.661	3.658	31.068	4	5171	5175	21	289411	289432	25	294582	294607	General disorders and administration site conditions
pyrexia	Yes	8.457	5.374	1.844	15.66	4	10083	10087	21	284499	284520	25	294582	294607	General disorders and administration site conditions
malignant neoplasm progression	Yes	121.201	68.885	20.561	230.781	3	582	585	22	294000	294022	25	294582	294607	Neoplasms benign, malignant and unspecified (incl cysts and polyps)
nausea	Yes	6.33	5.642	1.688	18.854	3	6952	6955	22	287630	287652	25	294582	294607	Gastrointestinal disorders
anaemia	No	13	15.179	3.576	64.433	2	1678	1680	23	292904	292927	25	294582	294607
blood pressure increased	No	31.901	33.574	7.902	142.655	2	761	763	23	293821	293844	25	294582	294607
decreased appetite	No	6.237	8.538	2.012	36.23	2	2970	2972	23	291612	291635	25	294582	294607
metastases to lung	No	462.302	465.655	107.183	2023.03	2	55	57	23	294527	294550	25	294582	294607
palmar-plantar erythrodysaesthesia syndrome	No	240.372	239.313	55.727	1027.7	2	107	109	23	294475	294498	25	294582	294607
pericardial effusion	No	63.247	64.113	15.065	272.847	2	399	401	23	294183	294206	25	294582	294607
pneumothorax	No	56.981	57.999	13.633	246.748	2	441	443	23	294141	294164	25	294582	294607
rash	No	1.858	4.063	0.958	17.239	2	6172	6174	23	288410	288433	25	294582	294607
rash maculo-papular	No	32.835	34.482	8.115	146.522	2	741	743	23	293841	293864	25	294582	294607
systemic inflammatory response syndrome	No	276.222	275.352	64	1184.66	2	93	95	23	294489	294512	25	294582	294607
thrombocytopenia	No	11.396	13.611	3.207	57.775	2	1870	1872	23	292712	292735	25	294582	294607
abdominal pain	No	0.034	2.654	0.359	19.62	1	4554	4555	24	290028	290052	25	294582	294607
adverse drug reaction	No	4.402	22.275	3.008	164.949	1	550	551	24	294032	294056	25	294582	294607
alanine aminotransferase increased	No	0.751	6.582	0.89	48.683	1	1853	1854	24	292729	292753	25	294582	294607
alopecia	No	1.741	10.967	1.482	81.137	1	1115	1116	24	293467	293491	25	294582	294607
ascites	No	4.47	22.563	3.047	167.083	1	543	544	24	294039	294063	25	294582	294607
aspartate aminotransferase increased	No	0.911	7.313	0.989	54.087	1	1669	1670	24	292913	292937	25	294582	294607
blister	No	3.392	18.009	2.433	133.311	1	680	681	24	293902	293926	25	294582	294607
blood lactate dehydrogenase increased	No	5.819	28.24	3.812	209.217	1	434	435	24	294148	294172	25	294582	294607
blood thyroid stimulating hormone increased	No	19.917	87.632	11.774	652.237	1	140	141	24	294442	294466	25	294582	294607
cardiac failure congestive	No	14.951	66.666	8.972	495.382	1	184	185	24	294398	294422	25	294582	294607
constipation	No	1.254	8.84	1.195	65.391	1	1382	1383	24	293200	293224	25	294582	294607
cough	No	0.157	3.568	0.483	26.386	1	3400	3401	24	291182	291206	25	294582	294607
dehydration	No	1.01	7.756	1.049	57.372	1	1574	1575	24	293008	293032	25	294582	294607
diarrhoea	No	0.012	2.385	0.323	17.63	1	5059	5060	24	289523	289547	25	294582	294607
drug effective for unapproved indication	No	12.065	54.511	7.343	404.672	1	225	226	24	294357	294381	25	294582	294607
drug reaction with eosinophilia and systemic symptoms	No	1.589	10.308	1.393	76.257	1	1186	1187	24	293396	293420	25	294582	294607
embryonal rhabdomyosarcoma	No	172.324	767.099	97.813	6015.98	1	16	17	24	294566	294590	25	294582	294607
erythema	No	0.305	4.407	0.596	32.59	1	2759	2760	24	291823	291847	25	294582	294607
fibrin d dimer increased	No	34.515	149.644	20.009	1119.19	1	82	83	24	294500	294524	25	294582	294607
generalised oedema	No	11.105	50.47	6.801	374.555	1	243	244	24	294339	294363	25	294582	294607
hepatic enzyme abnormal	No	51.627	223.127	29.664	1678.31	1	55	56	24	294527	294551	25	294582	294607
hospitalisation	No	1.696	10.773	1.456	79.701	1	1135	1136	24	293447	293471	25	294582	294607
hyperkeratosis	No	83.193	360.966	47.48	2744.21	1	34	35	24	294548	294572	25	294582	294607
hypertension	No	0.475	5.272	0.713	38.987	1	2310	2311	24	292272	292296	25	294582	294607
hyperthermia	No	7.729	36.273	4.893	268.896	1	338	339	24	294244	294268	25	294582	294607
hypertriglyceridaemia	No	13.26	59.542	8.017	442.198	1	206	207	24	294376	294400	25	294582	294607
hypokalaemia	No	2.705	15.093	2.039	111.702	1	811	812	24	293771	293795	25	294582	294607
hyponatraemia	No	3.264	17.468	2.36	129.303	1	701	702	24	293881	293905	25	294582	294607
hypophosphataemia	No	16.055	71.32	9.594	530.158	1	172	173	24	294410	294434	25	294582	294607
hypotension	No	0.126	3.373	0.456	24.937	1	3595	3596	24	290987	291011	25	294582	294607
hypothyroidism	No	6.52	31.191	4.209	231.129	1	393	394	24	294189	294213	25	294582	294607
illness	No	6.635	31.675	4.274	234.726	1	387	388	24	294195	294219	25	294582	294607
lethargy	No	0.528	5.53	0.748	40.896	1	2203	2204	24	292379	292403	25	294582	294607
leukopenia	No	2.468	14.083	1.903	104.218	1	869	870	24	293713	293737	25	294582	294607
lymphopenia	No	8.047	37.609	5.073	278.834	1	326	327	24	294256	294280	25	294582	294607
mass excision	No	588.274	3068.52	330.755	28467.6	1	4	5	24	294578	294602	25	294582	294607
metastases to peritoneum	No	588.274	3068.52	330.755	28467.6	1	4	5	24	294578	294602	25	294582	294607
musculoskeletal pain	No	13.982	62.582	8.425	464.886	1	196	197	24	294386	294410	25	294582	294607
neoplasm malignant	No	22.404	98.152	13.176	731.142	1	125	126	24	294457	294481	25	294582	294607
ocular hyperaemia	No	3.312	17.67	2.387	130.801	1	693	694	24	293889	293913	25	294582	294607
osteosarcoma recurrent	No	225.651	1022.81	127.921	8178.05	1	12	13	24	294570	294594	25	294582	294607
pain	No	0.124	3.358	0.454	24.832	1	3610	3611	24	290972	290996	25	294582	294607
pain in extremity	No	0.638	6.056	0.819	44.787	1	2013	2014	24	292569	292593	25	294582	294607
product use issue	No	0.038	1.547	0.209	11.439	1	7725	7726	24	286857	286881	25	294582	294607
pruritus	No	0.172	3.66	0.495	27.062	1	3316	3317	24	291266	291290	25	294582	294607
right ventricular dysfunction	No	69.164	299.33	39.561	2264.82	1	41	42	24	294541	294565	25	294582	294607
skin depigmentation	No	72.671	314.683	41.541	2383.81	1	39	40	24	294543	294567	25	294582	294607
swelling	No	2.969	16.216	2.191	120.021	1	755	756	24	293827	293851	25	294582	294607
tachycardia	No	0.179	3.702	0.501	27.371	1	3279	3280	24	291303	291327	25	294582	294607
tumour haemorrhage	No	56.785	245.443	32.575	1849.37	1	50	51	24	294532	294556	25	294582	294607
urticaria	No	0.102	3.208	0.434	23.721	1	3777	3778	24	290805	290829	25	294582	294607
vomiting	No	0.191	0.941	0.127	6.956	1	12491	12492	24	282091	282115	25	294582	294607

## Sheet: lenvatinib
adverse event	is_ADR	Chi_squared	ROR	ROR_lower_bound	ROR_upper_bound	DE	dE.1	E	De.2	de.3	e.1	D	d.1	N	SOC
pneumothorax	Yes	1681.42	185.247	99.646	344.386	13	430	443	48	294116	294164	61	294546	294607	Respiratory, thoracic and mediastinal disorders
febrile neutropenia	Yes	150.781	24.219	11.92	49.208	9	2090	2099	52	292456	292508	61	294546	294607	Blood and lymphatic system disorders
pyrexia	Yes	14.521	4.26	2.025	8.962	8	10079	10087	53	284467	284520	61	294546	294607	General disorders and administration site conditions
vomiting	Yes	6.185	2.929	1.332	6.437	7	12485	12492	54	282061	282115	61	294546	294607	Gastrointestinal disorders
anaemia	Yes	49.857	15.611	6.246	39.021	5	1675	1680	56	292871	292927	61	294546	294607	Blood and lymphatic system disorders
hypoxia	Yes	92.661	27.248	10.891	68.17	5	962	967	56	293584	293640	61	294546	294607	Respiratory, thoracic and mediastinal disorders
respiratory distress	Yes	51.451	16.045	6.419	40.106	5	1630	1635	56	292916	292972	61	294546	294607	Respiratory, thoracic and mediastinal disorders
neutropenia	Yes	17.596	8.305	3.011	22.907	4	2468	2472	57	292078	292135	61	294546	294607	Blood and lymphatic system disorders
platelet count decreased	Yes	40.884	16.559	5.999	45.707	4	1243	1247	57	293303	293360	61	294546	294607	Investigations
acute kidney injury	Yes	13.543	9.11	2.851	29.102	3	1663	1666	58	292883	292941	61	294546	294607	Renal and urinary disorders
bone marrow failure	Yes	34.662	19.916	6.227	63.7	3	763	766	58	293783	293841	61	294546	294607	Blood and lymphatic system disorders
dehydration	Yes	14.572	9.64	3.017	30.798	3	1572	1575	58	292974	293032	61	294546	294607	Metabolism and nutrition disorders
dyspnoea	No	2.024	2.946	0.923	9.406	3	5082	5085	58	289464	289522	61	294546	294607
escherichia urinary tract infection	Yes	575.715	310.869	94.214	1025.75	3	49	52	58	294497	294555	61	294546	294607	Infections and infestations
hypophagia	Yes	62.429	34.108	10.647	109.261	3	446	449	58	294100	294158	61	294546	294607	Metabolism and nutrition disorders
mucosal inflammation	Yes	29.695	17.38	5.435	55.574	3	874	877	58	293672	293730	61	294546	294607	General disorders and administration site conditions
musculoskeletal pain	Yes	148.395	78.48	24.382	252.611	3	194	197	58	294352	294410	61	294546	294607	Musculoskeletal and connective tissue disorders
neutrophil count decreased	Yes	39.307	22.287	6.966	71.303	3	682	685	58	293864	293922	61	294546	294607	Investigations
oesophagitis	Yes	180.356	95.168	29.513	306.878	3	160	163	58	294386	294444	61	294546	294607	Gastrointestinal disorders
respiratory syncytial virus infection	Yes	28.023	16.526	5.169	52.839	3	919	922	58	293627	293685	61	294546	294607	Infections and infestations
therapeutic response unexpected	Yes	61.398	33.58	10.483	107.564	3	453	456	58	294093	294151	61	294546	294607	General disorders and administration site conditions
urine output decreased	Yes	123.62	65.617	20.414	210.915	3	232	235	58	294314	294372	61	294546	294607	Investigations
abdominal pain	No	0.334	2.159	0.527	8.839	2	4553	4555	59	289993	290052	61	294546	294607
cardiac failure	No	10.747	12.447	3.036	51.029	2	800	802	59	293746	293805	61	294546	294607
cholecystitis	No	69.046	66.977	16.216	276.634	2	149	151	59	294397	294456	61	294546	294607
haematuria	No	16.085	17.422	4.247	71.473	2	572	574	59	293974	294033	61	294546	294607
haemoglobin decreased	No	7.056	8.986	2.193	36.822	2	1107	1109	59	293439	293498	61	294546	294607
hypertension	No	2.198	4.29	1.048	17.57	2	2309	2311	59	292237	292296	61	294546	294607
hypophosphataemia	No	59.896	58.356	14.145	240.744	2	171	173	59	294375	294434	61	294546	294607
hypothyroidism	No	24.7	25.437	6.194	104.471	2	392	394	59	294154	294213	61	294546	294607
mental status changes	No	8.456	10.302	2.514	42.224	2	966	968	59	293580	293639	61	294546	294607
pain in extremity	No	2.833	4.929	1.203	20.186	2	2012	2014	59	292534	292593	61	294546	294607
pancreatitis	No	10.501	12.217	2.98	50.086	2	815	817	59	293731	293790	61	294546	294607
pneumonia	No	0.839	2.82	0.689	11.545	2	3499	3501	59	291047	291106	61	294546	294607
respiratory failure	No	2.677	4.773	1.166	19.549	2	2077	2079	59	292469	292528	61	294546	294607
seizure	No	0.242	2.015	0.492	8.248	2	4874	4876	59	289672	289731	61	294546	294607
stomatitis	No	13.039	14.585	3.556	59.812	2	683	685	59	293863	293922	61	294546	294607
thrombocytopenia	No	3.214	5.305	1.295	21.73	2	1870	1872	59	292676	292735	61	294546	294607
tumour haemorrhage	No	210.162	203.734	48.426	857.13	2	49	51	59	294497	294556	61	294546	294607
urinary tract infection	No	10.899	12.589	3.071	51.612	2	791	793	59	293755	293814	61	294546	294607
white blood cell count decreased	No	7.443	9.35	2.282	38.317	2	1064	1066	59	293482	293541	61	294546	294607
wound dehiscence	No	154.57	148.99	35.675	622.228	2	67	69	59	294479	294538	61	294546	294607
anal inflammation	No	108.793	490.893	61.871	3894.85	1	10	11	60	294536	294596	61	294546	294607
aneurysm ruptured	No	171.528	818.167	97.023	6899.33	1	6	7	60	294540	294600	61	294546	294607
arthritis	No	1.952	11.644	1.61	84.214	1	421	422	60	294125	294185	61	294546	294607
atelectasis	No	3.848	19.542	2.698	141.554	1	251	252	60	294295	294355	61	294546	294607
back pain	No	0.198	3.76	0.521	27.148	1	1300	1301	60	293246	293306	61	294546	294607
bone pain	No	3.091	16.402	2.266	118.736	1	299	300	60	294247	294307	61	294546	294607
deep vein thrombosis	No	1.826	11.115	1.537	80.381	1	441	442	60	294105	294165	61	294546	294607
diarrhoea	No	0.199	0.954	0.132	6.883	1	5059	5060	60	289487	289547	61	294546	294607
disease progression	No	0.215	3.852	0.533	27.815	1	1269	1270	60	293277	293337	61	294546	294607
dyspnoea at rest	No	119.772	545.439	68.042	4372.34	1	9	10	60	294537	294597	61	294546	294607
encephalopathy	No	0.377	4.704	0.651	33.972	1	1040	1041	60	293506	293566	61	294546	294607
epistaxis	No	0.109	3.211	0.445	23.184	1	1521	1522	60	293025	293085	61	294546	294607
gallbladder obstruction	No	1206.66	-1			1	0	1	60	294546	294606	61	294546	294607
gastritis	No	2.196	12.668	1.751	91.642	1	387	388	60	294159	294219	61	294546	294607
gastroenteritis	No	1.578	10.064	1.392	72.762	1	487	488	60	294059	294119	61	294546	294607
haemorrhage intracranial	No	3.983	20.103	2.775	145.634	1	244	245	60	294302	294362	61	294546	294607
haemothorax	No	25.267	109.074	14.795	804.147	1	45	46	60	294501	294561	61	294546	294607
headache	No	0.043	0.557	0.077	4.023	1	8550	8551	60	285996	286056	61	294546	294607
hydrocephalus	No	2.047	12.045	1.665	87.122	1	407	408	60	294139	294199	61	294546	294607
hyperreflexia	No	3.314	17.33	2.393	125.479	1	283	284	60	294263	294323	61	294546	294607
hypertensive urgency	No	133.19	613.621	75.576	4982.15	1	8	9	60	294538	294598	61	294546	294607
hypokalaemia	No	0.657	6.036	0.836	43.61	1	811	812	60	293735	293795	61	294546	294607
hypotension	No	0.081	1.349	0.187	9.736	1	3595	3596	60	290951	291011	61	294546	294607
ileus	No	4.441	21.997	3.035	159.42	1	223	224	60	294323	294383	61	294546	294607
inappropriate antidiuretic hormone secretion	No	4.489	22.196	3.063	160.87	1	221	222	60	294325	294385	61	294546	294607
intentional product use issue	No	0.475	5.184	0.718	37.443	1	944	945	60	293602	293662	61	294546	294607
intra-abdominal haemorrhage	No	34.53	148.744	20.02	1105.14	1	33	34	60	294513	294573	61	294546	294607
lethargy	No	0.004	2.212	0.306	15.966	1	2203	2204	60	292343	292403	61	294546	294607
leukopenia	No	0.57	5.632	0.78	40.688	1	869	870	60	293677	293737	61	294546	294607
malignant pleural effusion	No	171.528	818.167	97.023	6899.33	1	6	7	60	294540	294600	61	294546	294607
metabolic encephalopathy	No	23.167	100.169	13.611	737.204	1	49	50	60	294497	294557	61	294546	294607
metastases to lung	No	20.202	87.646	11.938	643.456	1	56	57	60	294490	294550	61	294546	294607
myalgia	No	0.39	4.768	0.66	34.438	1	1026	1027	60	293520	293580	61	294546	294607
myelosuppression	No	1.888	11.373	1.573	82.253	1	431	432	60	294115	294175	61	294546	294607
osteomyelitis	No	7.249	33.607	4.627	244.12	1	146	147	60	294400	294460	61	294546	294607
pericardial effusion	No	2.097	12.256	1.694	88.652	1	400	401	60	294146	294206	61	294546	294607
posterior reversible encephalopathy syndrome	No	0.49	5.256	0.728	37.968	1	931	932	60	293615	293675	61	294546	294607
postoperative wound complication	No	119.772	545.439	68.042	4372.34	1	9	10	60	294537	294597	61	294546	294607
product use in unapproved indication	No	0.044	0.786	0.109	5.67	1	6119	6120	60	288427	288487	61	294546	294607
proteinuria	No	1.638	10.318	1.427	74.607	1	475	476	60	294071	294131	61	294546	294607
pulmonary mass	No	18.495	80.46	10.975	589.871	1	61	62	60	294485	294545	61	294546	294607
pupils unequal	No	10.75	48.112	6.605	350.479	1	102	103	60	294444	294504	61	294546	294607
sepsis	No	0.064	2.881	0.399	20.802	1	1694	1695	60	292852	292912	61	294546	294607
tendon rupture	No	37.967	163.62	21.958	1219.2	1	30	31	60	294516	294576	61	294546	294607
therapy partial responder	No	6.02	28.525	3.931	206.992	1	172	173	60	294374	294434	61	294546	294607
toxic encephalopathy	No	4.965	24.166	3.333	175.213	1	203	204	60	294343	294403	61	294546	294607
toxicity to various agents	No	0.03	0.763	0.106	5.508	1	6295	6296	60	288251	288311	61	294546	294607
transfusion related complication	No	401.556	2454.53	219.618	27432.8	1	2	3	60	294544	294604	61	294546	294607
urinary retention	No	1.531	9.861	1.364	71.292	1	497	498	60	294049	294109	61	294546	294607
vascular pseudoaneurysm	No	171.528	818.167	97.023	6899.33	1	6	7	60	294540	294600	61	294546	294607
venoocclusive disease	No	3.359	17.516	2.419	126.829	1	280	281	60	294266	294326	61	294546	294607
vulvitis	No	119.772	545.439	68.042	4372.34	1	9	10	60	294537	294597	61	294546	294607
wound complication	No	99.644	446.265	56.723	3510.97	1	11	12	60	294535	294595	61	294546	294607

## Sheet: axitinib
adverse event	is_ADR	Chi_squared	ROR	ROR_lower_bound	ROR_upper_bound	DE	dE.1	E	De.2	de.3	e.1	D	d.1	N	SOC
death	No	11.635	15.088	3.305	68.884	2	3854	3856	10	290741	290751	12	294595	294607
drug ineffective	No	0.996	3.261	0.714	14.885	2	17023	17025	10	277572	277582	12	294595	294607
pneumothorax	No	121.899	133.403	29.145	610.608	2	441	443	10	294154	294164	12	294595	294607
product use in unapproved indication	No	6.409	9.43	2.066	43.05	2	6118	6120	10	288477	288487	12	294595	294607
abdominal pain	No	0.541	5.79	0.747	44.857	1	4554	4555	11	290041	290052	12	294595	294607
alveolar soft part sarcoma metastatic	No	3067.97	26781.3	1573.88	455712	1	1	2	11	294594	294605	12	294595	294607
atypical pneumonia	No	152.47	686.611	86.547	5447.12	1	39	40	11	294556	294567	12	294595	294607
constipation	No	3.511	19.288	2.488	149.502	1	1382	1383	11	293213	293224	12	294595	294607
dehydration	No	2.977	16.924	2.184	131.168	1	1574	1575	11	293021	293032	12	294595	294607
hepatotoxicity	No	8.976	43.315	5.584	336.021	1	617	618	11	293978	293989	12	294595	294607
hypoxia	No	5.404	27.633	3.564	214.249	1	966	967	11	293629	293640	12	294595	294607
malignant neoplasm progression	No	9.535	45.768	5.899	355.078	1	584	585	11	294011	294022	12	294595	294607
metastatic renal cell carcinoma	No	1533.49	8927.03	860.695	92590.1	1	3	4	11	294592	294603	12	294595	294607
nausea	No	0.17	3.76	0.485	29.131	1	6954	6955	11	287641	287652	12	294595	294607
no adverse event	No	0.466	5.408	0.698	41.9	1	4870	4871	11	289725	289736	12	294595	294607
oedema peripheral	No	6.149	30.906	3.986	239.653	1	864	865	11	293731	293742	12	294595	294607
off label use	No	0.175	1.152	0.149	8.922	1	21550	21551	11	273045	273056	12	294595	294607
papillary renal cell carcinoma	No	1022	5356.18	577.719	49658.6	1	5	6	11	294590	294601	12	294595	294607
pleural effusion	No	6.909	34.244	4.416	265.569	1	780	781	11	293815	293826	12	294595	294607
product use issue	No	0.112	3.376	0.436	26.153	1	7725	7726	11	286870	286881	12	294595	294607
pyrexia	No	0.02	2.564	0.331	19.865	1	10086	10087	11	284509	284520	12	294595	294607
respiratory failure	No	2.051	12.797	1.651	99.169	1	2078	2079	11	292517	292528	12	294595	294607
scrotal oedema	No	305.916	1409.45	173.296	11463.4	1	19	20	11	294576	294587	12	294595	294607
type 1 diabetes mellitus	No	23.88	108.776	13.99	845.782	1	246	247	11	294349	294360	12	294595	294607
